# Supplementary material for: Concurrent transcriptional profiling of Dirofilaria immitis and its Wolbachia endosymbiont throughout the nematode life cycle reveals coordinated gene expression
Source: BMC Genomics. 2014 Nov 29;15(1):1041. doi: 10.1186/1471-2164-15-1041 (PMC4289336; doi:10.1186/1471-2164-15-1041)
Supplement: Supplementary file 1 — Additional file 1: Dataset S1: Transcript FPKM values for Dirofilaria immitis life cycle transcriptome. (XLSX 53 KB) [file 12864_2014_6864_MOESM1_ESM.xlsx]

## Sheet: Sheet1
Gene Annotation	Gene Locus	Sample 1	Sample 2	Value 1	Value 2	p Value	q Value	Significant
type IV secretion system protein VirB82C putative	wDi22.scaf1:44776-45446	AM	mf	0	1858.81	5e-05	0.000765572	yes
hypothetical protein	wDi22.scaf1:96842-97032	AM	mf	0	26852.1	0.00015	0.00212143	yes
hypothetical protein	wDi22.scaf1:131535-131701	AM	mf	0	41300.9	5e-05	0.000765572	yes
hypothetical protein	wDi22.scaf1:137619-137752	AM	mf	0	75346.9	0.0004	0.00489966	yes
FIG01207718: hypothetical protein	wDi22.scaf1:172902-173332	AM	mf	0	3834.95	5e-05	0.000765572	yes
tRNA pseudouridine synthase B( EC:4.2.1.70 )	wDi22.scaf1:297971-298182	AM	mf	0	15736.5	0.00045	0.0054658	yes
hypothetical protein	wDi22.scaf1:329574-329701	AM	mf	0	90972.3	0.0004	0.00489966	yes
hypothetical protein	wDi22.scaf1:337831-338045	AM	mf	0	10764	0.00085	0.00915492	yes
hypothetical protein	wDi22.scaf1:916839-916975	AM	mf	0	68864.1	0.0004	0.00489966	yes
Conserved domain protein	wDi22.scaf1:3894-4168	AM	mf	0	8057.33	0.00015	0.00212143	yes
hypothetical protein	wDi22.scaf1:28301-28416	AM	mf	0	175669	0.00015	0.00212143	yes
FIG01207727: hypothetical protein	wDi22.scaf1:204678-204961	AM	mf	0	10853.5	5e-05	0.000765572	yes
Cell division protein FtsQ	wDi22.scaf1:231203-231924	AM	mf	0	1832.42	5e-05	0.000765572	yes
hypothetical protein	wDi22.scaf1:254335-254456	AM	mf	0	94384.6	0.00085	0.00915492	yes
hypothetical protein	wDi22.scaf1:337264-337421	AM	mf	0	70059.8	0.00015	0.00212143	yes
hypothetical protein	wDi22.scaf1:379850-379995	AM	mf	0	45288.4	0.00085	0.00915492	yes
Ferredoxin	wDi22.scaf1:666365-666741	AM	mf	0	2595.05	0.0004	0.00489966	yes
DNA-directed RNA polymerase beta subunit (EC 2.7.7.6) / DNA-directed RNA polymerase beta' subunit (EC 2.7.7.6)	wDi22.scaf1:214018-222542	AF	mf	131.005	1276.33	0.00075	0.00850903	yes
hypothetical protein	wDi22.scaf1:254335-254456	AF	mf	0	94384.6	0.00085	0.00915492	yes
hypothetical protein	wDi22.scaf1:339927-340093	AF	mf	0	33617	0.0007	0.00801727	yes
hypothetical protein	wDi22.scaf1:469444-469679	AF	mf	0	10128.4	0.00085	0.00915492	yes
Aspartate carbamoyltransferase (EC 2.1.3.2)	wDi22.scaf1:28942-29843	AM	L3	287.145	0	0.0004	0.00489966	yes
Cytochrome c oxidase polypeptide III (EC 1.9.3.1)	wDi22.scaf1:430685-431514	AM	L3	282.765	0	0.00055	0.00640072	yes
Pyruvate dehydrogenase E1 component alpha subunit (EC 1.2.4.1)	wDi22.scaf1:451025-452010	AM	L3	204.454	0	0.00035	0.00448484	yes
Excinuclease ABC subunit B	wDi22.scaf1:573564-575500	AM	L3	103.853	0	0.0007	0.00801727	yes
3-polyprenyl-4-hydroxybenzoate carboxy-lyase (EC 4.1.1.-)	wDi22.scaf1:587447-588936	AM	L3	176.019	0	0.00015	0.00212143	yes
Inner membrane protein of type IV secretion of T-DNA complex2C VirB6	wDi22.scaf1:783264-788616	AM	L3	119.455	0	0.0001	0.00146296	yes
Chaperone protein HtpG	wDi22.scaf1:811081-812993	AM	L3	105.622	0	0.00055	0.00640072	yes
GTPase and tRNA-U34 5-formylation enzyme TrmE	wDi22.scaf1:89008-90377	AM	L3	139.788	0	0.00065	0.00749211	yes
3-polyprenyl-4-hydroxybenzoate carboxy-lyase UbiX (EC 4.1.1.-),FIG01207870: hypothetical protein,Hemolysins and related proteins containing CBS domains	wDi22.scaf1:105801-107971	AM	L3	573.232	0	0.0008	0.00900561	yes
tRNA uridine 5-carboxymethylaminomethyl modification enzyme GidA	wDi22.scaf1:287341-289256	AM	L3	110.414	0	0.0003	0.00391354	yes
Translation elongation factor LepA	wDi22.scaf1:559595-561393	AM	L3	127.534	0	0.00025	0.00334583	yes
Fructose-12C6-bisphosphatase2C GlpX type (EC 3.1.3.11)	wDi22.scaf1:606088-607019	AM	L3	315.558	0	5e-05	0.000765572	yes
DNA mismatch repair protein MutS	wDi22.scaf1:755247-757744	AM	L3	128.104	0	5e-05	0.000765572	yes
3-oxoacyl-[acyl-carrier-protein] synthase2C KASII (EC 2.3.1.41),Acyl carrier protein	wDi22.scaf1:872185-873721	AM	L3	509.841	0	0.00025	0.00334583	yes
Excinuclease ABC subunit A	wDi22.scaf1:894184-896993	AM	L3	99.2779	0	5e-05	0.000765572	yes
3-oxoacyl-[acyl-carrier-protein] synthase2C KASIII (EC 2.3.1.41)	wDi22.scaf1:284036-285003	AF	L3	211.869	0	0.0007	0.00801727	yes
32C4-dihydroxy-2-butanone 4-phosphate synthase / GTP cyclohydrolase II (EC 3.5.4.25)	wDi22.scaf1:343213-344297	AF	L3	205.948	0	0.0004	0.00489966	yes
Cytochrome c oxidase polypeptide III (EC 1.9.3.1)	wDi22.scaf1:430685-431514	AF	L3	265.165	0	0.00075	0.00850903	yes
4-diphosphocytidyl-2-C-methyl-D-erythritol kinase (EC 2.7.1.148)	wDi22.scaf1:443618-444486	AF	L3	263.416	0	0.0008	0.00900561	yes
Leucyl-tRNA synthetase (EC 6.1.1.4)	wDi22.scaf1:706715-709257	AF	L3	84.8796	0	0.0003	0.00391354	yes
Ribonucleotide reductase of class Ia (aerobic)2C alpha subunit (EC 1.17.4.1)	wDi22.scaf1:747057-748870	AF	L3	131.919	0	0.00015	0.00212143	yes
Inner membrane protein of type IV secretion of T-DNA complex2C VirB6	wDi22.scaf1:783264-788616	AF	L3	123.433	0	5e-05	0.000765572	yes
3-polyprenyl-4-hydroxybenzoate carboxy-lyase UbiX (EC 4.1.1.-),FIG01207870: hypothetical protein,Hemolysins and related proteins containing CBS domains	wDi22.scaf1:105801-107971	AF	L3	941.204	0	5e-05	0.000765572	yes
tRNA uridine 5-carboxymethylaminomethyl modification enzyme GidA	wDi22.scaf1:287341-289256	AF	L3	130.784	0	0.00035	0.00448484	yes
Transketolase (EC 2.2.1.1)	wDi22.scaf1:364782-366784	AF	L3	89.5814	0	0.00045	0.0054658	yes
Translation elongation factor LepA	wDi22.scaf1:559595-561393	AF	L3	117.661	0	0.0005	0.00586607	yes
DNA mismatch repair protein MutS	wDi22.scaf1:755247-757744	AF	L3	135.969	0	5e-05	0.000765572	yes
5-formyltetrahydrofolate cyclo-ligase (EC 6.3.3.2),NADPH-dependent glutamate synthase beta chain and related oxidoreductases	wDi22.scaf1:759071-760219	AF	L3	420.671	0	0.0004	0.00489966	yes
3-oxoacyl-[acyl-carrier-protein] synthase2C KASII (EC 2.3.1.41),Acyl carrier protein	wDi22.scaf1:872185-873721	AF	L3	1093.72	0	5e-05	0.000765572	yes
Excinuclease ABC subunit A	wDi22.scaf1:894184-896993	AF	L3	88.9727	0	5e-05	0.000765572	yes
Hemolysin TlyC2C contains CBS domains	wDi22.scaf1:2644-3365	mf	L3	785.322	0	5e-05	0.000765572	yes
Aspartate carbamoyltransferase (EC 2.1.3.2)	wDi22.scaf1:28942-29843	mf	L3	1184.29	0	5e-05	0.000765572	yes
COG0009 YrdC subfamily2C required for N6-threonylcarbamoyl adenosine t(6)A37 modification in tRNA	wDi22.scaf1:42587-43173	mf	L3	2055.22	0	5e-05	0.000765572	yes
hypothetical protein	wDi22.scaf1:44164-44345	mf	L3	43864.1	0	5e-05	0.000765572	yes
type IV secretion system protein VirB82C putative	wDi22.scaf1:44776-45446	mf	L3	1858.81	0	5e-05	0.000765572	yes
DNA polymerase III beta subunit (EC 2.7.7.7)	wDi22.scaf1:49778-50889	mf	L3	820.503	0	5e-05	0.000765572	yes
Bacterial nucleoid DNA-binding protein2C HupA family,hypothetical protein	wDi22.scaf1:54963-55238	mf	L3	12894	0	0.0003	0.00391354	yes
hypothetical protein	wDi22.scaf1:55337-55473	mf	L3	33388.6	0	0.00015	0.00212143	yes
(3R)-hydroxymyristoyl-[acyl carrier protein] dehydratase (EC 4.2.1.-)	wDi22.scaf1:60021-60463	mf	L3	1194.84	0	5e-05	0.000765572	yes
4-hydroxy-3-methylbut-2-enyl diphosphate reductase (EC 1.17.1.2)	wDi22.scaf1:70937-71755	mf	L3	6174.82	0	5e-05	0.000765572	yes
putrescine-ornithine antiporter	wDi22.scaf1:73505-74781	mf	L3	3168	0	5e-05	0.000765572	yes
hypothetical protein	wDi22.scaf1:96842-97032	mf	L3	26852.1	0	5e-05	0.000765572	yes
FIG01208520: hypothetical protein	wDi22.scaf1:121557-121795	mf	L3	3240.38	0	0.00085	0.00915492	yes
KAP family P-loop domain protein	wDi22.scaf1:121986-122356	mf	L3	3746.19	0	5e-05	0.000765572	yes
hypothetical protein	wDi22.scaf1:131035-131213	mf	L3	10365.1	0	0.0005	0.00586607	yes
hypothetical protein	wDi22.scaf1:131535-131701	mf	L3	41300.9	0	5e-05	0.000765572	yes
hypothetical protein	wDi22.scaf1:137619-137752	mf	L3	75346.9	0	5e-05	0.000765572	yes
Inactive homolog of metal-dependent proteases2C putative molecular chaperone,hypothetical protein	wDi22.scaf1:139004-139766	mf	L3	9698.83	0	5e-05	0.000765572	yes
Dihydrolipoamide succinyltransferase component (E2) of 2-oxoglutarate dehydrogenase complex (EC 2.3.1.61)	wDi22.scaf1:141194-142350	mf	L3	1776.61	0	5e-05	0.000765572	yes
small protein A	wDi22.scaf1:148182-148522	mf	L3	4842.63	0	5e-05	0.000765572	yes
Translation initiation factor 3	wDi22.scaf1:168941-169452	mf	L3	5291.84	0	5e-05	0.000765572	yes
FIG01207718: hypothetical protein	wDi22.scaf1:172902-173332	mf	L3	3834.95	0	5e-05	0.000765572	yes
Formamidopyrimidine-DNA glycosylase (EC 3.2.2.23),hypothetical protein	wDi22.scaf1:177107-178360	mf	L3	20772.3	0	5e-05	0.000765572	yes
Pyridoxamine 5'-phosphate oxidase (EC 1.4.3.5)	wDi22.scaf1:178363-178772	mf	L3	8389.01	0	5e-05	0.000765572	yes
hypothetical protein	wDi22.scaf1:194312-194490	mf	L3	14066.9	0	0.0001	0.00146296	yes
Proposed peptidoglycan lipid II flippase MurJ	wDi22.scaf1:195390-196588	mf	L3	1796.81	0	5e-05	0.000765572	yes
Phosphoribosylaminoimidazole carboxylase catalytic subunit (EC 4.1.1.21)	wDi22.scaf1:205367-205860	mf	L3	1920.76	0	5e-05	0.000765572	yes
YgjD/Kae1/Qri7 family2C required for N6-threonylcarbamoyl adenosine t(6)A37 modification in tRNA	wDi22.scaf1:234636-235645	mf	L3	739.601	0	5e-05	0.000765572	yes
hypothetical protein	wDi22.scaf1:240203-240369	mf	L3	14407.3	0	0.0002	0.00270168	yes
hypothetical protein	wDi22.scaf1:245049-245170	mf	L3	50563.2	0	0.0002	0.00270168	yes
hypothetical protein	wDi22.scaf1:251019-251161	mf	L3	31619.2	0	0.00015	0.00212143	yes
hypothetical protein	wDi22.scaf1:251304-251437	mf	L3	84479.9	0	5e-05	0.000765572	yes
hypothetical protein	wDi22.scaf1:252435-252583	mf	L3	22389	0	0.0002	0.00270168	yes
Ribosome-binding factor A	wDi22.scaf1:258814-259163	mf	L3	1765.64	0	0.0001	0.00146296	yes
4-hydroxybenzoate polyprenyltransferase (EC 2.5.1.-)	wDi22.scaf1:259324-260024	mf	L3	2073.76	0	5e-05	0.000765572	yes
FIG01208028: hypothetical protein	wDi22.scaf1:262813-263357	mf	L3	9197.33	0	5e-05	0.000765572	yes
hypothetical protein	wDi22.scaf1:270059-270177	mf	L3	82444.4	0	5e-05	0.000765572	yes
3-oxoacyl-[acyl-carrier-protein] synthase2C KASIII (EC 2.3.1.41)	wDi22.scaf1:284036-285003	mf	L3	1933.08	0	5e-05	0.000765572	yes
probable iron binding protein from the HesB_IscA_SufA family	wDi22.scaf1:292702-293168	mf	L3	17984.7	0	5e-05	0.000765572	yes
Lipoprotein releasing system ATP-binding protein LolD	wDi22.scaf1:293208-293884	mf	L3	1233	0	5e-05	0.000765572	yes
tRNA pseudouridine synthase B( EC:4.2.1.70 )	wDi22.scaf1:297971-298182	mf	L3	15736.5	0	5e-05	0.000765572	yes
hypothetical protein	wDi22.scaf1:298220-298407	mf	L3	50697.7	0	5e-05	0.000765572	yes
Bis(5'-nucleosyl)-tetraphosphatase (asymmetrical) (EC 3.6.1.17)	wDi22.scaf1:305551-305921	mf	L3	4560.58	0	5e-05	0.000765572	yes
NADH ubiquinone oxidoreductase chain A (EC 1.6.5.3)	wDi22.scaf1:305943-306298	mf	L3	4824.72	0	5e-05	0.000765572	yes
NADH-ubiquinone oxidoreductase chain C (EC 1.6.5.3)	wDi22.scaf1:306809-307383	mf	L3	1390.22	0	5e-05	0.000765572	yes
Iojap protein	wDi22.scaf1:310200-310531	mf	L3	5272.88	0	5e-05	0.000765572	yes
hypothetical protein	wDi22.scaf1:329574-329701	mf	L3	90972.3	0	5e-05	0.000765572	yes
hypothetical protein	wDi22.scaf1:337831-338045	mf	L3	10764	0	5e-05	0.000765572	yes
hypothetical protein	wDi22.scaf1:338866-339002	mf	L3	27128.3	0	0.0004	0.00489966	yes
32C4-dihydroxy-2-butanone 4-phosphate synthase / GTP cyclohydrolase II (EC 3.5.4.25)	wDi22.scaf1:343213-344297	mf	L3	2906.08	0	5e-05	0.000765572	yes
Forms the bulk of type IV secretion complex that spans outer membrane and periplasm (VirB9),Inner membrane protein forms channel for type IV secretion of T-DNA complex2C VirB8	wDi22.scaf1:344359-345837	mf	L3	8491.66	0	5e-05	0.000765572	yes
ATPase required for both assembly of type IV secretion complex and secretion of T-DNA complex2C VirB11	wDi22.scaf1:347335-348329	mf	L3	1164.73	0	5e-05	0.000765572	yes
hypothetical protein	wDi22.scaf1:353752-353882	mf	L3	50102.6	0	5e-05	0.000765572	yes
hypothetical protein	wDi22.scaf1:354113-354249	mf	L3	25041.5	0	0.00085	0.00915492	yes
hypothetical protein	wDi22.scaf1:354315-354436	mf	L3	70788.5	0	5e-05	0.000765572	yes
Conserved domain protein	wDi22.scaf1:368734-369077	mf	L3	2806.82	0	5e-05	0.000765572	yes
FIG01207920: hypothetical protein	wDi22.scaf1:377817-378115	mf	L3	1797.92	0	0.0004	0.00489966	yes
UDP-N-acetylglucosamine--N-acetylmuramyl-(pentapeptide) pyrophosphoryl-undecaprenol N-acetylglucosamine transferase (EC 2.4.1.227)	wDi22.scaf1:382164-384126	mf	L3	2479.37	0	5e-05	0.000765572	yes
1-acyl-sn-glycerol-3-phosphate acyltransferase (EC 2.3.1.51)	wDi22.scaf1:394763-395493	mf	L3	5145.86	0	5e-05	0.000765572	yes
Succinyl-CoA ligase [ADP-forming] alpha chain (EC 6.2.1.5)	wDi22.scaf1:401513-402393	mf	L3	2262.03	0	5e-05	0.000765572	yes
hypothetical protein	wDi22.scaf1:405028-405373	mf	L3	119119	0	5e-05	0.000765572	yes
Nucleoside-diphosphate-sugar epimerases	wDi22.scaf1:407996-408816	mf	L3	1252.21	0	5e-05	0.000765572	yes
hypothetical protein	wDi22.scaf1:427735-427853	mf	L3	44969.7	0	0.00085	0.00915492	yes
Cytochrome c oxidase polypeptide III (EC 1.9.3.1)	wDi22.scaf1:430685-431514	mf	L3	1732.17	0	5e-05	0.000765572	yes
hypothetical protein	wDi22.scaf1:436697-436842	mf	L3	35583.7	0	5e-05	0.000765572	yes
4-diphosphocytidyl-2-C-methyl-D-erythritol kinase (EC 2.7.1.148)	wDi22.scaf1:443618-444486	mf	L3	1956.47	0	5e-05	0.000765572	yes
zinc ABC transporter2C permease protein	wDi22.scaf1:444854-445665	mf	L3	1270.78	0	5e-05	0.000765572	yes
conserved hypothetical protein	wDi22.scaf1:445834-446840	mf	L3	843.6	0	5e-05	0.000765572	yes
Pyruvate dehydrogenase E1 component alpha subunit (EC 1.2.4.1)	wDi22.scaf1:451025-452010	mf	L3	1749.91	0	5e-05	0.000765572	yes
FIG01289484: hypothetical protein	wDi22.scaf1:487354-487583	mf	L3	6430.09	0	5e-05	0.000765572	yes
hypothetical protein	wDi22.scaf1:498575-498714	mf	L3	26771.3	0	0.0005	0.00586607	yes
D-alanyl-D-alanine carboxypeptidase (EC 3.4.16.4)	wDi22.scaf1:499193-500289	mf	L3	2245.04	0	5e-05	0.000765572	yes
Phenylalanyl-tRNA synthetase beta chain (EC 6.1.1.20)	wDi22.scaf1:500949-503338	mf	L3	941.121	0	5e-05	0.000765572	yes
Glutamate--cysteine ligase (EC 6.3.2.2)2C divergent2C of Alpha- and Beta-proteobacteria type	wDi22.scaf1:543398-544560	mf	L3	2175.07	0	5e-05	0.000765572	yes
FIG01208389: hypothetical protein	wDi22.scaf1:557603-558286	mf	L3	6713.72	0	5e-05	0.000765572	yes
YrbA protein	wDi22.scaf1:570722-570942	mf	L3	6649.81	0	0.0001	0.00146296	yes
Uncharacterized monothiol glutaredoxin ycf64-like	wDi22.scaf1:570956-571281	mf	L3	3751.6	0	5e-05	0.000765572	yes
Excinuclease ABC subunit B	wDi22.scaf1:573564-575500	mf	L3	1515.38	0	5e-05	0.000765572	yes
5-nucleotidase SurE (EC 3.1.3.5)	wDi22.scaf1:581627-582372	mf	L3	1225.76	0	5e-05	0.000765572	yes
3-polyprenyl-4-hydroxybenzoate carboxy-lyase (EC 4.1.1.-)	wDi22.scaf1:587447-588936	mf	L3	1695.16	0	5e-05	0.000765572	yes
Putative glutamine synthetase2C Rickettsiales type (EC 6.3.1.2)	wDi22.scaf1:592310-593040	mf	L3	488.857	0	0.0001	0.00146296	yes
hypothetical protein	wDi22.scaf1:601385-601530	mf	L3	19409.3	0	0.00085	0.00915492	yes
Phosphopantetheine adenylyltransferase (EC 2.7.7.3)	wDi22.scaf1:616500-616846	mf	L3	2844.64	0	5e-05	0.000765572	yes
hypothetical protein	wDi22.scaf1:616910-617133	mf	L3	5350.84	0	0.00015	0.00212143	yes
hypothetical protein	wDi22.scaf1:642079-642284	mf	L3	63907.5	0	5e-05	0.000765572	yes
hypothetical protein	wDi22.scaf1:659746-660251	mf	L3	5982.14	0	5e-05	0.000765572	yes
hypothetical protein	wDi22.scaf1:664843-665048	mf	L3	9364.18	0	5e-05	0.000765572	yes
hypothetical protein	wDi22.scaf1:667017-667156	mf	L3	26771.3	0	0.0005	0.00586607	yes
N-succinyl-L2CL-diaminopimelate desuccinylase (EC 3.5.1.18)	wDi22.scaf1:669310-670517	mf	L3	1942.56	0	5e-05	0.000765572	yes
hypothetical protein	wDi22.scaf1:672755-672870	mf	L3	54373.7	0	0.0004	0.00489966	yes
C4-type zinc finger protein2C DksA/TraR family	wDi22.scaf1:682684-683069	mf	L3	6056.2	0	5e-05	0.000765572	yes
Dephospho-CoA kinase (EC 2.7.1.24)	wDi22.scaf1:691805-693577	mf	L3	21710	0	5e-05	0.000765572	yes
GTP-binding protein EngA	wDi22.scaf1:704053-705380	mf	L3	4650.6	0	5e-05	0.000765572	yes
Periplasmic thiol:disulfide oxidoreductase DsbB2C required for DsbA reoxidation	wDi22.scaf1:705519-705916	mf	L3	3788.01	0	5e-05	0.000765572	yes
Membrane proteins related to metalloendopeptidases	wDi22.scaf1:706088-706710	mf	L3	3270.49	0	5e-05	0.000765572	yes
Leucyl-tRNA synthetase (EC 6.1.1.4)	wDi22.scaf1:706715-709257	mf	L3	1695.4	0	5e-05	0.000765572	yes
ATP synthase A chain (EC 3.6.3.14)	wDi22.scaf1:710582-711309	mf	L3	1035.08	0	5e-05	0.000765572	yes
ATP synthase B chain (EC 3.6.3.14)	wDi22.scaf1:711823-712079	mf	L3	18461.1	0	5e-05	0.000765572	yes
ATP synthase B' chain (EC 3.6.3.14)	wDi22.scaf1:712086-712564	mf	L3	3063.72	0	5e-05	0.000765572	yes
hypothetical protein	wDi22.scaf1:717800-717972	mf	L3	21018.2	0	5e-05	0.000765572	yes
FIG01207736: hypothetical protein,hypothetical protein	wDi22.scaf1:720706-721365	mf	L3	5150.97	0	5e-05	0.000765572	yes
Predicted methyltransferase2C contains N-terminal TPR repeats	wDi22.scaf1:746016-747007	mf	L3	1616.21	0	5e-05	0.000765572	yes
Ribonucleotide reductase of class Ia (aerobic)2C alpha subunit (EC 1.17.4.1)	wDi22.scaf1:747057-748870	mf	L3	1151.96	0	5e-05	0.000765572	yes
Putative Holliday junction resolvase	wDi22.scaf1:748938-749338	mf	L3	2279.62	0	5e-05	0.000765572	yes
hypothetical protein	wDi22.scaf1:764113-764249	mf	L3	27128.3	0	0.0004	0.00489966	yes
tRNA delta(2)-isopentenylpyrophosphate transferase (EC 2.5.1.8)	wDi22.scaf1:768567-769456	mf	L3	1580.39	0	5e-05	0.000765572	yes
ATP-dependent DNA helicase RecG( EC:3.6.1.- )	wDi22.scaf1:770541-770837	mf	L3	8172.38	0	0.00035	0.00448484	yes
Inner membrane protein of type IV secretion of T-DNA complex2C VirB6	wDi22.scaf1:783264-788616	mf	L3	3468.59	0	5e-05	0.000765572	yes
Ribosomal RNA small subunit methyltransferase D (EC 2.1.1.-)	wDi22.scaf1:792758-793308	mf	L3	2816.95	0	5e-05	0.000765572	yes
Chaperone protein HtpG	wDi22.scaf1:811081-812993	mf	L3	1821.83	0	5e-05	0.000765572	yes
Thiol peroxidase2C Bcp-type (EC 1.11.1.15)	wDi22.scaf1:820942-821063	mf	L3	57305	0	5e-05	0.000765572	yes
Glycerol-3-phosphate dehydrogenase [NAD(P)+] (EC 1.1.1.94)	wDi22.scaf1:824918-825903	mf	L3	1490.02	0	5e-05	0.000765572	yes
hypothetical protein	wDi22.scaf1:832501-832628	mf	L3	38594.3	0	0.0005	0.00586607	yes
Peptide chain release factor 1	wDi22.scaf1:835836-836959	mf	L3	2856.34	0	5e-05	0.000765572	yes
hypothetical protein	wDi22.scaf1:854770-854921	mf	L3	17943.9	0	0.0004	0.00489966	yes
Dihydroorotate dehydrogenase (EC 1.3.3.1)	wDi22.scaf1:866812-867961	mf	L3	1571.15	0	5e-05	0.000765572	yes
Acyl-phosphate:glycerol-3-phosphate O-acyltransferase PlsY	wDi22.scaf1:892462-893045	mf	L3	3785.84	0	5e-05	0.000765572	yes
tRNA dihydrouridine synthase B (EC 1.-.-.-)	wDi22.scaf1:915036-915991	mf	L3	1837.85	0	5e-05	0.000765572	yes
hypothetical protein	wDi22.scaf1:916839-916975	mf	L3	68864.1	0	5e-05	0.000765572	yes
FIG01207933: hypothetical protein	wDi22.scaf1:3529-3890	mf	L3	3440.63	0	5e-05	0.000765572	yes
Conserved domain protein	wDi22.scaf1:3894-4168	mf	L3	8057.33	0	5e-05	0.000765572	yes
Octanoate-[acyl-carrier-protein]-protein-N-octanoyltransferase	wDi22.scaf1:10314-10933	mf	L3	2478.77	0	5e-05	0.000765572	yes
rRNA small subunit methyltransferase H	wDi22.scaf1:20141-20868	mf	L3	776.309	0	5e-05	0.000765572	yes
hypothetical protein	wDi22.scaf1:28301-28416	mf	L3	175669	0	5e-05	0.000765572	yes
Probable extracellular metallopeptidase	wDi22.scaf1:31394-31548	mf	L3	26859.5	0	5e-05	0.000765572	yes
MiaB family protein2C possibly involved in tRNA or rRNA modification	wDi22.scaf1:34690-35918	mf	L3	1545.96	0	5e-05	0.000765572	yes
Aspartyl-tRNA(Asn) amidotransferase subunit C (EC 6.3.5.6) @ Glutamyl-tRNA(Gln) amidotransferase subunit C (EC 6.3.5.7),Ribose-phosphate pyrophosphokinase (EC 2.7.6.1)	wDi22.scaf1:36113-37384	mf	L3	3570.73	0	5e-05	0.000765572	yes
Preprotein translocase subunit YajC (TC 3.A.5.1.1)	wDi22.scaf1:42009-42427	mf	L3	4999.19	0	5e-05	0.000765572	yes
Ribonuclease HII (EC 3.1.26.4)	wDi22.scaf1:45457-46001	mf	L3	1871.32	0	5e-05	0.000765572	yes
Phospho-N-acetylmuramoyl-pentapeptide-transferase (EC 2.7.8.13)	wDi22.scaf1:46060-47042	mf	L3	1182.7	0	5e-05	0.000765572	yes
tRNA pseudouridine synthase A (EC 4.2.1.70)	wDi22.scaf1:50892-51631	mf	L3	1467.18	0	5e-05	0.000765572	yes
hypothetical protein	wDi22.scaf1:74788-75215	mf	L3	3400.74	0	5e-05	0.000765572	yes
GTPase and tRNA-U34 5-formylation enzyme TrmE	wDi22.scaf1:89008-90377	mf	L3	963.94	0	5e-05	0.000765572	yes
Thymidylate synthase thyX (EC 2.1.1.-)	wDi22.scaf1:97409-98274	mf	L3	1351.18	0	5e-05	0.000765572	yes
UDP-N-acetylglucosamine 1-carboxyvinyltransferase (EC 2.5.1.7)	wDi22.scaf1:98282-99561	mf	L3	1220.87	0	5e-05	0.000765572	yes
Holo-[acyl-carrier protein] synthase (EC 2.7.8.7)	wDi22.scaf1:99617-99996	mf	L3	1932.64	0	5e-05	0.000765572	yes
Cell division protein FtsI [Peptidoglycan synthetase] (EC 2.4.1.129)	wDi22.scaf1:102652-104228	mf	L3	1025.56	0	5e-05	0.000765572	yes
Methylenetetrahydrofolate dehydrogenase (NADP+) (EC 1.5.1.5) / Methenyltetrahydrofolate cyclohydrolase (EC 3.5.4.9)	wDi22.scaf1:104915-105798	mf	L3	1793.65	0	5e-05	0.000765572	yes
3-polyprenyl-4-hydroxybenzoate carboxy-lyase UbiX (EC 4.1.1.-),FIG01207870: hypothetical protein,Hemolysins and related proteins containing CBS domains	wDi22.scaf1:105801-107971	mf	L3	11852.3	0	5e-05	0.000765572	yes
Iron-sulfur cluster assembly scaffold protein IscU	wDi22.scaf1:114650-115044	mf	L3	2208.76	0	5e-05	0.000765572	yes
cytochrome b5612C putative	wDi22.scaf1:133156-133679	mf	L3	891.208	0	5e-05	0.000765572	yes
FIG01207875: hypothetical protein	wDi22.scaf1:139799-140550	mf	L3	2498.85	0	5e-05	0.000765572	yes
hypothetical protein	wDi22.scaf1:143188-143363	mf	L3	10248.9	0	0.0004	0.00489966	yes
hypothetical protein	wDi22.scaf1:143575-143726	mf	L3	20704.5	0	0.0002	0.00270168	yes
Ribonucleotide reductase of class Ia (aerobic)2C beta subunit (EC 1.17.4.1)	wDi22.scaf1:147053-148050	mf	L3	1092.07	0	5e-05	0.000765572	yes
Quinone oxidoreductase (EC 1.6.5.5)	wDi22.scaf1:152948-153927	mf	L3	1414.26	0	5e-05	0.000765572	yes
NADH-ubiquinone oxidoreductase chain F (EC 1.6.5.3)	wDi22.scaf1:160672-161948	mf	L3	1577.69	0	5e-05	0.000765572	yes
NADH-ubiquinone oxidoreductase chain D (EC 1.6.5.3)	wDi22.scaf1:181661-182466	mf	L3	1688.78	0	5e-05	0.000765572	yes
membrane protein CvpA2C putative	wDi22.scaf1:186003-186589	mf	L3	1204.78	0	5e-05	0.000765572	yes
hypothetical protein	wDi22.scaf1:191207-191670	mf	L3	2143.46	0	5e-05	0.000765572	yes
RNA polymerase sigma factor RpoD	wDi22.scaf1:200319-202255	mf	L3	1749.71	0	5e-05	0.000765572	yes
PH adaptation potassium efflux system protein C%3B sodium- potassium/hydrogen antiporter subunit C	wDi22.scaf1:202373-202665	mf	L3	3362.99	0	5e-05	0.000765572	yes
PH adaptation potassium efflux system protein B1%3B sodium- potassium/hydrogen antiporter subunit B1	wDi22.scaf1:203117-203544	mf	L3	2004.01	0	5e-05	0.000765572	yes
FIG01207846: hypothetical protein	wDi22.scaf1:203931-204181	mf	L3	3927.27	0	5e-05	0.000765572	yes
DNA-directed RNA polymerase omega subunit (EC 2.7.7.6)	wDi22.scaf1:204208-204614	mf	L3	6033.05	0	5e-05	0.000765572	yes
FIG01207727: hypothetical protein	wDi22.scaf1:204678-204961	mf	L3	10853.5	0	5e-05	0.000765572	yes
LSU ribosomal protein L10p (P0)	wDi22.scaf1:223017-223552	mf	L3	1554.15	0	5e-05	0.000765572	yes
LSU ribosomal protein L11p (L12e)	wDi22.scaf1:224219-224661	mf	L3	1593.13	0	5e-05	0.000765572	yes
Cell division protein FtsQ	wDi22.scaf1:231203-231924	mf	L3	1832.42	0	5e-05	0.000765572	yes
Porphobilinogen synthase (EC 4.2.1.24)	wDi22.scaf1:243655-244652	mf	L3	1996.44	0	5e-05	0.000765572	yes
hypothetical protein	wDi22.scaf1:254335-254456	mf	L3	94384.6	0	5e-05	0.000765572	yes
Peptidyl-prolyl cis-trans isomerase ppiD (EC 5.2.1.8)	wDi22.scaf1:260640-262387	mf	L3	2604.14	0	5e-05	0.000765572	yes
dioxygenase2C putative	wDi22.scaf1:266598-267208	mf	L3	633.437	0	0.0001	0.00146296	yes
Hypothetical protein DUF2999	wDi22.scaf1:267878-268701	mf	L3	2011.31	0	5e-05	0.000765572	yes
hypothetical protein	wDi22.scaf1:271037-271194	mf	L3	14249.4	0	0.00085	0.00915492	yes
tRNA uridine 5-carboxymethylaminomethyl modification enzyme GidA	wDi22.scaf1:287341-289256	mf	L3	1565.61	0	5e-05	0.000765572	yes
Diaminohydroxyphosphoribosylaminopyrimidine deaminase (EC 3.5.4.26) / 5-amino-6-(5-phosphoribosylamino)uracil reductase (EC 1.1.1.193)	wDi22.scaf1:290681-290886	mf	L3	5350.96	0	0.00085	0.00915492	yes
dNTP triphosphohydrolase2C broad substrate specificity2C subgroup 2	wDi22.scaf1:291285-292404	mf	L3	2724.5	0	5e-05	0.000765572	yes
UDP-N-acetylmuramoylalanyl-D-glutamyl-22C6-diaminopimelate--D-alanyl-D-alanine ligase (EC 6.3.2.10)	wDi22.scaf1:303036-304456	mf	L3	2803.89	0	5e-05	0.000765572	yes
Adenosine (5')-pentaphospho-(5'')-adenosine pyrophosphohydrolase (EC 3.6.1.-)	wDi22.scaf1:309162-309649	mf	L3	1578.78	0	5e-05	0.000765572	yes
Aspartokinase (EC 2.7.2.4)	wDi22.scaf1:313483-314648	mf	L3	1224.94	0	5e-05	0.000765572	yes
ABC-type transport system involved in resistance to organic solvents2C auxiliary component	wDi22.scaf1:316862-317454	mf	L3	941.934	0	5e-05	0.000765572	yes
FIG01207630: hypothetical protein	wDi22.scaf1:318996-319276	mf	L3	4606.95	0	5e-05	0.000765572	yes
hypothetical protein	wDi22.scaf1:337264-337421	mf	L3	70059.8	0	5e-05	0.000765572	yes
hypothetical protein	wDi22.scaf1:339272-339426	mf	L3	24301.4	0	0.0001	0.00146296	yes
hypothetical protein	wDi22.scaf1:339927-340093	mf	L3	33617	0	5e-05	0.000765572	yes
Protein-export membrane protein SecF (TC 3.A.5.1.1)	wDi22.scaf1:358494-359377	mf	L3	2072.67	0	5e-05	0.000765572	yes
Cytochrome c heme lyase subunit CcmF	wDi22.scaf1:360277-362261	mf	L3	1056.48	0	5e-05	0.000765572	yes
Transketolase (EC 2.2.1.1)	wDi22.scaf1:364782-366784	mf	L3	1369.45	0	5e-05	0.000765572	yes
hypothetical protein	wDi22.scaf1:379850-379995	mf	L3	45288.4	0	5e-05	0.000765572	yes
Glutathione synthetase (EC 6.3.2.3)	wDi22.scaf1:382164-384126	mf	L3	2316.57	0	5e-05	0.000765572	yes
Transporter	wDi22.scaf1:398586-399253	mf	L3	2075.49	0	5e-05	0.000765572	yes
oxidoreductase2C putative	wDi22.scaf1:406887-407188	mf	L3	4172.98	0	5e-05	0.000765572	yes
Conserved domain protein	wDi22.scaf1:418602-418849	mf	L3	6238.01	0	5e-05	0.000765572	yes
LSU ribosomal protein L33p	wDi22.scaf1:418902-419104	mf	L3	6103.74	0	0.0004	0.00489966	yes
hypothetical protein	wDi22.scaf1:427193-427359	mf	L3	16328.2	0	5e-05	0.000765572	yes
Ribosomal large subunit pseudouridine synthase C (EC 4.2.1.70)	wDi22.scaf1:452318-453246	mf	L3	953.208	0	5e-05	0.000765572	yes
Arginyl-tRNA synthetase (EC 6.1.1.19)	wDi22.scaf1:454833-456517	mf	L3	1874	0	5e-05	0.000765572	yes
Ubiquinone/menaquinone biosynthesis methyltransferase UbiE (EC 2.1.1.-)	wDi22.scaf1:460060-460760	mf	L3	4420.38	0	5e-05	0.000765572	yes
3-oxoacyl-[acyl-carrier protein] reductase (EC 1.1.1.100)	wDi22.scaf1:466761-467497	mf	L3	1831.61	0	5e-05	0.000765572	yes
hypothetical protein	wDi22.scaf1:469444-469679	mf	L3	10128.4	0	5e-05	0.000765572	yes
hypothetical protein	wDi22.scaf1:484758-484936	mf	L3	15547.6	0	5e-05	0.000765572	yes
Periplasmic divalent cation tolerance protein cutA	wDi22.scaf1:520375-520774	mf	L3	87125.1	0	5e-05	0.000765572	yes
hypothetical protein	wDi22.scaf1:521030-522183	mf	L3	1839.26	0	5e-05	0.000765572	yes
hypothetical protein	wDi22.scaf1:522487-522605	mf	L3	56212.1	0	0.0002	0.00270168	yes
hypothetical protein	wDi22.scaf1:529835-529968	mf	L3	34248.6	0	0.0002	0.00270168	yes
hypothetical protein	wDi22.scaf1:540979-541109	mf	L3	52607.8	0	5e-05	0.000765572	yes
Zinc ABC transporter2C periplasmic-binding protein ZnuA	wDi22.scaf1:548144-548880	mf	L3	1450.02	0	5e-05	0.000765572	yes
Protein-export membrane protein SecD (TC 3.A.5.1.1)	wDi22.scaf1:553005-554521	mf	L3	938.415	0	5e-05	0.000765572	yes
Translation elongation factor LepA	wDi22.scaf1:559595-561393	mf	L3	1230.7	0	5e-05	0.000765572	yes
peptidase2C M23/M37 family	wDi22.scaf1:565153-566033	mf	L3	1341.2	0	5e-05	0.000765572	yes
hypothetical protein	wDi22.scaf1:567669-567817	mf	L3	20896.4	0	0.0005	0.00586607	yes
CDP-diacylglycerol--glycerol-3-phosphate 3-phosphatidyltransferase (EC 2.7.8.5)	wDi22.scaf1:568621-569165	mf	L3	1075.01	0	5e-05	0.000765572	yes
Alternative Folylglutamate Synthase	wDi22.scaf1:575553-576295	mf	L3	553.413	0	5e-05	0.000765572	yes
Dihydrofolate reductase (EC 1.5.1.3)	wDi22.scaf1:576296-576759	mf	L3	4025.52	0	5e-05	0.000765572	yes
DsbA-like disulfide oxidoreductase	wDi22.scaf1:586015-586220	mf	L3	11593.8	0	5e-05	0.000765572	yes
hypothetical protein	wDi22.scaf1:593649-593794	mf	L3	32348.8	0	5e-05	0.000765572	yes
Bicyclomycin resistance protein	wDi22.scaf1:596771-597939	mf	L3	1993.1	0	5e-05	0.000765572	yes
2-octaprenyl-6-methoxyphenol hydroxylase (EC 1.14.13.-)	wDi22.scaf1:598099-599258	mf	L3	1133.46	0	5e-05	0.000765572	yes
Scaffold protein for [4Fe-4S] cluster assembly ApbC2C MRP-like	wDi22.scaf1:599310-600100	mf	L3	1177.78	0	5e-05	0.000765572	yes
Fructose-12C6-bisphosphatase2C GlpX type (EC 3.1.3.11)	wDi22.scaf1:606088-607019	mf	L3	2401.1	0	5e-05	0.000765572	yes
hypothetical protein	wDi22.scaf1:613043-613236	mf	L3	11036.6	0	5e-05	0.000765572	yes
Predicted glutamine amidotransferases	wDi22.scaf1:615108-616108	mf	L3	1019.95	0	5e-05	0.000765572	yes
Phosphatidate cytidylyltransferase (EC 2.7.7.41),Undecaprenyl pyrophosphate synthetase (EC 2.5.1.31)	wDi22.scaf1:617163-618434	mf	L3	3411.47	0	5e-05	0.000765572	yes
Ribosome recycling factor	wDi22.scaf1:618752-619311	mf	L3	1372.74	0	5e-05	0.000765572	yes
Succinate dehydrogenase hydrophobic membrane anchor protein,Succinate dehydrogenase subunit C sdhC	wDi22.scaf1:635443-635959	mf	L3	54065.6	0	5e-05	0.000765572	yes
LSU ribosomal protein L17p	wDi22.scaf1:643565-643938	mf	L3	12082.3	0	5e-05	0.000765572	yes
LSU ribosomal protein L15p (L27Ae)	wDi22.scaf1:647933-648405	mf	L3	3486.03	0	5e-05	0.000765572	yes
SSU ribosomal protein S5p (S2e)	wDi22.scaf1:648407-648921	mf	L3	4978.56	0	5e-05	0.000765572	yes
LSU ribosomal protein L14p (L23e),LSU ribosomal protein L24p (L26e)	wDi22.scaf1:651157-651835	mf	L3	6415.11	0	5e-05	0.000765572	yes
SSU ribosomal protein S3p (S3e)	wDi22.scaf1:652709-653331	mf	L3	3529.54	0	5e-05	0.000765572	yes
hypothetical protein	wDi22.scaf1:664690-664832	mf	L3	24592.7	0	0.0005	0.00586607	yes
hypothetical protein	wDi22.scaf1:665598-665719	mf	L3	77530.2	0	5e-05	0.000765572	yes
Ferredoxin	wDi22.scaf1:666365-666741	mf	L3	2595.05	0	5e-05	0.000765572	yes
LSU ribosomal protein L13p (L13Ae)	wDi22.scaf1:678860-679320	mf	L3	2062.82	0	5e-05	0.000765572	yes
2-octaprenyl-3-methyl-6-methoxy-12C4-benzoquinol hydroxylase (EC 1.14.13.-)	wDi22.scaf1:688170-688720	mf	L3	2816.95	0	5e-05	0.000765572	yes
hypothetical protein	wDi22.scaf1:689735-689853	mf	L3	48717.1	0	0.0004	0.00489966	yes
Dioxygenases related to 2-nitropropane dioxygenase	wDi22.scaf1:690235-691640	mf	L3	1903.88	0	5e-05	0.000765572	yes
Ribonuclease D (EC 3.1.26.3)	wDi22.scaf1:691805-693577	mf	L3	1533.55	0	5e-05	0.000765572	yes
hypothetical protein	wDi22.scaf1:697402-697616	mf	L3	8457.45	0	5e-05	0.000765572	yes
hypothetical protein	wDi22.scaf1:711630-711760	mf	L3	82669.4	0	5e-05	0.000765572	yes
hypothetical protein	wDi22.scaf1:714971-715182	mf	L3	7666.52	0	0.0001	0.00146296	yes
COG1565: Uncharacterized conserved protein	wDi22.scaf1:719558-720540	mf	L3	1495.77	0	5e-05	0.000765572	yes
22C32C42C5-tetrahydropyridine-22C6-dicarboxylate N-succinyltransferase (EC 2.3.1.117)	wDi22.scaf1:722531-723363	mf	L3	1745.44	0	5e-05	0.000765572	yes
ATP synthase epsilon chain (EC 3.6.3.14)	wDi22.scaf1:738420-738754	mf	L3	7530.69	0	5e-05	0.000765572	yes
DNA mismatch repair protein MutS	wDi22.scaf1:755247-757744	mf	L3	613.593	0	5e-05	0.000765572	yes
hypothetical protein	wDi22.scaf1:758299-758519	mf	L3	4899.86	0	0.0005	0.00586607	yes
5-formyltetrahydrofolate cyclo-ligase (EC 6.3.3.2),NADPH-dependent glutamate synthase beta chain and related oxidoreductases	wDi22.scaf1:759071-760219	mf	L3	8209.5	0	5e-05	0.000765572	yes
hypothetical protein	wDi22.scaf1:793799-794298	mf	L3	38462.3	0	5e-05	0.000765572	yes
FIG01207547: hypothetical protein,Hydrolase2C haloacid dehalogenase-like family	wDi22.scaf1:808711-809842	mf	L3	3280.57	0	5e-05	0.000765572	yes
16S rRNA processing protein RimM	wDi22.scaf1:817841-818364	mf	L3	2121.92	0	5e-05	0.000765572	yes
hypothetical protein	wDi22.scaf1:821594-821948	mf	L3	30930.9	0	5e-05	0.000765572	yes
Metal-dependent hydrolase YbeY2C involved in rRNA and/or ribosome maturation and assembly	wDi22.scaf1:829229-829707	mf	L3	1976.59	0	5e-05	0.000765572	yes
Cell division protein FtsZ (EC 3.4.24.-)	wDi22.scaf1:830873-831273	mf	L3	2901.33	0	5e-05	0.000765572	yes
hypothetical protein	wDi22.scaf1:837351-837484	mf	L3	27398.9	0	0.00085	0.00915492	yes
Helicase PriA essential for oriC/DnaA-independent DNA replication	wDi22.scaf1:862881-863179	mf	L3	26853.7	0	0.0002	0.00270168	yes
Helicase PriA essential for oriC/DnaA-independent DNA replication	wDi22.scaf1:864093-864484	mf	L3	1954.44	0	5e-05	0.000765572	yes
hypothetical protein	wDi22.scaf1:866603-866793	mf	L3	8756.12	0	0.0002	0.00270168	yes
3-oxoacyl-[acyl-carrier-protein] synthase2C KASII (EC 2.3.1.41),Acyl carrier protein	wDi22.scaf1:872185-873721	mf	L3	5636.05	0	5e-05	0.000765572	yes
hypothetical protein	wDi22.scaf1:877695-877858	mf	L3	12349.1	0	0.00085	0.00915492	yes
hypothetical protein	wDi22.scaf1:893883-894001	mf	L3	71202	0	0.0001	0.00146296	yes
Excinuclease ABC subunit A	wDi22.scaf1:894184-896993	mf	L3	1225.6	0	5e-05	0.000765572	yes
FIG01208366: hypothetical protein	wDi22.scaf1:900397-901271	mf	L3	1959.14	0	5e-05	0.000765572	yes
Na+/H+ ion antiporter family protein	wDi22.scaf1:907173-907699	mf	L3	2690.74	0	5e-05	0.000765572	yes
Aspartate carbamoyltransferase (EC 2.1.3.2)	wDi22.scaf1:28942-29843	AM	L4	287.145	0	0.0004	0.00489966	yes
SSU ribosomal protein S16p	wDi22.scaf1:117536-117858	AM	L4	1550.41	0	0.00025	0.00334583	yes
DNA mismatch repair protein MutL	wDi22.scaf1:205866-207742	AM	L4	100.895	0	0.0004	0.00489966	yes
Dihydrodipicolinate synthase (EC 4.2.1.52)	wDi22.scaf1:241905-242833	AM	L4	229.374	0	0.00075	0.00850903	yes
SSU ribosomal protein S18p,SSU ribosomal protein S6p	wDi22.scaf1:412664-413717	AM	L4	643.337	0	0.0001	0.00146296	yes
LSU ribosomal protein L9p	wDi22.scaf1:413723-414282	AM	L4	449.976	0	0.00035	0.00448484	yes
Pyruvate dehydrogenase E1 component alpha subunit (EC 1.2.4.1)	wDi22.scaf1:451025-452010	AM	L4	204.454	0	0.00035	0.00448484	yes
Heat shock protein 60 family co-chaperone GroES	wDi22.scaf1:517102-517394	AM	L4	3364.57	0	5e-05	0.000765572	yes
Ubiquinone biosynthesis monooxygenase UbiB,Zinc ABC transporter2C ATP-binding protein ZnuC	wDi22.scaf1:549020-551189	AM	L4	354.971	0	5e-05	0.000765572	yes
Iron(III)-transport ATP-binding protein sfuC	wDi22.scaf1:728559-729271	AM	L4	331.153	0	0.00075	0.00850903	yes
Aspartyl-tRNA(Asn) amidotransferase subunit A (EC 6.3.5.6) @ Glutamyl-tRNA(Gln) amidotransferase subunit A (EC 6.3.5.7)	wDi22.scaf1:869415-870892	AM	L4	130.018	0	0.0004	0.00489966	yes
Uroporphyrinogen III decarboxylase (EC 4.1.1.37)	wDi22.scaf1:1114-2162	AM	L4	196.752	0	0.00075	0.00850903	yes
Glutathione-regulated potassium-efflux system protein KefKL	wDi22.scaf1:85814-87534	AM	L4	235.897	0	5e-05	0.000765572	yes
Alkyl hydroperoxide reductase and/or thiol-specific antioxidant family (AhpC/TSA) protein	wDi22.scaf1:87540-88114	AM	L4	579.952	0	0.00015	0.00212143	yes
SSU ribosomal protein S7p (S5e)	wDi22.scaf1:229036-229517	AM	L4	576.801	0	0.00035	0.00448484	yes
hypothetical protein	wDi22.scaf1:296672-297387	AM	L4	404.21	0	0.0002	0.00270168	yes
DNA recombination protein RmuC	wDi22.scaf1:514387-515747	AM	L4	135.813	0	0.00065	0.00749211	yes
hypothetical protein	wDi22.scaf1:551264-551439	AM	L4	10140.6	0	0.00055	0.00640072	yes
Lipoprotein releasing system transmembrane protein LolC	wDi22.scaf1:632086-633293	AM	L4	185.191	0	0.00025	0.00334583	yes
Translation elongation factor P	wDi22.scaf1:817211-817833	AM	L4	389.753	0	0.00065	0.00749211	yes
Cell division protein FtsQ	wDi22.scaf1:231203-231924	AM	L4	0	628.888	5e-05	0.000765572	yes
DNA-directed RNA polymerase beta subunit (EC 2.7.7.6) / DNA-directed RNA polymerase beta' subunit (EC 2.7.7.6)	wDi22.scaf1:214018-222542	AM	L4	134.113	1952.27	5e-05	0.000765572	yes
Phosphoribosylformylglycinamidine synthase2C PurS subunit (EC 6.3.5.3) / Phosphoribosylformylglycinamidine synthase2C synthetase subunit (EC 6.3.5.3)	wDi22.scaf1:333704-336747	AM	L4	100.465	1978.28	0.00045	0.0054658	yes
FIG01207903: hypothetical protein	wDi22.scaf1:841438-846790	AM	L4	178.564	2802.51	0.00045	0.0054658	yes
conserved hypothetical protein	wDi22.scaf1:473972-476877	AM	L4	72.1071	4865.86	0.00045	0.0054658	yes
Na(+) H(+) antiporter subunit G	wDi22.scaf1:203640-203869	AM	L4	0	7652.39	0.0001	0.00146296	yes
tRNA pseudouridine synthase B( EC:4.2.1.70 )	wDi22.scaf1:297971-298182	AM	L4	0	23258	5e-05	0.000765572	yes
hypothetical protein	wDi22.scaf1:379850-379995	AM	L4	0	30317.2	0.0005	0.00586607	yes
Conserved domain protein	wDi22.scaf1:3894-4168	AM	L4	0	40312.9	5e-05	0.000765572	yes
hypothetical protein	wDi22.scaf1:253154-253275	AM	L4	0	64766.5	0.0003	0.00391354	yes
hypothetical protein	wDi22.scaf1:916839-916975	AM	L4	0	89247.8	5e-05	0.000765572	yes
Thioredoxin	wDi22.scaf1:149890-150215	AF	L4	1646.72	0	0.0004	0.00489966	yes
DNA mismatch repair protein MutL	wDi22.scaf1:205866-207742	AF	L4	102.189	0	0.0006	0.00694904	yes
Dihydrodipicolinate synthase (EC 4.2.1.52)	wDi22.scaf1:241905-242833	AF	L4	303.603	0	0.0002	0.00270168	yes
Periplasmic thiol:disulfide interchange protein DsbA	wDi22.scaf1:318280-318959	AF	L4	531.859	0	5e-05	0.000765572	yes
Citrate synthase (si) (EC 2.3.3.1)	wDi22.scaf1:395878-397130	AF	L4	278.898	0	5e-05	0.000765572	yes
SSU ribosomal protein S18p,SSU ribosomal protein S6p	wDi22.scaf1:412664-413717	AF	L4	1199.68	0	5e-05	0.000765572	yes
Zinc metalloprotease (EC 3.4.24.-)	wDi22.scaf1:465004-466286	AF	L4	158.511	0	0.0006	0.00694904	yes
Heme O synthase2C protoheme IX farnesyltransferase (EC 2.5.1.-) COX10-CtaB,hypothetical protein	wDi22.scaf1:472293-473279	AF	L4	486.197	0	0.0005	0.00586607	yes
Heat shock protein 60 family co-chaperone GroES	wDi22.scaf1:517102-517394	AF	L4	1865.23	0	0.00055	0.00640072	yes
Ubiquinone biosynthesis monooxygenase UbiB,Zinc ABC transporter2C ATP-binding protein ZnuC	wDi22.scaf1:549020-551189	AF	L4	159.755	0	0.0005	0.00586607	yes
Aspartyl-tRNA(Asn) amidotransferase subunit A (EC 6.3.5.6) @ Glutamyl-tRNA(Gln) amidotransferase subunit A (EC 6.3.5.7)	wDi22.scaf1:869415-870892	AF	L4	167.661	0	0.0002	0.00270168	yes
Glutathione-regulated potassium-efflux system protein KefKL	wDi22.scaf1:85814-87534	AF	L4	222.367	0	5e-05	0.000765572	yes
SSU ribosomal protein S7p (S5e)	wDi22.scaf1:229036-229517	AF	L4	850.068	0	5e-05	0.000765572	yes
hypothetical protein	wDi22.scaf1:296672-297387	AF	L4	305.183	0	0.00075	0.00850903	yes
DNA-directed RNA polymerase beta subunit (EC 2.7.7.6) / DNA-directed RNA polymerase beta' subunit (EC 2.7.7.6)	wDi22.scaf1:214018-222542	AF	L4	131.005	1952.27	5e-05	0.000765572	yes
Phosphoribosylformylglycinamidine synthase2C PurS subunit (EC 6.3.5.3) / Phosphoribosylformylglycinamidine synthase2C synthetase subunit (EC 6.3.5.3)	wDi22.scaf1:333704-336747	AF	L4	108.798	1978.28	0.00035	0.00448484	yes
NADH-ubiquinone oxidoreductase chain G (EC 1.6.5.3),NADH-ubiquinone oxidoreductase chain H (EC 1.6.5.3)	wDi22.scaf1:694332-697391	AF	L4	386.68	3440.29	0.00035	0.00448484	yes
Cystathionine beta-lyase (EC 4.4.1.8)	wDi22.scaf1:432240-433423	AF	L4	268.553	3898.03	0.0009	0.00967902	yes
NADH dehydrogenase subunit 5,Signal recognition particle2C subunit Ffh SRP54 (TC 3.A.5.1.1)	wDi22.scaf1:64406-67283	AF	L4	222.269	4542.9	0.0004	0.00489966	yes
conserved hypothetical protein	wDi22.scaf1:473972-476877	AF	L4	75.3868	4865.86	0.0007	0.00801727	yes
Coupling protein VirD42C ATPase required for T-DNA transfer	wDi22.scaf1:348356-350397	AF	L4	123.055	19126.5	0.0003	0.00391354	yes
hypothetical protein	wDi22.scaf1:253154-253275	AF	L4	0	64766.5	0.0003	0.00391354	yes
Hemolysin TlyC2C contains CBS domains	wDi22.scaf1:2644-3365	mf	L4	785.322	0	5e-05	0.000765572	yes
LSU ribosomal protein L31p	wDi22.scaf1:24594-24808	mf	L4	14992.7	0	5e-05	0.000765572	yes
Aspartate carbamoyltransferase (EC 2.1.3.2)	wDi22.scaf1:28942-29843	mf	L4	1184.29	0	5e-05	0.000765572	yes
hypothetical protein	wDi22.scaf1:44164-44345	mf	L4	43864.1	0	5e-05	0.000765572	yes
Bacterial nucleoid DNA-binding protein2C HupA family,hypothetical protein	wDi22.scaf1:54963-55238	mf	L4	12894	0	0.0003	0.00391354	yes
hypothetical protein	wDi22.scaf1:55337-55473	mf	L4	33388.6	0	0.00015	0.00212143	yes
(3R)-hydroxymyristoyl-[acyl carrier protein] dehydratase (EC 4.2.1.-)	wDi22.scaf1:60021-60463	mf	L4	1194.84	0	5e-05	0.000765572	yes
hypothetical protein	wDi22.scaf1:96842-97032	mf	L4	26852.1	0	5e-05	0.000765572	yes
SSU ribosomal protein S16p	wDi22.scaf1:117536-117858	mf	L4	6324.52	0	5e-05	0.000765572	yes
FIG01208520: hypothetical protein	wDi22.scaf1:121557-121795	mf	L4	3240.38	0	0.00085	0.00915492	yes
KAP family P-loop domain protein	wDi22.scaf1:121986-122356	mf	L4	3746.19	0	5e-05	0.000765572	yes
hypothetical protein	wDi22.scaf1:131035-131213	mf	L4	10365.1	0	0.0005	0.00586607	yes
hypothetical protein	wDi22.scaf1:137619-137752	mf	L4	75346.9	0	5e-05	0.000765572	yes
small protein A	wDi22.scaf1:148182-148522	mf	L4	4842.63	0	5e-05	0.000765572	yes
Thioredoxin	wDi22.scaf1:149890-150215	mf	L4	2317.16	0	5e-05	0.000765572	yes
hypothetical protein	wDi22.scaf1:158975-159132	mf	L4	16624.4	0	0.0005	0.00586607	yes
Endonuclease III (EC 4.2.99.18)	wDi22.scaf1:159514-160181	mf	L4	760.037	0	5e-05	0.000765572	yes
Translation initiation factor 3	wDi22.scaf1:168941-169452	mf	L4	5291.84	0	5e-05	0.000765572	yes
FIG01207718: hypothetical protein	wDi22.scaf1:172902-173332	mf	L4	3834.95	0	5e-05	0.000765572	yes
ABC transporter involved in cytochrome c biogenesis2C ATPase component CcmA	wDi22.scaf1:173334-173962	mf	L4	1436.52	0	5e-05	0.000765572	yes
hypothetical protein	wDi22.scaf1:194312-194490	mf	L4	14066.9	0	0.0001	0.00146296	yes
DNA mismatch repair protein MutL	wDi22.scaf1:205866-207742	mf	L4	1432.21	0	5e-05	0.000765572	yes
Cold shock protein CspA	wDi22.scaf1:210774-211030	mf	L4	11591.8	0	5e-05	0.000765572	yes
YgjD/Kae1/Qri7 family2C required for N6-threonylcarbamoyl adenosine t(6)A37 modification in tRNA	wDi22.scaf1:234636-235645	mf	L4	739.601	0	5e-05	0.000765572	yes
hypothetical protein	wDi22.scaf1:240203-240369	mf	L4	14407.3	0	0.0002	0.00270168	yes
Dihydrodipicolinate synthase (EC 4.2.1.52)	wDi22.scaf1:241905-242833	mf	L4	971.898	0	5e-05	0.000765572	yes
hypothetical protein	wDi22.scaf1:245049-245170	mf	L4	50563.2	0	0.0002	0.00270168	yes
hypothetical protein	wDi22.scaf1:251019-251161	mf	L4	31619.2	0	0.00015	0.00212143	yes
hypothetical protein	wDi22.scaf1:251304-251437	mf	L4	84479.9	0	5e-05	0.000765572	yes
hypothetical protein	wDi22.scaf1:252435-252583	mf	L4	22389	0	0.0002	0.00270168	yes
hypothetical protein	wDi22.scaf1:253965-254131	mf	L4	37458.9	0	5e-05	0.000765572	yes
Cytochrome c-type biogenesis protein CcmC2C putative heme lyase for CcmE	wDi22.scaf1:268855-269567	mf	L4	1811.62	0	5e-05	0.000765572	yes
hypothetical protein	wDi22.scaf1:270059-270177	mf	L4	82444.4	0	5e-05	0.000765572	yes
NADH-ubiquinone oxidoreductase chain J (EC 1.6.5.3)	wDi22.scaf1:274380-274969	mf	L4	1933.72	0	5e-05	0.000765572	yes
Lipoprotein releasing system ATP-binding protein LolD	wDi22.scaf1:293208-293884	mf	L4	1233	0	5e-05	0.000765572	yes
Bis(5'-nucleosyl)-tetraphosphatase (asymmetrical) (EC 3.6.1.17)	wDi22.scaf1:305551-305921	mf	L4	4560.58	0	5e-05	0.000765572	yes
NADH ubiquinone oxidoreductase chain A (EC 1.6.5.3)	wDi22.scaf1:305943-306298	mf	L4	4824.72	0	5e-05	0.000765572	yes
Periplasmic thiol:disulfide interchange protein DsbA	wDi22.scaf1:318280-318959	mf	L4	1253.7	0	5e-05	0.000765572	yes
O-methyltransferase family protein	wDi22.scaf1:319512-320161	mf	L4	942.874	0	5e-05	0.000765572	yes
FIG000557: hypothetical protein co-occurring with RecR	wDi22.scaf1:322645-322979	mf	L4	4023.24	0	5e-05	0.000765572	yes
hypothetical protein	wDi22.scaf1:337831-338045	mf	L4	10764	0	5e-05	0.000765572	yes
ATPase required for both assembly of type IV secretion complex and secretion of T-DNA complex2C VirB11	wDi22.scaf1:347335-348329	mf	L4	1164.73	0	5e-05	0.000765572	yes
surface antigen Wsp paralog	wDi22.scaf1:350507-351387	mf	L4	1621.46	0	5e-05	0.000765572	yes
hypothetical protein	wDi22.scaf1:353752-353882	mf	L4	50102.6	0	5e-05	0.000765572	yes
hypothetical protein	wDi22.scaf1:354113-354249	mf	L4	25041.5	0	0.00085	0.00915492	yes
hypothetical protein	wDi22.scaf1:354315-354436	mf	L4	70788.5	0	5e-05	0.000765572	yes
Believed to be involved in assembly of Fe-S clusters	wDi22.scaf1:367655-367851	mf	L4	11490.5	0	5e-05	0.000765572	yes
Conserved domain protein	wDi22.scaf1:368734-369077	mf	L4	2806.82	0	5e-05	0.000765572	yes
Chromosomal replication initiator protein DnaA	wDi22.scaf1:392742-393397	mf	L4	1650.57	0	5e-05	0.000765572	yes
Citrate synthase (si) (EC 2.3.3.1)	wDi22.scaf1:395878-397130	mf	L4	1381.44	0	5e-05	0.000765572	yes
Protein export cytoplasm chaperone protein (SecB2C maintains protein to be exported in unfolded state)	wDi22.scaf1:399416-399921	mf	L4	1214.42	0	5e-05	0.000765572	yes
SSU ribosomal protein S21p	wDi22.scaf1:400115-400317	mf	L4	29110.1	0	5e-05	0.000765572	yes
hypothetical protein	wDi22.scaf1:405028-405373	mf	L4	119119	0	5e-05	0.000765572	yes
SSU ribosomal protein S18p,SSU ribosomal protein S6p	wDi22.scaf1:412664-413717	mf	L4	4667.37	0	5e-05	0.000765572	yes
LSU ribosomal protein L9p	wDi22.scaf1:413723-414282	mf	L4	1105.82	0	5e-05	0.000765572	yes
hypothetical protein	wDi22.scaf1:427735-427853	mf	L4	44969.7	0	0.00085	0.00915492	yes
hypothetical protein	wDi22.scaf1:436697-436842	mf	L4	35583.7	0	5e-05	0.000765572	yes
hypothetical protein	wDi22.scaf1:444526-444854	mf	L4	1294.19	0	0.00085	0.00915492	yes
Pyruvate dehydrogenase E1 component alpha subunit (EC 1.2.4.1)	wDi22.scaf1:451025-452010	mf	L4	1749.91	0	5e-05	0.000765572	yes
Zinc metalloprotease (EC 3.4.24.-)	wDi22.scaf1:465004-466286	mf	L4	928.792	0	5e-05	0.000765572	yes
Heme O synthase2C protoheme IX farnesyltransferase (EC 2.5.1.-) COX10-CtaB,hypothetical protein	wDi22.scaf1:472293-473279	mf	L4	13409.7	0	5e-05	0.000765572	yes
Ribonuclease HI (EC 3.1.26.4)	wDi22.scaf1:473380-473819	mf	L4	2477.85	0	5e-05	0.000765572	yes
Mg/Co/Ni transporter MgtE / CBS domain	wDi22.scaf1:482344-484711	mf	L4	1586.99	0	5e-05	0.000765572	yes
hypothetical protein	wDi22.scaf1:498575-498714	mf	L4	26771.3	0	0.0005	0.00586607	yes
Nucleoside diphosphate kinase (EC 2.7.4.6)	wDi22.scaf1:547421-547842	mf	L4	3182.73	0	5e-05	0.000765572	yes
Ubiquinone biosynthesis monooxygenase UbiB,Zinc ABC transporter2C ATP-binding protein ZnuC	wDi22.scaf1:549020-551189	mf	L4	2659.94	0	5e-05	0.000765572	yes
Uncharacterized monothiol glutaredoxin ycf64-like	wDi22.scaf1:570956-571281	mf	L4	3751.6	0	5e-05	0.000765572	yes
5-nucleotidase SurE (EC 3.1.3.5)	wDi22.scaf1:581627-582372	mf	L4	1225.76	0	5e-05	0.000765572	yes
hypothetical protein	wDi22.scaf1:601385-601530	mf	L4	19409.3	0	0.00085	0.00915492	yes
Phosphopantetheine adenylyltransferase (EC 2.7.7.3)	wDi22.scaf1:616500-616846	mf	L4	2844.64	0	5e-05	0.000765572	yes
hypothetical protein	wDi22.scaf1:616910-617133	mf	L4	5350.84	0	0.00015	0.00212143	yes
hypothetical protein	wDi22.scaf1:637911-638561	mf	L4	2269.47	0	5e-05	0.000765572	yes
23S rRNA (guanosine-2'-O-) -methyltransferase rlmB (EC 2.1.1.-)	wDi22.scaf1:639530-640305	mf	L4	1682.75	0	5e-05	0.000765572	yes
hypothetical protein	wDi22.scaf1:642079-642284	mf	L4	63907.5	0	5e-05	0.000765572	yes
hypothetical protein	wDi22.scaf1:659746-660251	mf	L4	5982.14	0	5e-05	0.000765572	yes
hypothetical protein	wDi22.scaf1:664843-665048	mf	L4	9364.18	0	5e-05	0.000765572	yes
hypothetical protein	wDi22.scaf1:667017-667156	mf	L4	26771.3	0	0.0005	0.00586607	yes
hypothetical protein	wDi22.scaf1:672755-672870	mf	L4	54373.7	0	0.0004	0.00489966	yes
ATP synthase A chain (EC 3.6.3.14)	wDi22.scaf1:710582-711309	mf	L4	1035.08	0	5e-05	0.000765572	yes
ATP synthase C chain (EC 3.6.3.14)	wDi22.scaf1:711369-711598	mf	L4	8879.65	0	5e-05	0.000765572	yes
hypothetical protein	wDi22.scaf1:717800-717972	mf	L4	21018.2	0	5e-05	0.000765572	yes
Iron(III)-transport ATP-binding protein sfuC	wDi22.scaf1:728559-729271	mf	L4	479.546	0	0.00015	0.00212143	yes
Twin-arginine translocation protein TatA	wDi22.scaf1:729466-729635	mf	L4	17958.2	0	5e-05	0.000765572	yes
Predicted methyltransferase2C contains N-terminal TPR repeats	wDi22.scaf1:746016-747007	mf	L4	1616.21	0	5e-05	0.000765572	yes
Putative Holliday junction resolvase	wDi22.scaf1:748938-749338	mf	L4	2279.62	0	5e-05	0.000765572	yes
hypothetical protein	wDi22.scaf1:764113-764249	mf	L4	27128.3	0	0.0004	0.00489966	yes
ATP-dependent DNA helicase RecG( EC:3.6.1.- )	wDi22.scaf1:770541-770837	mf	L4	8172.38	0	0.00035	0.00448484	yes
Thiol peroxidase2C Bcp-type (EC 1.11.1.15)	wDi22.scaf1:820942-821063	mf	L4	57305	0	5e-05	0.000765572	yes
Aspartyl-tRNA(Asn) amidotransferase subunit A (EC 6.3.5.6) @ Glutamyl-tRNA(Gln) amidotransferase subunit A (EC 6.3.5.7)	wDi22.scaf1:869415-870892	mf	L4	818.375	0	5e-05	0.000765572	yes
hypothetical protein	wDi22.scaf1:881998-882158	mf	L4	14358.1	0	0.0004	0.00489966	yes
Lipoprotein signal peptidase (EC 3.4.23.36),Riboflavin kinase (EC 2.7.1.26) / FMN adenylyltransferase (EC 2.7.7.2)	wDi22.scaf1:901830-903243	mf	L4	3223.5	0	5e-05	0.000765572	yes
FIG01207848: hypothetical protein	wDi22.scaf1:913658-915000	mf	L4	1937.96	0	5e-05	0.000765572	yes
Uroporphyrinogen III decarboxylase (EC 4.1.1.37)	wDi22.scaf1:1114-2162	mf	L4	1266.54	0	5e-05	0.000765572	yes
FIG01207933: hypothetical protein	wDi22.scaf1:3529-3890	mf	L4	3440.63	0	5e-05	0.000765572	yes
rRNA small subunit methyltransferase H	wDi22.scaf1:20141-20868	mf	L4	776.309	0	5e-05	0.000765572	yes
hypothetical protein	wDi22.scaf1:28301-28416	mf	L4	175669	0	5e-05	0.000765572	yes
Probable extracellular metallopeptidase	wDi22.scaf1:31394-31548	mf	L4	26859.5	0	5e-05	0.000765572	yes
Preprotein translocase subunit YajC (TC 3.A.5.1.1)	wDi22.scaf1:42009-42427	mf	L4	4999.19	0	5e-05	0.000765572	yes
Ribonuclease HII (EC 3.1.26.4)	wDi22.scaf1:45457-46001	mf	L4	1871.32	0	5e-05	0.000765572	yes
Phospho-N-acetylmuramoyl-pentapeptide-transferase (EC 2.7.8.13)	wDi22.scaf1:46060-47042	mf	L4	1182.7	0	5e-05	0.000765572	yes
hypothetical protein	wDi22.scaf1:67410-67588	mf	L4	13326.5	0	0.00015	0.00212143	yes
hypothetical protein	wDi22.scaf1:74788-75215	mf	L4	3400.74	0	5e-05	0.000765572	yes
Glutathione-regulated potassium-efflux system protein KefKL	wDi22.scaf1:85814-87534	mf	L4	1294.03	0	5e-05	0.000765572	yes
Alkyl hydroperoxide reductase and/or thiol-specific antioxidant family (AhpC/TSA) protein	wDi22.scaf1:87540-88114	mf	L4	1938.99	0	5e-05	0.000765572	yes
Thymidylate synthase thyX (EC 2.1.1.-)	wDi22.scaf1:97409-98274	mf	L4	1351.18	0	5e-05	0.000765572	yes
Holo-[acyl-carrier protein] synthase (EC 2.7.8.7)	wDi22.scaf1:99617-99996	mf	L4	1932.64	0	5e-05	0.000765572	yes
Acetylornithine aminotransferase (EC 2.6.1.11)	wDi22.scaf1:108087-109267	mf	L4	665.438	0	5e-05	0.000765572	yes
Iron-sulfur cluster assembly scaffold protein IscU	wDi22.scaf1:114650-115044	mf	L4	2208.76	0	5e-05	0.000765572	yes
cytochrome b5612C putative	wDi22.scaf1:133156-133679	mf	L4	891.208	0	5e-05	0.000765572	yes
Mitochondrial processing peptidase-like protein (EC 3.4.24.64)	wDi22.scaf1:133863-134983	mf	L4	1122.64	0	5e-05	0.000765572	yes
FIG01207875: hypothetical protein	wDi22.scaf1:139799-140550	mf	L4	2498.85	0	5e-05	0.000765572	yes
hypothetical protein	wDi22.scaf1:143188-143363	mf	L4	10248.9	0	0.0004	0.00489966	yes
hypothetical protein	wDi22.scaf1:143575-143726	mf	L4	20704.5	0	0.0002	0.00270168	yes
Ribonucleotide reductase of class Ia (aerobic)2C beta subunit (EC 1.17.4.1)	wDi22.scaf1:147053-148050	mf	L4	1092.07	0	5e-05	0.000765572	yes
membrane protein CvpA2C putative	wDi22.scaf1:186003-186589	mf	L4	1204.78	0	5e-05	0.000765572	yes
RNA polymerase sigma factor RpoD	wDi22.scaf1:200319-202255	mf	L4	1749.71	0	5e-05	0.000765572	yes
PH adaptation potassium efflux system protein C%3B sodium- potassium/hydrogen antiporter subunit C	wDi22.scaf1:202373-202665	mf	L4	3362.99	0	5e-05	0.000765572	yes
PH adaptation potassium efflux system protein B1%3B sodium- potassium/hydrogen antiporter subunit B1	wDi22.scaf1:203117-203544	mf	L4	2004.01	0	5e-05	0.000765572	yes
FIG01207846: hypothetical protein	wDi22.scaf1:203931-204181	mf	L4	3927.27	0	5e-05	0.000765572	yes
FIG01207727: hypothetical protein	wDi22.scaf1:204678-204961	mf	L4	10853.5	0	5e-05	0.000765572	yes
LSU ribosomal protein L7/L12 (P1/P2)	wDi22.scaf1:222606-223009	mf	L4	2517.54	0	5e-05	0.000765572	yes
LSU ribosomal protein L11p (L12e)	wDi22.scaf1:224219-224661	mf	L4	1593.13	0	5e-05	0.000765572	yes
SSU ribosomal protein S7p (S5e)	wDi22.scaf1:229036-229517	mf	L4	2150.68	0	5e-05	0.000765572	yes
hypothetical protein	wDi22.scaf1:237830-238476	mf	L4	3031.56	0	5e-05	0.000765572	yes
hypothetical protein	wDi22.scaf1:254335-254456	mf	L4	94384.6	0	5e-05	0.000765572	yes
dioxygenase2C putative	wDi22.scaf1:266598-267208	mf	L4	633.437	0	0.0001	0.00146296	yes
hypothetical protein	wDi22.scaf1:271037-271194	mf	L4	14249.4	0	0.00085	0.00915492	yes
Diaminohydroxyphosphoribosylaminopyrimidine deaminase (EC 3.5.4.26) / 5-amino-6-(5-phosphoribosylamino)uracil reductase (EC 1.1.1.193)	wDi22.scaf1:290681-290886	mf	L4	5350.96	0	0.00085	0.00915492	yes
hypothetical protein	wDi22.scaf1:296672-297387	mf	L4	2939.83	0	5e-05	0.000765572	yes
ABC-type transport system involved in resistance to organic solvents2C auxiliary component	wDi22.scaf1:316862-317454	mf	L4	941.934	0	5e-05	0.000765572	yes
FIG01207630: hypothetical protein	wDi22.scaf1:318996-319276	mf	L4	4606.95	0	5e-05	0.000765572	yes
hypothetical protein	wDi22.scaf1:337264-337421	mf	L4	70059.8	0	5e-05	0.000765572	yes
hypothetical protein	wDi22.scaf1:339272-339426	mf	L4	24301.4	0	0.0001	0.00146296	yes
hypothetical protein	wDi22.scaf1:339927-340093	mf	L4	33617	0	5e-05	0.000765572	yes
possible periplasmic protein	wDi22.scaf1:384175-384662	mf	L4	2822.67	0	5e-05	0.000765572	yes
Transporter	wDi22.scaf1:398586-399253	mf	L4	2075.49	0	5e-05	0.000765572	yes
Conserved domain protein	wDi22.scaf1:418602-418849	mf	L4	6238.01	0	5e-05	0.000765572	yes
LSU ribosomal protein L33p	wDi22.scaf1:418902-419104	mf	L4	6103.74	0	0.0004	0.00489966	yes
Ribosomal large subunit pseudouridine synthase C (EC 4.2.1.70)	wDi22.scaf1:452318-453246	mf	L4	953.208	0	5e-05	0.000765572	yes
3-oxoacyl-[acyl-carrier protein] reductase (EC 1.1.1.100)	wDi22.scaf1:466761-467497	mf	L4	1831.61	0	5e-05	0.000765572	yes
hypothetical protein	wDi22.scaf1:469444-469679	mf	L4	10128.4	0	5e-05	0.000765572	yes
Pyruvate dehydrogenase E1 component beta subunit (EC 1.2.4.1)	wDi22.scaf1:482344-484711	mf	L4	1121.95	0	5e-05	0.000765572	yes
hypothetical protein	wDi22.scaf1:484758-484936	mf	L4	15547.6	0	5e-05	0.000765572	yes
DNA recombination protein RmuC	wDi22.scaf1:514387-515747	mf	L4	1942.89	0	5e-05	0.000765572	yes
hypothetical protein	wDi22.scaf1:519801-520354	mf	L4	3258.17	0	5e-05	0.000765572	yes
Periplasmic divalent cation tolerance protein cutA	wDi22.scaf1:520375-520774	mf	L4	87125.1	0	5e-05	0.000765572	yes
hypothetical protein	wDi22.scaf1:522487-522605	mf	L4	56212.1	0	0.0002	0.00270168	yes
hypothetical protein	wDi22.scaf1:529566-529759	mf	L4	8277.47	0	0.0002	0.00270168	yes
hypothetical protein	wDi22.scaf1:529835-529968	mf	L4	34248.6	0	0.0002	0.00270168	yes
hypothetical protein	wDi22.scaf1:540979-541109	mf	L4	52607.8	0	5e-05	0.000765572	yes
ATP-dependent protease HslV (EC 3.4.25.-)	wDi22.scaf1:542735-543225	mf	L4	1372.85	0	5e-05	0.000765572	yes
Zinc ABC transporter2C periplasmic-binding protein ZnuA	wDi22.scaf1:548144-548880	mf	L4	1450.02	0	5e-05	0.000765572	yes
hypothetical protein	wDi22.scaf1:551264-551439	mf	L4	40207.2	0	5e-05	0.000765572	yes
peptidase2C M23/M37 family	wDi22.scaf1:565153-566033	mf	L4	1341.2	0	5e-05	0.000765572	yes
hypothetical protein	wDi22.scaf1:567669-567817	mf	L4	20896.4	0	0.0005	0.00586607	yes
CDP-diacylglycerol--glycerol-3-phosphate 3-phosphatidyltransferase (EC 2.7.8.5)	wDi22.scaf1:568621-569165	mf	L4	1075.01	0	5e-05	0.000765572	yes
Alternative Folylglutamate Synthase	wDi22.scaf1:575553-576295	mf	L4	553.413	0	5e-05	0.000765572	yes
hypothetical protein	wDi22.scaf1:593649-593794	mf	L4	32348.8	0	5e-05	0.000765572	yes
hypothetical protein	wDi22.scaf1:595967-596136	mf	L4	28733.1	0	5e-05	0.000765572	yes
hypothetical protein	wDi22.scaf1:613043-613236	mf	L4	11036.6	0	5e-05	0.000765572	yes
Predicted glutamine amidotransferases	wDi22.scaf1:615108-616108	mf	L4	1019.95	0	5e-05	0.000765572	yes
Lipoprotein releasing system transmembrane protein LolC	wDi22.scaf1:632086-633293	mf	L4	1025.24	0	5e-05	0.000765572	yes
LSU ribosomal protein L18p (L5e),LSU ribosomal protein L6p (L9e)	wDi22.scaf1:648933-649860	mf	L4	9669.7	0	5e-05	0.000765572	yes
SSU ribosomal protein S14p (S29e)	wDi22.scaf1:650291-650601	mf	L4	3237.04	0	5e-05	0.000765572	yes
hypothetical protein	wDi22.scaf1:664690-664832	mf	L4	24592.7	0	0.0005	0.00586607	yes
hypothetical protein	wDi22.scaf1:665598-665719	mf	L4	77530.2	0	5e-05	0.000765572	yes
Inorganic pyrophosphatase (EC 3.6.1.1)	wDi22.scaf1:687573-688081	mf	L4	2093.11	0	5e-05	0.000765572	yes
hypothetical protein	wDi22.scaf1:689735-689853	mf	L4	48717.1	0	0.0004	0.00489966	yes
hypothetical protein	wDi22.scaf1:697402-697616	mf	L4	8457.45	0	5e-05	0.000765572	yes
hypothetical protein	wDi22.scaf1:711630-711760	mf	L4	82669.4	0	5e-05	0.000765572	yes
Rod shape-determining protein RodA	wDi22.scaf1:724339-725459	mf	L4	1772.6	0	5e-05	0.000765572	yes
Phosphate transport system permease protein PstC (TC 3.A.1.7.1)	wDi22.scaf1:740307-741391	mf	L4	1368.47	0	5e-05	0.000765572	yes
Glycyl-tRNA synthetase alpha chain (EC 6.1.1.14)	wDi22.scaf1:753422-754263	mf	L4	849.762	0	5e-05	0.000765572	yes
conserved hypothetical protein	wDi22.scaf1:754347-755026	mf	L4	1282.2	0	5e-05	0.000765572	yes
FIG01207835: hypothetical protein	wDi22.scaf1:768022-768494	mf	L4	1414.62	0	5e-05	0.000765572	yes
Translation elongation factor P	wDi22.scaf1:817211-817833	mf	L4	1230.48	0	5e-05	0.000765572	yes
hypothetical protein	wDi22.scaf1:821594-821948	mf	L4	30930.9	0	5e-05	0.000765572	yes
Transcriptional regulatory protein basR/pmrA	wDi22.scaf1:823822-824594	mf	L4	595.648	0	5e-05	0.000765572	yes
Metal-dependent hydrolase YbeY2C involved in rRNA and/or ribosome maturation and assembly	wDi22.scaf1:829229-829707	mf	L4	1976.59	0	5e-05	0.000765572	yes
hypothetical protein	wDi22.scaf1:837351-837484	mf	L4	27398.9	0	0.00085	0.00915492	yes
Helicase PriA essential for oriC/DnaA-independent DNA replication	wDi22.scaf1:862881-863179	mf	L4	26853.7	0	0.0002	0.00270168	yes
Helicase PriA essential for oriC/DnaA-independent DNA replication	wDi22.scaf1:864093-864484	mf	L4	1954.44	0	5e-05	0.000765572	yes
hypothetical protein	wDi22.scaf1:866603-866793	mf	L4	8756.12	0	0.0002	0.00270168	yes
hypothetical protein	wDi22.scaf1:870949-871880	mf	L4	2568.62	0	5e-05	0.000765572	yes
hypothetical protein	wDi22.scaf1:877695-877858	mf	L4	12349.1	0	0.00085	0.00915492	yes
hypothetical protein	wDi22.scaf1:893883-894001	mf	L4	71202	0	0.0001	0.00146296	yes
Na+/H+ ion antiporter family protein	wDi22.scaf1:907173-907699	mf	L4	2690.74	0	5e-05	0.000765572	yes
NADH-ubiquinone oxidoreductase chain E (EC 1.6.5.3),hypothetical protein,tRNA-guanine transglycosylase (EC 2.4.2.29)	wDi22.scaf1:878482-880290	mf	L4	56377.9	3887.61	5e-05	0.000765572	yes
Thioredoxin	wDi22.scaf1:149890-150215	L3	L4	2971.79	0	5e-05	0.000765572	yes
Cold shock protein CspA	wDi22.scaf1:210774-211030	L3	L4	5781.49	0	5e-05	0.000765572	yes
Periplasmic thiol:disulfide interchange protein DsbA	wDi22.scaf1:318280-318959	L3	L4	767.403	0	5e-05	0.000765572	yes
SSU ribosomal protein S18p,SSU ribosomal protein S6p	wDi22.scaf1:412664-413717	L3	L4	317.493	0	0.00015	0.00212143	yes
hypothetical protein	wDi22.scaf1:444526-444854	L3	L4	1263.06	0	0.0008	0.00900561	yes
Twin-arginine translocation protein TatA	wDi22.scaf1:729466-729635	L3	L4	10515.7	0	0.0008	0.00900561	yes
Aspartyl-tRNA(Asn) amidotransferase subunit A (EC 6.3.5.6) @ Glutamyl-tRNA(Gln) amidotransferase subunit A (EC 6.3.5.7)	wDi22.scaf1:869415-870892	L3	L4	124.471	0	0.0008	0.00900561	yes
Uroporphyrinogen III decarboxylase (EC 4.1.1.37)	wDi22.scaf1:1114-2162	L3	L4	403.653	0	5e-05	0.000765572	yes
Alkyl hydroperoxide reductase and/or thiol-specific antioxidant family (AhpC/TSA) protein	wDi22.scaf1:87540-88114	L3	L4	792.706	0	0.0001	0.00146296	yes
hypothetical protein	wDi22.scaf1:296672-297387	L3	L4	356.656	0	0.00055	0.00640072	yes
Pyruvate dehydrogenase E1 component beta subunit (EC 1.2.4.1)	wDi22.scaf1:482344-484711	L3	L4	308.664	0	0.00025	0.00334583	yes
hypothetical protein	wDi22.scaf1:519801-520354	L3	L4	704.291	0	0.00035	0.00448484	yes
hypothetical protein	wDi22.scaf1:551264-551439	L3	L4	36931.7	0	5e-05	0.000765572	yes
Leucyl-tRNA synthetase (EC 6.1.1.4)	wDi22.scaf1:706715-709257	L3	L4	0	144.612	0.0001	0.00146296	yes
Ribonucleotide reductase of class Ia (aerobic)2C alpha subunit (EC 1.17.4.1)	wDi22.scaf1:747057-748870	L3	L4	0	193.867	5e-05	0.000765572	yes
Protein-export membrane protein SecD (TC 3.A.5.1.1)	wDi22.scaf1:553005-554521	L3	L4	0	208.115	5e-05	0.000765572	yes
Aspartokinase (EC 2.7.2.4)	wDi22.scaf1:313483-314648	L3	L4	0	263.91	0.0005	0.00586607	yes
D-alanyl-D-alanine carboxypeptidase (EC 3.4.16.4)	wDi22.scaf1:499193-500289	L3	L4	0	284.33	0.0005	0.00586607	yes
UDP-N-acetylglucosamine 1-carboxyvinyltransferase (EC 2.5.1.7)	wDi22.scaf1:98282-99561	L3	L4	0	302.374	5e-05	0.000765572	yes
tRNA delta(2)-isopentenylpyrophosphate transferase (EC 2.5.1.8)	wDi22.scaf1:768567-769456	L3	L4	0	303.649	0.00085	0.00915492	yes
Excinuclease ABC subunit B	wDi22.scaf1:573564-575500	L3	L4	0	304.054	5e-05	0.000765572	yes
Quinone oxidoreductase (EC 1.6.5.5)	wDi22.scaf1:152948-153927	L3	L4	0	310.371	5e-05	0.000765572	yes
Transketolase (EC 2.2.1.1)	wDi22.scaf1:364782-366784	L3	L4	0	325.339	5e-05	0.000765572	yes
hypothetical protein	wDi22.scaf1:521030-522183	L3	L4	0	328.732	5e-05	0.000765572	yes
Bicyclomycin resistance protein	wDi22.scaf1:596771-597939	L3	L4	0	337.2	5e-05	0.000765572	yes
Nucleoside-diphosphate-sugar epimerases	wDi22.scaf1:407996-408816	L3	L4	0	337.675	0.00085	0.00915492	yes
Excinuclease ABC subunit A	wDi22.scaf1:894184-896993	L3	L4	0	349.305	5e-05	0.000765572	yes
Glycerol-3-phosphate dehydrogenase [NAD(P)+] (EC 1.1.1.94)	wDi22.scaf1:824918-825903	L3	L4	0	349.658	5e-05	0.000765572	yes
putrescine-ornithine antiporter	wDi22.scaf1:73505-74781	L3	L4	0	418.364	5e-05	0.000765572	yes
22C32C42C5-tetrahydropyridine-22C6-dicarboxylate N-succinyltransferase (EC 2.3.1.117)	wDi22.scaf1:722531-723363	L3	L4	0	434.881	5e-05	0.000765572	yes
FIG01208366: hypothetical protein	wDi22.scaf1:900397-901271	L3	L4	0	436.642	0.0001	0.00146296	yes
tRNA pseudouridine synthase A (EC 4.2.1.70)	wDi22.scaf1:50892-51631	L3	L4	0	486.031	0.0003	0.00391354	yes
Fructose-12C6-bisphosphatase2C GlpX type (EC 3.1.3.11)	wDi22.scaf1:606088-607019	L3	L4	0	491.934	5e-05	0.000765572	yes
4-hydroxybenzoate polyprenyltransferase (EC 2.5.1.-)	wDi22.scaf1:259324-260024	L3	L4	0	524.266	0.0003	0.00391354	yes
Translation elongation factor LepA	wDi22.scaf1:559595-561393	L3	L4	0	530.059	5e-05	0.000765572	yes
DNA mismatch repair protein MutS	wDi22.scaf1:755247-757744	L3	L4	0	535.64	5e-05	0.000765572	yes
3-oxoacyl-[acyl-carrier-protein] synthase2C KASIII (EC 2.3.1.41)	wDi22.scaf1:284036-285003	L3	L4	0	622.178	5e-05	0.000765572	yes
Octanoate-[acyl-carrier-protein]-protein-N-octanoyltransferase	wDi22.scaf1:10314-10933	L3	L4	0	626.656	0.0003	0.00391354	yes
Cell division protein FtsQ	wDi22.scaf1:231203-231924	L3	L4	0	628.888	5e-05	0.000765572	yes
1-acyl-sn-glycerol-3-phosphate acyltransferase (EC 2.3.1.51)	wDi22.scaf1:394763-395493	L3	L4	0	655.107	5e-05	0.000765572	yes
tRNA uridine 5-carboxymethylaminomethyl modification enzyme GidA	wDi22.scaf1:287341-289256	L3	L4	0	661.037	5e-05	0.000765572	yes
Aspartyl-tRNA(Asn) amidotransferase subunit C (EC 6.3.5.6) @ Glutamyl-tRNA(Gln) amidotransferase subunit C (EC 6.3.5.7),Ribose-phosphate pyrophosphokinase (EC 2.7.6.1)	wDi22.scaf1:36113-37384	L3	L4	0	664.483	5e-05	0.000765572	yes
Dihydrolipoamide succinyltransferase component (E2) of 2-oxoglutarate dehydrogenase complex (EC 2.3.1.61)	wDi22.scaf1:141194-142350	L3	L4	0	669.147	5e-05	0.000765572	yes
Phenylalanyl-tRNA synthetase beta chain (EC 6.1.1.20)	wDi22.scaf1:500949-503338	L3	L4	0	681.258	5e-05	0.000765572	yes
MiaB family protein2C possibly involved in tRNA or rRNA modification	wDi22.scaf1:34690-35918	L3	L4	0	704.642	5e-05	0.000765572	yes
Phosphoribosylaminoimidazole carboxylase catalytic subunit (EC 4.1.1.21)	wDi22.scaf1:205367-205860	L3	L4	0	720.089	0.00085	0.00915492	yes
Inner membrane protein of type IV secretion of T-DNA complex2C VirB6	wDi22.scaf1:783264-788616	L3	L4	0	724.376	5e-05	0.000765572	yes
Chaperone protein HtpG	wDi22.scaf1:811081-812993	L3	L4	0	727.02	5e-05	0.000765572	yes
conserved hypothetical protein	wDi22.scaf1:445834-446840	L3	L4	0	745.834	5e-05	0.000765572	yes
Ribosomal RNA small subunit methyltransferase D (EC 2.1.1.-)	wDi22.scaf1:792758-793308	L3	L4	0	751.717	0.0003	0.00391354	yes
tRNA dihydrouridine synthase B (EC 1.-.-.-)	wDi22.scaf1:915036-915991	L3	L4	0	761.624	5e-05	0.000765572	yes
Methylenetetrahydrofolate dehydrogenase (NADP+) (EC 1.5.1.5) / Methenyltetrahydrofolate cyclohydrolase (EC 3.5.4.9)	wDi22.scaf1:104915-105798	L3	L4	0	765.832	5e-05	0.000765572	yes
3-polyprenyl-4-hydroxybenzoate carboxy-lyase (EC 4.1.1.-)	wDi22.scaf1:587447-588936	L3	L4	0	794.361	5e-05	0.000765572	yes
Scaffold protein for [4Fe-4S] cluster assembly ApbC2C MRP-like	wDi22.scaf1:599310-600100	L3	L4	0	798.683	5e-05	0.000765572	yes
Dihydrofolate reductase (EC 1.5.1.3)	wDi22.scaf1:576296-576759	L3	L4	0	803.579	0.00085	0.00915492	yes
LSU ribosomal protein L13p (L13Ae)	wDi22.scaf1:678860-679320	L3	L4	0	813.005	0.00085	0.00915492	yes
Porphobilinogen synthase (EC 4.2.1.24)	wDi22.scaf1:243655-244652	L3	L4	0	942.999	5e-05	0.000765572	yes
Pyridoxamine 5'-phosphate oxidase (EC 1.4.3.5)	wDi22.scaf1:178363-178772	L3	L4	0	1015.32	0.00085	0.00915492	yes
Succinyl-CoA ligase [ADP-forming] alpha chain (EC 6.2.1.5)	wDi22.scaf1:401513-402393	L3	L4	0	1086.9	5e-05	0.000765572	yes
N-succinyl-L2CL-diaminopimelate desuccinylase (EC 3.5.1.18)	wDi22.scaf1:669310-670517	L3	L4	0	1114.71	5e-05	0.000765572	yes
Dioxygenases related to 2-nitropropane dioxygenase	wDi22.scaf1:690235-691640	L3	L4	0	1169.16	5e-05	0.000765572	yes
Acyl-phosphate:glycerol-3-phosphate O-acyltransferase PlsY	wDi22.scaf1:892462-893045	L3	L4	0	1183.86	5e-05	0.000765572	yes
Protein-export membrane protein SecF (TC 3.A.5.1.1)	wDi22.scaf1:358494-359377	L3	L4	0	1197.25	5e-05	0.000765572	yes
Proposed peptidoglycan lipid II flippase MurJ	wDi22.scaf1:195390-196588	L3	L4	0	1268.56	5e-05	0.000765572	yes
dNTP triphosphohydrolase2C broad substrate specificity2C subgroup 2	wDi22.scaf1:291285-292404	L3	L4	0	1370.34	5e-05	0.000765572	yes
Arginyl-tRNA synthetase (EC 6.1.1.19)	wDi22.scaf1:454833-456517	L3	L4	0	1379.1	5e-05	0.000765572	yes
NADH-ubiquinone oxidoreductase chain F (EC 1.6.5.3)	wDi22.scaf1:160672-161948	L3	L4	0	1382.81	5e-05	0.000765572	yes
Phosphatidate cytidylyltransferase (EC 2.7.7.41),Undecaprenyl pyrophosphate synthetase (EC 2.5.1.31)	wDi22.scaf1:617163-618434	L3	L4	0	1387.26	5e-05	0.000765572	yes
GTP-binding protein EngA	wDi22.scaf1:704053-705380	L3	L4	0	1412.25	5e-05	0.000765572	yes
Ribonuclease D (EC 3.1.26.3)	wDi22.scaf1:691805-693577	L3	L4	0	1493.24	5e-05	0.000765572	yes
FIG01208028: hypothetical protein	wDi22.scaf1:262813-263357	L3	L4	0	1511.29	5e-05	0.000765572	yes
UDP-N-acetylmuramoylalanyl-D-glutamyl-22C6-diaminopimelate--D-alanyl-D-alanine ligase (EC 6.3.2.10)	wDi22.scaf1:303036-304456	L3	L4	0	1513.09	5e-05	0.000765572	yes
Peptide chain release factor 1	wDi22.scaf1:835836-836959	L3	L4	0	1683.5	5e-05	0.000765572	yes
NADH-ubiquinone oxidoreductase chain D (EC 1.6.5.3)	wDi22.scaf1:181661-182466	L3	L4	0	1709.38	5e-05	0.000765572	yes
ATP synthase B' chain (EC 3.6.3.14)	wDi22.scaf1:712086-712564	L3	L4	0	1875.66	5e-05	0.000765572	yes
ClpB protein	wDi22.scaf1:370493-373056	L3	L4	164.52	1887.46	0.0006	0.00694904	yes
DNA-directed RNA polymerase beta subunit (EC 2.7.7.6) / DNA-directed RNA polymerase beta' subunit (EC 2.7.7.6)	wDi22.scaf1:214018-222542	L3	L4	188.548	1952.27	0.0001	0.00146296	yes
UDP-N-acetylglucosamine--N-acetylmuramyl-(pentapeptide) pyrophosphoryl-undecaprenol N-acetylglucosamine transferase (EC 2.4.1.227)	wDi22.scaf1:382164-384126	L3	L4	0	2024.04	5e-05	0.000765572	yes
Cytochrome c heme lyase subunit CcmF	wDi22.scaf1:360277-362261	L3	L4	0	2300.62	5e-05	0.000765572	yes
4-diphosphocytidyl-2-C-methyl-D-erythritol kinase (EC 2.7.1.148)	wDi22.scaf1:443618-444486	L3	L4	0	2731.42	5e-05	0.000765572	yes
DNA-directed RNA polymerase omega subunit (EC 2.7.7.6)	wDi22.scaf1:204208-204614	L3	L4	0	2802.03	5e-05	0.000765572	yes
32C4-dihydroxy-2-butanone 4-phosphate synthase / GTP cyclohydrolase II (EC 3.5.4.25)	wDi22.scaf1:343213-344297	L3	L4	0	2896.08	5e-05	0.000765572	yes
5-formyltetrahydrofolate cyclo-ligase (EC 6.3.3.2),NADPH-dependent glutamate synthase beta chain and related oxidoreductases	wDi22.scaf1:759071-760219	L3	L4	0	3184.44	5e-05	0.000765572	yes
Iojap protein	wDi22.scaf1:310200-310531	L3	L4	0	3597.66	5e-05	0.000765572	yes
Membrane proteins related to metalloendopeptidases	wDi22.scaf1:706088-706710	L3	L4	0	3904.84	5e-05	0.000765572	yes
FIG01208389: hypothetical protein	wDi22.scaf1:557603-558286	L3	L4	0	4515.71	5e-05	0.000765572	yes
conserved hypothetical protein	wDi22.scaf1:473972-476877	L3	L4	99.7348	4865.86	0.0002	0.00270168	yes
probable iron binding protein from the HesB_IscA_SufA family	wDi22.scaf1:292702-293168	L3	L4	0	4916.26	5e-05	0.000765572	yes
Peptidyl-prolyl cis-trans isomerase ppiD (EC 5.2.1.8)	wDi22.scaf1:260640-262387	L3	L4	0	5203.41	5e-05	0.000765572	yes
SSU ribosomal protein S5p (S2e)	wDi22.scaf1:648407-648921	L3	L4	0	5203.58	5e-05	0.000765572	yes
LSU ribosomal protein L17p	wDi22.scaf1:643565-643938	L3	L4	0	5881.87	5e-05	0.000765572	yes
HtrA protease/chaperone protein	wDi22.scaf1:524641-526124	L3	L4	210.643	6825.37	0.0005	0.00586607	yes
Formamidopyrimidine-DNA glycosylase (EC 3.2.2.23),hypothetical protein	wDi22.scaf1:177107-178360	L3	L4	0	6862.3	5e-05	0.000765572	yes
Na(+) H(+) antiporter subunit G	wDi22.scaf1:203640-203869	L3	L4	0	7652.39	0.0001	0.00146296	yes
4-hydroxy-3-methylbut-2-enyl diphosphate reductase (EC 1.17.1.2)	wDi22.scaf1:70937-71755	L3	L4	0	8120.63	5e-05	0.000765572	yes
hypothetical protein	wDi22.scaf1:298220-298407	L3	L4	0	9503.24	0.00085	0.00915492	yes
ATP synthase epsilon chain (EC 3.6.3.14)	wDi22.scaf1:738420-738754	L3	L4	0	11595.8	5e-05	0.000765572	yes
YrbA protein	wDi22.scaf1:570722-570942	L3	L4	0	14794	5e-05	0.000765572	yes
Coupling protein VirD42C ATPase required for T-DNA transfer	wDi22.scaf1:348356-350397	L3	L4	181.199	19126.5	0.0002	0.00270168	yes
FIG01289484: hypothetical protein	wDi22.scaf1:487354-487583	L3	L4	0	20747.7	5e-05	0.000765572	yes
tRNA pseudouridine synthase B( EC:4.2.1.70 )	wDi22.scaf1:297971-298182	L3	L4	0	23258	5e-05	0.000765572	yes
hypothetical protein	wDi22.scaf1:379850-379995	L3	L4	0	30317.2	0.0005	0.00586607	yes
Conserved domain protein	wDi22.scaf1:3894-4168	L3	L4	0	40312.9	5e-05	0.000765572	yes
hypothetical protein	wDi22.scaf1:338866-339002	L3	L4	0	56132.5	5e-05	0.000765572	yes
hypothetical protein	wDi22.scaf1:253154-253275	L3	L4	0	64766.5	0.0003	0.00391354	yes
hypothetical protein	wDi22.scaf1:758126-758241	L3	L4	0	74350.2	5e-05	0.000765572	yes
hypothetical protein	wDi22.scaf1:916839-916975	L3	L4	0	89247.8	5e-05	0.000765572	yes
