# Supplementary material for: Concurrent transcriptional profiling of Dirofilaria immitis and its Wolbachia endosymbiont throughout the nematode life cycle reveals coordinated gene expression
Source: BMC Genomics. 2014 Nov 29;15(1):1041. doi: 10.1186/1471-2164-15-1041 (PMC4289336; doi:10.1186/1471-2164-15-1041)
Supplement: Supplementary file 2 — Additional file 2: Figure S1: (A) Distribution of D. immitis gene densities (FPKM coverage) for each D. immitis life cycle stage (biological replicates grouped). Pairwise comparison of D. immitis AM (B), AF (C), mf (D), L3 (E) and L4 (F) biological replicates. Each point represents a single gene. (ZIP 6 MB) [file 12864_2014_6864_MOESM2_ESM.zip]

Archive with 2 entries (2 files):
- figure S1/1839503231140373_fig5.pdf
- figure S1/1839503231140373_fig9.pdf
