# Supplementary material for: Concurrent transcriptional profiling of Dirofilaria immitis and its Wolbachia endosymbiont throughout the nematode life cycle reveals coordinated gene expression
Source: BMC Genomics. 2014 Nov 29;15(1):1041. doi: 10.1186/1471-2164-15-1041 (PMC4289336; doi:10.1186/1471-2164-15-1041)
Supplement: Supplementary file 3 — Additional file 3: Table S1: List of significantly (q <0.01) differentially expressed wDi genes. (XLSX 872 KB) [file 12864_2014_6864_MOESM3_ESM.xlsx]

## Sheet: Sheet1
gene_id	AM	AF	mf	L3	L4
nDi.2.2.2.g00001	11.2937	5.87345	3.27799	0.991849	2.87574
nDi.2.2.2.g00002	8.72227	30.5711	8.38899	0.261929	19.9524
nDi.2.2.2.g00003	2.13291	14.6731	8.49961	1.94555	9.77725
nDi.2.2.2.g00004	7.93516	41.5862	4.45561	2.099	32.4779
nDi.2.2.2.g00005	13.1318	17.9475	8.36772	4.71063	34.2038
nDi.2.2.2.g00006	2.83129	5.13068	4.24407	1.75999	6.98266
nDi.2.2.2.g00007	5.49563	6.06188	6.64882	0.0774939	1.10171
nDi.2.2.2.g00008	2.77316	5.7905	6.5921	0.805017	5.92517
nDi.2.2.2.g00009	4.23228	8.18345	7.9142	0.544692	20.9729
nDi.2.2.2.g00010	39.8591	23.8888	4.10912	17.33	85.6089
nDi.2.2.2.g00011	4.29961	7.21432	21.7861	0	2.07467
nDi.2.2.2.g00012	2.2153	8.2347	6.09815	0.667811	7.64703
nDi.2.2.2.g00013	6.36996	29.9268	15.4658	2.5824	14.6853
nDi.2.2.2.g00014	0.901111	3.62874	8.37086	2.19188	1.83586
nDi.2.2.2.g00015	2.82226	5.68256	7.54742	3.81384	5.74987
nDi.2.2.2.g00016	6.28246	12.0249	6.36172	0.911864	15.6562
nDi.2.2.2.g00017	4.30689	20.8832	6.10524	0.926464	50.4797
nDi.2.2.2.g00018	0	3.58818	33.8617	0	7.7391
nDi.2.2.2.g00019	0	2.72494	6.21452	0	1.08837
nDi.2.2.2.g00020	4.75412	16.3851	7.83981	1.38907	11.1048
nDi.2.2.2.g00021	4.47469	10.3912	7.50106	0.773997	11.5251
nDi.2.2.2.g00022	3.81201	3.10671	6.49596	1.61899	15.5618
nDi.2.2.2.g00023	7.69471	2.03857	5.6004	0.383092	2.73582
nDi.2.2.2.g00024	0.476102	1.78943	4.64388	0.566172	3.30813
nDi.2.2.2.g00025	16.2158	0	7.86492	0.118449	1.12786
nDi.2.2.2.g00026	4.79756	13.2143	6.15623	1.21243	51.7238
nDi.2.2.2.g00027	2.69054	7.30163	9.06392	1.10656	8.66756
nDi.2.2.2.g00028	22.9829	6.70661	19.62	1.08027	6.10745
nDi.2.2.2.g00029	3.83914	8.15948	9.05101	2.93987	5.00857
nDi.2.2.2.g00030	4.86064	10.4888	13.1068	0.582011	71.912
nDi.2.2.2.g00031	8.59923	1.44286	46.4814	0	6.68712
nDi.2.2.2.g00032	5.5244	8.00875	6.05163	0.844653	13.7701
nDi.2.2.2.g00033	2.09567	6.0012	6.9022	1.62367	16.0446
nDi.2.2.2.g00034	5.00773	18.7966	7.79237	1.70432	14.2595
nDi.2.2.2.g00035	10.5735	18.4753	6.42754	2.61133	29.8104
nDi.2.2.2.g00036	15.6946	3.64625	74.6818	0	3.68945
nDi.2.2.2.g00037	3.04503	10.2185	15.6434	0.274326	9.03351
nDi.2.2.2.g00038	1.14261	6.90185	5.78959	0.617623	5.94219
nDi.2.2.2.g00039	3.66259	11.7125	6.50451	1.16457	13.0988
nDi.2.2.2.g00040	5.47838	13.5309	11.2886	0.473804	8.92903
nDi.2.2.2.g00041	0.882587	2.36943	6.28884	0.0596339	2.03472
nDi.2.2.2.g00042	7.58377	17.1785	6.08426	0.69176	29.4071
nDi.2.2.2.g00043	36.2326	84.3363	6.02202	15.6264	97.6245
nDi.2.2.2.g00044	2.01762	4.25588	9.67557	0.778998	4.17236
nDi.2.2.2.g00045	45.8568	44.7343	7.76771	25.5079	107.033
nDi.2.2.2.g00046	3.75638	7.38951	6.89145	0.735168	13.4309
nDi.2.2.2.g00047	16.0301	1.1559	6.26524	0.465469	3.52298
nDi.2.2.2.g00048	1.97534	18.5608	14.5965	3.73712	8.8961
nDi.2.2.2.g00049	0	76.8651	22.2449	9.90488	70.7349
nDi.2.2.2.g00050	20.618	58.2152	4.50308	6.91747	78.9418
nDi.2.2.2.g00051	13.1833	34.3133	8.41783	5.04038	52.1658
nDi.2.2.2.g00052	0.799845	5.63665	4.72828	0.32426	7.37585
nDi.2.2.2.g00053	0.727124	2.44008	9.67137	0.491298	5.57471
nDi.2.2.2.g00054	13.3656	28.7055	7.90107	3.61231	14.045
nDi.2.2.2.g00055	4.26586	12.8377	7.55366	1.82237	25.4237
nDi.2.2.2.g00056	6.52932	30.5002	6.34111	1.27056	10.1938
nDi.2.2.2.g00057	9.67714	16.7012	5.37873	2.66881	31.0451
nDi.2.2.2.g00058	6.19615	12.8256	5.30599	1.18945	41.2921
nDi.2.2.2.g00059	0	0.719756	8.22629	0	0.804944
nDi.2.2.2.g00060	0.163652	3.6246	3.7315	0.442299	1.94783
nDi.2.2.2.g00061	1.27692	2.3806	7.42869	2.33909	5.27908
nDi.2.2.2.g00062	7.31163	18.4023	8.29721	1.48208	101.431
nDi.2.2.2.g00063	3.2715	8.11291	6.04064	1.04903	48.7249
nDi.2.2.2.g00064	0.999786	1.00652	10.1318	1.08084	3.48416
nDi.2.2.2.g00065	23.083	3.09847	10.7214	0	4.12523
nDi.2.2.2.g00066	27.1359	3.25224	7.57055	0.261929	8.62527
nDi.2.2.2.g00067	10.3018	0.987738	12.7391	0.397752	1.10464
nDi.2.2.2.g00068	5.30581	12.6773	7.37083	0.430198	5.76896
nDi.2.2.2.g00069	6.59267	12.4934	6.38625	1.15292	89.238
nDi.2.2.2.g00070	3.99703	16.0959	12.6581	9.45238	72.4322
nDi.2.2.2.g00071	7.83525	14.997	11.1813	0.862736	102.701
nDi.2.2.2.g00072	8.17809	19.8784	5.85643	3.55437	55.5066
nDi.2.2.2.g00073	8.29985	21.0813	5.18346	2.22976	43.5555
nDi.2.2.2.g00074	2.71948	1.71784	6.28187	0.734991	1.47517
nDi.2.2.2.g00075	35.5106	2.80392	23.8145	0	3.13578
nDi.2.2.2.g00076	2.58247	7.79962	6.785	0	0.553826
nDi.2.2.2.g00077	2.69413	1.35614	8.67416	0	0.433329
nDi.2.2.2.g00078	13.5147	33.5054	9.92826	3.05626	144.56
nDi.2.2.2.g00079	0	2.91863	10.755	0.419751	2.56463
nDi.2.2.2.g00080	2.70454	5.44553	13.9894	0.730952	2.46502
nDi.2.2.2.g00081	0	0.613409	10.8057	1.23507	2.15603
nDi.2.2.2.g00082	45.6649	61.4861	6.72489	13.7131	116.459
nDi.2.2.2.g00083	1.8547	5.6016	8.2883	1.33671	10.8056
nDi.2.2.2.g00084	2.32146	10.9065	11.5178	1.25484	8.46345
nDi.2.2.2.g00085	9.16782	13.813	5.29315	2.22494	47.6477
nDi.2.2.2.g00086	11.5109	22.9497	6.3615	0.82351	8.2407
nDi.2.2.2.g00087	7.58236	10.7986	5.50527	2.69905	35.6548
nDi.2.2.2.g00088	1.71549	5.87197	5.39651	1.06638	30.0204
nDi.2.2.2.g00089	6.05642	11.3108	8.28349	1.13869	14.0331
nDi.2.2.2.g00090	0.313666	1.47364	5.39714	0.381483	2.6907
nDi.2.2.2.g00091	27.5566	2.82126	2.85964	0.315581	2.82964
nDi.2.2.2.g00092	18.5609	11.4739	5.67176	1.05609	11.3654
nDi.2.2.2.g00093	5.17272	8.67931	30.0325	0.699013	6.10127
nDi.2.2.2.g00094	1.79405	8.69621	8.58539	0.808125	12.7179
nDi.2.2.2.g00095	4.76283	6.11527	10.7987	1.95885	7.39417
nDi.2.2.2.g00096	8.43964	12.8737	8.94148	2.19803	26.3263
nDi.2.2.2.g00097	17.6513	16.6597	11.5293	4.32336	59.0291
nDi.2.2.2.g00098	10.6652	10.0406	6.50453	3.88313	58.0033
nDi.2.2.2.g00099	2.83969	12.1977	7.79387	2.04661	36.1333
nDi.2.2.2.g00100	0.787199	4.07573	6.93279	0	0.422048
nDi.2.2.2.g00101	1.35742	11.9513	4.79182	0.603557	12.1811
nDi.2.2.2.g00102	3.30568	4.43727	16.7498	0	8.86152
nDi.2.2.2.g00103	0	6.6071	7.48748	0.682207	6.56357
nDi.2.2.2.g00104	0.74404	1.83102	4.66019	0.134061	3.98909
nDi.2.2.2.g00105	0	1.05602	9.07987	0.2835	2.13707
nDi.2.2.2.g00106	3.02009	12.7952	7.45212	0.459132	11.0408
nDi.2.2.2.g00107	5.01366	16.8248	27.5212	0	1.61281
nDi.2.2.2.g00108	0	2.94299	17.5896	0	0
nDi.2.2.2.g00109	8.60161	28.4428	19.9318	2.43815	81.3677
nDi.2.2.2.g00110	1.92245	6.45135	14.6115	0	16.2851
nDi.2.2.2.g00111	0	12.2327	29.5014	0	2.60581
nDi.2.2.2.g00112	0.349656	18.3046	13.1401	0	0.487407
nDi.2.2.2.g00113	5.18805	15.8625	16.4299	1.09058	9.64261
nDi.2.2.2.g00114	8.31454	17.6838	6.92673	1.21468	45.192
nDi.2.2.2.g00115	10.7912	10.9914	7.02952	0.732798	23.7007
nDi.2.2.2.g00116	2.92901	0.907307	7.84874	0.0608938	0.773098
nDi.2.2.2.g00117	2.93938	4.40084	6.94567	1.92495	22.9599
nDi.2.2.2.g00118	6.71787	10.1447	8.89989	2.63267	7.05937
nDi.2.2.2.g00119	80.1266	44.1055	8.88432	4.36231	109.283
nDi.2.2.2.g00120	2.09796	6.60032	4.98299	0.779645	8.45008
nDi.2.2.2.g00121	12.415	14.3726	5.6013	2.04924	36.3705
nDi.2.2.2.g00122	6.6576	15.6391	5.07572	1.99927	33.592
nDi.2.2.2.g00123	2.51712	13.9597	6.15336	0.895132	21.4362
nDi.2.2.2.g00124	7.4404	24.802	8.84913	2.61418	12.6321
nDi.2.2.2.g00125	1.41298	3.3869	6.90384	1.20021	10.4326
nDi.2.2.2.g00126	8.80125	11.6544	6.67934	1.28579	13.3399
nDi.2.2.2.g00127	13.4577	12.6111	9.97117	0.892141	55.6522
nDi.2.2.2.g00128	3.70865	9.95639	5.87241	0.501167	23.4626
nDi.2.2.2.g00129	4.28169	11.8141	14.2626	1.54294	8.44264
nDi.2.2.2.g00130	23.5736	68.7113	2.41739	2.73052	70.416
nDi.2.2.2.g00131	1.71779	0.720568	6.21076	0.236968	0.575609
nDi.2.2.2.g00132	3.30115	3.3234	14.636	0.892198	1.06193
nDi.2.2.2.g00133	5.16866	22.7566	6.26367	1.11754	51.7203
nDi.2.2.2.g00134	8.24926	21.6974	5.69558	0.66283	56.8504
nDi.2.2.2.g00135	4.69733	18.6357	6.72167	0.818149	52.8757
nDi.2.2.2.g00136	6.54421	8.2964	7.39948	1.65078	25.839
nDi.2.2.2.g00137	3.54364	8.83387	9.12744	1.42292	13.9723
nDi.2.2.2.g00138	115.854	148.444	9.8474	113.861	65.1793
nDi.2.2.2.g00139	1.83259	9.73717	5.61011	0.949308	10.775
nDi.2.2.2.g00140	0	8.87455	27.9164	0	14.1784
nDi.2.2.2.g00141	0	9.22381	7.73735	1.23811	3.92972
nDi.2.2.2.g00142	0.702309	10.3176	8.07274	0.8647	21.3203
nDi.2.2.2.g00143	0.973729	4.48133	3.37736	0.33836	4.34051
nDi.2.2.2.g00144	0.663775	1.4256	6.89486	0.215277	3.71535
nDi.2.2.2.g00145	23.0353	44.1724	11.039	4.2493	429.079
nDi.2.2.2.g00146	0.551604	8.14472	9.43304	1.93806	4.55435
nDi.2.2.2.g00147	1.84137	5.87029	7.04624	2.42611	23.3233
nDi.2.2.2.g00148	3.9755	14.2304	12.3101	1.79076	30.9767
nDi.2.2.2.g00149	15.962	28.3171	5.36591	2.3731	0
nDi.2.2.2.g00150	1.89438	7.13415	6.19924	0.426661	3.52093
nDi.2.2.2.g00151	0	5.7904	16.0137	0	4.7797
nDi.2.2.2.g00152	0.830319	2.25697	6.60665	0.12623	0.150244
nDi.2.2.2.g00153	1.1226	5.10668	5.64871	0.589952	12.4654
nDi.2.2.2.g00154	6.88824	9.91535	7.48187	1.1758	31.0022
nDi.2.2.2.g00155	5.62316	12.4934	6.79563	1.31014	47.717
nDi.2.2.2.g00156	0	4.07757	32.0667	1.64199	10.4232
nDi.2.2.2.g00157	9.25594	15.6656	5.52262	1.19641	31.0263
nDi.2.2.2.g00158	4.79162	9.11183	8.11411	0.674492	10.6398
nDi.2.2.2.g00159	5.76942	37.1128	7.3875	0.749272	4.92504
nDi.2.2.2.g00160	0	2.4891	7.24264	0.75175	3.57904
nDi.2.2.2.g00161	9.49414	17.8942	5.65639	1.75752	27.1384
nDi.2.2.2.g00162	3.33258	19.6829	16.3233	3.42264	39.6654
nDi.2.2.2.g00163	4.25436	25.2832	11.0181	1.1815	33.8429
nDi.2.2.2.g00164	1.9341	15.9016	9.28964	0	1.24434
nDi.2.2.2.g00165	0	2.492	21.9492	3.01051	106.302
nDi.2.2.2.g00166	11.0219	1.05678	11.635	0	3.03907
nDi.2.2.2.g00167	0.552575	3.44906	5.89145	0.253885	13.5034
nDi.2.2.2.g00168	0	4.48548	11.8926	0.516073	5.52824
nDi.2.2.2.g00169	4.35362	13.1149	8.46479	1.09456	62.2186
nDi.2.2.2.g00170	0.688043	3.54036	4.43052	0.89879	9.19758
nDi.2.2.2.g00171	1.77745	1.50689	8.23603	0	0.280872
nDi.2.2.2.g00172	8.72195	0.656503	5.98892	0	0.279697
nDi.2.2.2.g00173	0	0.739351	14.1871	0	2.12621
nDi.2.2.2.g00174	0.691759	1.27677	9.63917	0.327182	23.7548
nDi.2.2.2.g00175	2.82938	3.06756	8.22508	0.999984	7.1413
nDi.2.2.2.g00176	7.73475	33.0352	6.68044	4.94109	27.9979
nDi.2.2.2.g00177	2.69413	6.32867	12.0869	0.72814	12.2054
nDi.2.2.2.g00178	0.304701	3.88556	11.5794	0	3.33259
nDi.2.2.2.g00179	5.3571	7.84085	6.33435	0.69227	24.1043
nDi.2.2.2.g00180	13.6858	12.2472	5.77884	15.4119	57.4773
nDi.2.2.2.g00181	5.89005	18.6877	5.65243	2.24313	46.8803
nDi.2.2.2.g00182	7.18161	13.5924	4.77608	0.776387	8.58628
nDi.2.2.2.g00183	1.98717	2.40067	4.78276	1.71862	12.9553
nDi.2.2.2.g00184	0.588843	1.31736	12.2662	0.212195	2.42038
nDi.2.2.2.g00185	6.0754	4.07757	21.8054	0	4.56017
nDi.2.2.2.g00186	5.71489	18.172	3.71856	0.987505	31.333
nDi.2.2.2.g00187	0.927163	2.4891	10.5703	1.75408	0.994178
nDi.2.2.2.g00188	3.64421	5.1075	5.81563	0.984917	7.90716
nDi.2.2.2.g00189	10.5649	1.20409	6.64947	0.161625	3.91156
nDi.2.2.2.g00190	1.55724	4.89323	7.38989	0.65044	41.4564
nDi.2.2.2.g00191	10.0273	6.72994	27.5212	5.42015	32.7939
nDi.2.2.2.g00192	0.14315	3.07444	5.74226	0.502956	7.85901
nDi.2.2.2.g00193	0.63354	3.40165	7.93619	0.114151	8.06141
nDi.2.2.2.g00194	7.10972	1.19294	5.11291	0	0.452652
nDi.2.2.2.g00195	13.7291	2.79724	9.10974	0	0.210306
nDi.2.2.2.g00196	1.22716	3.88279	8.06862	1.7057	8.30872
nDi.2.2.2.g00197	4.21514	5.89382	7.57669	0.443031	24.9092
nDi.2.2.2.g00198	8.69923	13.2341	4.97929	1.61967	14.4066
nDi.2.2.2.g00199	26.6137	38.0043	5.49925	6.42765	124.957
nDi.2.2.2.g00200	11.2805	27.9344	6.8984	3.31159	47.9246
nDi.2.2.2.g00201	2.03131	3.40834	4.93189	0.68625	1.41579
nDi.2.2.2.g00202	8.76848	14.6397	5.78322	0.842177	37.8188
nDi.2.2.2.g00203	8.71116	11.9725	7.67433	0.908868	16.0544
nDi.2.2.2.g00204	2.58636	1.73586	18.5655	0.699013	3.60529
nDi.2.2.2.g00205	4.88827	6.965	4.66108	0.303214	2.3759
nDi.2.2.2.g00206	5.23685	7.79838	6.77198	0.22115	4.4221
nDi.2.2.2.g00207	5.1882	15.7223	6.24022	1.65716	32.2497
nDi.2.2.2.g00208	4.01397	12.0438	7.52734	0.510519	13.4693
nDi.2.2.2.g00209	0	1.79409	14.6734	1.44492	3.72623
nDi.2.2.2.g00210	5.97182	9.16125	13.5086	5.07257	29.7304
nDi.2.2.2.g00211	5.32653	18.5898	8.09685	10.3651	127.824
nDi.2.2.2.g00212	0	13.4599	37.0478	2.71007	22.0418
nDi.2.2.2.g00213	2.63858	31.8764	8.21679	2.67423	53.1201
nDi.2.2.2.g00214	1.85175	2.17494	5.51674	0.361451	8.02511
nDi.2.2.2.g00215	8.29811	20.421	4.32145	1.19612	24.6966
nDi.2.2.2.g00216	7.75909	8.67931	25.1181	1.39803	15.5305
nDi.2.2.2.g00217	16.869	18.3491	5.64923	12.1054	67.8
nDi.2.2.2.g00218	5.31754	14.7515	4.41581	0.910205	10.7005
nDi.2.2.2.g00219	6.96637	9.35109	4.08548	1.74333	25.2593
nDi.2.2.2.g00220	4.97316	14.0187	7.81635	2.06094	42.6017
nDi.2.2.2.g00221	3.87801	13.4476	9.00617	0.611394	19.1975
nDi.2.2.2.g00222	2.93593	8.58926	4.78395	0.630723	33.903
nDi.2.2.2.g00223	0.621221	12.5082	5.37736	0.167897	0.532898
nDi.2.2.2.g00224	2.62119	12.1077	17.4809	0.666754	45.301
nDi.2.2.2.g00225	1.44605	7.03635	10.5327	1.36788	6.53177
nDi.2.2.2.g00226	2.86118	40.3265	22.9545	0	12.8855
nDi.2.2.2.g00227	1.04327	3.03419	10.2788	0.0939875	2.7221
nDi.2.2.2.g00228	0	10.1	29.502	0	10.1428
nDi.2.2.2.g00229	0	6.01712	10.4103	0	3.96547
nDi.2.2.2.g00230	0	0	13.7732	0	2.94537
nDi.2.2.2.g00231	2.28097	16.8399	28.4126	1.23295	7.58211
nDi.2.2.2.g00232	0	20.6009	26.8472	0	35.7342
nDi.2.2.2.g00233	0	25.8539	5.63038	4.00426	74.0321
nDi.2.2.2.g00234	3.86573	12.085	5.45533	1.18226	35.2665
nDi.2.2.2.g00235	126683	99068.4	1439.61	26329.1	41674
nDi.2.2.2.g00236	1.43864	1.3014	5.34833	0.084526	2.20662
nDi.2.2.2.g00237	0.876465	2.35299	35.7134	0	2.34954
nDi.2.2.2.g00238	0	2.1309	14.3343	0.0660069	1.80697
nDi.2.2.2.g00239	3.03772	10.3913	7.92362	0.794517	9.24648
nDi.2.2.2.g00240	4.52645	0.552359	6.99359	0	0.198557
nDi.2.2.2.g00241	1.91577	1.80011	2.99306	0	3.24571
nDi.2.2.2.g00242	0	14.7871	26.7464	1.48866	13.5842
nDi.2.2.2.g00243	0	7.75459	6.62106	0	2.47783
nDi.2.2.2.g00244	0	1.62815	14.8527	0	0.260121
nDi.2.2.2.g00245	5.37152	33.4377	9.55446	1.74211	15.8394
nDi.2.2.2.g00246	7.87872	3.14415	6.0017	0.086326	1.40423
nDi.2.2.2.g00247	2.18433	7.33016	7.94832	0.555629	7.56396
nDi.2.2.2.g00248	5.1189	9.27612	7.02473	1.66018	22.3947
nDi.2.2.2.g00249	1.36144	0.609161	5.17379	0	0.608267
nDi.2.2.2.g00250	4.09105	6.08993	12.1918	1.5593	30.8591
nDi.2.2.2.g00251	8.5862	12.8975	5.78356	3.03886	16.2653
nDi.2.2.2.g00252	0.216907	1.60137	4.30468	0	0.162809
nDi.2.2.2.g00253	67.2454	38.189	52.9664	2.09704	74.0472
nDi.2.2.2.g00254	2.11876	13.3671	5.8152	2.06149	11.9048
nDi.2.2.2.g00255	2.52579	1.41267	25.5074	0.455095	5.23615
nDi.2.2.2.g00256	38.3219	6.43004	23.2608	0	19.005
nDi.2.2.2.g00257	2.41096	4.15468	6.05313	1.62021	11.0117
nDi.2.2.2.g00258	0.699311	2.8161	9.96583	3.02403	29.4319
nDi.2.2.2.g00259	4.60701	0.68712	9.5104	4.28879	22.0105
nDi.2.2.2.g00260	8.51783	13.5252	6.71082	5.22185	20.7397
nDi.2.2.2.g00261	20.4402	0.596461	5.44118	0.120094	0.714703
nDi.2.2.2.g00262	10.238	10.307	4.43106	0.899278	1.42714
nDi.2.2.2.g00263	2.00745	7.74708	6.88711	0.813826	6.80742
nDi.2.2.2.g00264	0.698558	2.62553	7.84609	0.264318	0.434448
nDi.2.2.2.g00265	0.46367	0.622394	17.0333	0.250631	0.248592
nDi.2.2.2.g00266	0.633522	2.12597	18.5916	0	0.271725
nDi.2.2.2.g00267	3.2497	6.85479	5.43973	0.627352	9.68217
nDi.2.2.2.g00268	4.88632	7.18366	7.17223	0.691753	7.1357
nDi.2.2.2.g00269	12.2222	1.4476	6.52693	0.0971555	0.539644
nDi.2.2.2.g00270	9.61891	1.40344	10.0657	0.11303	1.61439
nDi.2.2.2.g00271	3.80113	0.850389	9.89767	0	0.339656
nDi.2.2.2.g00272	6.84135	3.24116	11.8949	18.1638	72.5817
nDi.2.2.2.g00273	5.18781	0	8.57966	0	0.0927131
nDi.2.2.2.g00274	6.75094	14.9719	4.8336	4.60109	79.3761
nDi.2.2.2.g00275	3.12123	12.0453	10.5435	4.85053	38.6558
nDi.2.2.2.g00276	11.3678	22.3383	6.45781	2.12215	118.678
nDi.2.2.2.g00277	5.08987	11.7124	5.06596	1.37563	38.3603
nDi.2.2.2.g00278	9.20091	21.2392	6.65173	1.54478	36.0556
nDi.2.2.2.g00279	31.1838	58.7109	4.06136	7.16929	254.648
nDi.2.2.2.g00280	4.1454	12.2703	11.3327	0.689461	56.9648
nDi.2.2.2.g00281	6.44954	18.4333	6.36461	1.01845	15.0825
nDi.2.2.2.g00282	5.28564	9.11065	6.3067	0.779206	11.6531
nDi.2.2.2.g00283	7.18235	29.9309	6.39633	2.15293	68.5852
nDi.2.2.2.g00284	1.47169	13.8283	29.8281	0.795503	4.10296
nDi.2.2.2.g00285	3.06696	5.33317	13.7449	0.715871	9.01385
nDi.2.2.2.g00286	0.412817	17.4552	10.1972	2.90087	11.2435
nDi.2.2.2.g00287	2.1178	27.6154	7.24973	0.367956	2.23843
nDi.2.2.2.g00288	2.12007	6.85583	5.73742	1.40643	26.9077
nDi.2.2.2.g00289	0	2.77944	13.6977	0	0.296038
nDi.2.2.2.g00290	4.32659	6.03692	6.58646	1.3232	33.1467
nDi.2.2.2.g00291	0	5.04913	10.1651	0.813293	3.7107
nDi.2.2.2.g00292	2.63662	1.90528	3.24923	2.73637	13.462
nDi.2.2.2.g00293	2.92148	0	4.60574	0.0982595	0.740696
nDi.2.2.2.g00294	2.29832	0	4.34912	0	0.17744
nDi.2.2.2.g00295	5.19431	0.725431	4.30835	0.0934794	0.370875
nDi.2.2.2.g00296	0.484753	2.27743	2.30273	0.589562	2.70291
nDi.2.2.2.g00297	0.728172	5.25374	5.59211	0.270603	9.35988
nDi.2.2.2.g00298	5.40742	10.7869	7.5158	1.78623	24.24
nDi.2.2.2.g00299	4.09884	6.11329	5.14413	0.861615	20.9988
nDi.2.2.2.g00300	5.31888	9.51952	7.86064	0.479176	7.46618
nDi.2.2.2.g00301	0	3.21502	37.4195	0	4.62283
nDi.2.2.2.g00302	14.2194	18.7792	17.7704	1.2397	166.096
nDi.2.2.2.g00303	3.68276	8.72827	6.29307	0.653189	9.02088
nDi.2.2.2.g00304	7.46519	13.0627	12.8338	1.15292	20.0691
nDi.2.2.2.g00305	11.0187	34.0361	6.92288	1.47106	11.1033
nDi.2.2.2.g00306	24.9811	39.4155	15.4523	3.43503	19.7846
nDi.2.2.2.g00307	43.5646	76.2951	20.5508	26.6762	42.4071
nDi.2.2.2.g00308	0.407566	1.91479	11.473	0.183587	17.2333
nDi.2.2.2.g00309	4.04607	12.4715	5.34682	1.37703	26.4971
nDi.2.2.2.g00310	4.61885	14.7438	5.30389	0.943861	20.1974
nDi.2.2.2.g00311	12.9494	32.7195	10.4533	4.52918	19.3578
nDi.2.2.2.g00312	3.65647	11.1377	5.4038	0.64615	16.3767
nDi.2.2.2.g00313	0.4705	1.89468	5.28954	0.413275	11.982
nDi.2.2.2.g00314	1.71205	5.60168	8.13278	1.18571	10.6017
nDi.2.2.2.g00315	7.07951	9.86847	7.15712	0.625526	14.6861
nDi.2.2.2.g00316	0	3.31853	8.16698	0.628864	7.36022
nDi.2.2.2.g00317	10.2139	12.0974	5.70815	2.7605	63.8447
nDi.2.2.2.g00318	3.37888	11.6223	15.6049	0.856131	30.5473
nDi.2.2.2.g00319	8.44099	11.3762	6.58228	1.21426	59.7227
nDi.2.2.2.g00320	1.46857	5.63225	14.3952	0.283506	6.36635
nDi.2.2.2.g00321	3.9498	14.8453	14.9268	3.62953	122.781
nDi.2.2.2.g00322	0.51189	7.21476	7.67316	8.99262	20.6931
nDi.2.2.2.g00323	2.84388	7.25305	8.64595	4.61167	25.4628
nDi.2.2.2.g00324	11.6338	22.2532	3.19304	5.03081	109.715
nDi.2.2.2.g00325	12.1732	17.5972	8.30326	1.18104	34.1052
nDi.2.2.2.g00326	16.744	24.8839	13.7615	6.46482	156.651
nDi.2.2.2.g00327	5.47818	9.29396	4.93152	1.15156	24.908
nDi.2.2.2.g00328	7.21424	13.6836	8.60885	3.22138	10.4936
nDi.2.2.2.g00329	9.69141	7.15493	7.57055	3.667	9.97622
nDi.2.2.2.g00330	141.317	149.044	26.994	192.786	359.345
nDi.2.2.2.g00331	0.735482	2.46813	14.8291	0.397556	10.0946
nDi.2.2.2.g00332	3.56911	19.1636	43.7046	0	47.0732
nDi.2.2.2.g00333	3.35305	6.00114	7.66903	2.34108	13.6026
nDi.2.2.2.g00334	3.77511	8.74127	6.19682	0.816236	27.8804
nDi.2.2.2.g00335	9.36406	18.2724	6.95606	3.60875	39.7917
nDi.2.2.2.g00336	5.71369	6.12572	6.75215	1.20998	13.9534
nDi.2.2.2.g00337	0	4.74661	3.48396	0	1.01112
nDi.2.2.2.g00338	1.95381	3.93397	6.03279	2.57427	11.4703
nDi.2.2.2.g00339	22.5364	42.0153	15.8599	3.38382	68.1997
nDi.2.2.2.g00340	5.16424	9.47742	6.43958	1.0468	29.9285
nDi.2.2.2.g00341	4.47727	6.13514	3.9386	1.15965	13.3025
nDi.2.2.2.g00342	0	2.21364	18.8011	1.78282	11.8123
nDi.2.2.2.g00343	3.05765	7.3505	5.48127	0.721211	9.55578
nDi.2.2.2.g00344	1.97621	2.46976	5.95626	0.847204	34.4601
nDi.2.2.2.g00345	34.4391	1.98121	20.3586	0	5.06445
nDi.2.2.2.g00346	0.8419	2.2602	10.487	0.455079	7.85394
nDi.2.2.2.g00347	3.89025	12.1546	6.42902	0.942647	25.906
nDi.2.2.2.g00348	12.8081	22.4205	6.89824	3.0095	88.9338
nDi.2.2.2.g00349	2.78642	7.81447	10.0848	1.18341	74.2686
nDi.2.2.2.g00350	1.62677	6.18698	1.94622	1.6121	21.5136
nDi.2.2.2.g00351	3.14912	8.45426	15.9566	2.12778	4.72744
nDi.2.2.2.g00352	6.43176	29.7744	8.25188	2.09488	68.4359
nDi.2.2.2.g00353	3.21952	3.42128	6.88216	1.12393	22.9573
nDi.2.2.2.g00354	1.95594	8.81418	9.91075	0.906224	50.7551
nDi.2.2.2.g00355	9.37727	9.9958	5.70641	2.68347	23.3041
nDi.2.2.2.g00356	2.58536	6.36235	6.36805	0.116457	3.30357
nDi.2.2.2.g00357	3.94059	14.8611	7.72531	0.963589	18.1693
nDi.2.2.2.g00358	0	3.36122	18.5033	0	6.71257
nDi.2.2.2.g00359	4.64123	24.052	7.64627	1.23382	43.4768
nDi.2.2.2.g00360	1.61177	11.8993	11.2294	2.17806	6.39459
nDi.2.2.2.g00361	16.8759	32.013	4.52789	2.28052	44.5607
nDi.2.2.2.g00362	6.16166	11.1339	8.40568	0.512401	5.43808
nDi.2.2.2.g00363	15873.4	14764.9	370.198	5261.64	0
nDi.2.2.2.g00364	8.12305	40.889	18.8647	9.87933	62.06
nDi.2.2.2.g00365	0	2.94299	22.2184	0	0
nDi.2.2.2.g00366	11.9976	2.6841	5.84536	0.083143	1.18752
nDi.2.2.2.g00367	14.6425	1.47412	5.65726	0.158297	0.188411
nDi.2.2.2.g00368	6.07562	6.50699	7.9692	1.74686	7.08307
nDi.2.2.2.g00369	17.8456	35.9317	25.62	5.78773	35.2092
nDi.2.2.2.g00370	4.1577	5.92127	5.45945	0.739996	11.5261
nDi.2.2.2.g00371	0.312132	10.265	7.11708	4.13362	22.7591
nDi.2.2.2.g00372	0	0	41.2818	0	1.61281
nDi.2.2.2.g00373	0.145759	14.1524	5.74436	0	5.28276
nDi.2.2.2.g00374	6.7352	2.82525	19.9075	0	0.451376
nDi.2.2.2.g00375	5.20178	4.24141	4.82092	1.11541	5.43519
nDi.2.2.2.g00376	4.95172	12.1858	19.1662	3.12269	18.7607
nDi.2.2.2.g00377	2.66612	7.92445	5.54842	2.16171	22.7072
nDi.2.2.2.g00378	24.055	6.78081	7.82107	13.9128	17.385
nDi.2.2.2.g00379	6.88356	8.71938	5.75176	1.23154	10.188
nDi.2.2.2.g00380	0.534346	3.22768	7.95336	1.62469	22.1166
nDi.2.2.2.g00381	1.62406	4.796	6.2061	0.746184	8.30667
nDi.2.2.2.g00382	0.688032	6.00313	5.30201	3.06824	22.4649
nDi.2.2.2.g00383	0.703137	4.262	6.97713	0.593863	6.25786
nDi.2.2.2.g00384	7.39733	18.8662	9.91717	1.0996	50.4079
nDi.2.2.2.g00385	4.59101	16.7546	6.3003	5.66119	16.9223
nDi.2.2.2.g00386	1.62932	7.15768	7.56778	1.80145	15.3585
nDi.2.2.2.g00387	76.9545	127.566	12.1363	18.042	106.476
nDi.2.2.2.g00388	2.42587	8.14073	6.14594	1.96691	3.90182
nDi.2.2.2.g00389	40.3274	42.9449	9.53581	10.4633	53.5051
nDi.2.2.2.g00390	5.33172	17.2958	5.06546	2.88199	7.33693
nDi.2.2.2.g00391	7.99831	18.9464	6.65523	2.92464	7.31518
nDi.2.2.2.g00392	113.8	124.982	23.4799	85.9786	1244.38
nDi.2.2.2.g00393	2.41462	12.9648	6.16841	0.848376	9.7352
nDi.2.2.2.g00394	4.61446	10.3235	9.61237	2.07857	27.5108
nDi.2.2.2.g00395	9.04529	13.2659	6.71926	2.17303	39.2633
nDi.2.2.2.g00396	1.42547	2.23234	3.41079	0.299647	3.92316
nDi.2.2.2.g00397	3.33268	9.84176	4.97219	1.5012	29.3271
nDi.2.2.2.g00398	1.80248	12.2319	6.68074	0.514219	11.704
nDi.2.2.2.g00399	0.424698	7.31604	5.61896	0.153044	0.834891
nDi.2.2.2.g00400	0.537712	0.721781	5.67621	0.290654	2.22943
nDi.2.2.2.g00401	0.728516	27.7887	8.02363	0.918844	14.3606
nDi.2.2.2.g00402	0	9.22381	25.1464	2.47622	1.47364
nDi.2.2.2.g00403	4.58103	0	13.5404	0	3.92972
nDi.2.2.2.g00404	6.0754	19.6472	632.254	3.28399	23.7398
nDi.2.2.2.g00405	7.93652	12.6033	5.87954	1.1108	24.6415
nDi.2.2.2.g00406	0	1.54481	6.31732	0.062208	1.18468
nDi.2.2.2.g00407	0.42236	3.9686	6.15278	0.399528	2.76262
nDi.2.2.2.g00408	0	0	8.75519	1.49438	72.0359
nDi.2.2.2.g00409	0	1.42998	9.22141	1.72752	1.59923
nDi.2.2.2.g00410	0	21.643	14.978	12.7826	28.5844
nDi.2.2.2.g00411	3.30971	13.0812	7.49227	0.944206	13.1902
nDi.2.2.2.g00412	2.97373	6.94982	5.53834	0.502316	8.7973
nDi.2.2.2.g00413	15.1834	24.9303	8.014	37.0058	69.2519
nDi.2.2.2.g00414	3.30563	3.80332	4.2871	19.1445	46.7881
nDi.2.2.2.g00415	3.59728	10.389	6.78925	1.149	5.35345
nDi.2.2.2.g00416	0.705103	2.30703	8.15034	0.119105	1.19081
nDi.2.2.2.g00417	2.64411	41.1711	6.92213	1.28632	11.4543
nDi.2.2.2.g00418	7.12342	11.2929	5.57491	3.48535	16.8964
nDi.2.2.2.g00419	2.87397	8.90695	7.63812	0.731054	21.59
nDi.2.2.2.g00420	5.3695	15.0158	10.5806	2.78148	67.0761
nDi.2.2.2.g00421	11.5704	30.474	5.47778	4.21687	48.4237
nDi.2.2.2.g00422	3.30971	8.14494	6.65488	0.937109	11.0186
nDi.2.2.2.g00423	2.2256	5.22807	11.9819	0.601511	20.9413
nDi.2.2.2.g00424	3.23988	4.62076	5.3439	0.109455	15.0904
nDi.2.2.2.g00425	4.48872	5.5125	5.28281	0.232307	5.35592
nDi.2.2.2.g00426	0	0	24.1129	0	1.14813
nDi.2.2.2.g00427	1.41408	2.84721	7.16512	0.0955452	2.23652
nDi.2.2.2.g00428	0.561297	13.9386	8.17676	0.151701	0.692147
nDi.2.2.2.g00429	48.2525	66.6476	12.8448	13.4192	171.642
nDi.2.2.2.g00430	0.310617	1.25084	8.32853	0.0839502	0.366375
nDi.2.2.2.g00431	3.88334	10.3476	5.2129	0.579601	9.03035
nDi.2.2.2.g00432	7.87537	3.4687	16.7308	0.199544	0.633345
nDi.2.2.2.g00433	5.42605	9.84256	7.42042	1.1362	33.3789
nDi.2.2.2.g00434	3.864	6.43153	5.84103	1.33673	16.6063
nDi.2.2.2.g00435	0.367745	1.85112	3.64909	0.19878	1.85333
nDi.2.2.2.g00436	3.42787	16.1045	7.79996	0.720569	8.57647
nDi.2.2.2.g00437	1.75791	7.31502	5.84544	0	0.471244
nDi.2.2.2.g00438	4.35757	11.0828	8.37676	2.4794	29.2402
nDi.2.2.2.g00439	1.31392	6.26114	6.10282	0.60369	7.83343
nDi.2.2.2.g00440	9.69804	13.4646	6.70455	1.15636	57.1334
nDi.2.2.2.g00441	4.90488	17.2828	11.9087	4.97114	46.1512
nDi.2.2.2.g00442	3.09264	6.72117	7.30663	0.37812	8.8826
nDi.2.2.2.g00443	0.390163	2.0949	8.23732	0.527245	2.76136
nDi.2.2.2.g00444	2.16242	1.25342	14.4848	0.159392	1.50717
nDi.2.2.2.g00445	8.05633	0	95.2498	1.08869	2.15966
nDi.2.2.2.g00446	3.89717	1.74375	18.1014	0.70219	0.417886
nDi.2.2.2.g00447	3.2204	7.23599	4.9367	2.45975	7.7471
nDi.2.2.2.g00448	2.52583	8.13714	5.97258	0.455103	3.37647
nDi.2.2.2.g00449	0	0	8.97558	0.425555	0.506511
nDi.2.2.2.g00450	7.02294	11.5219	4.94239	2.00353	4.76935
nDi.2.2.2.g00451	7.78826	16.706	6.78765	0.858809	39.3107
nDi.2.2.2.g00452	3.48219	4.67421	28.1817	0	0.746775
nDi.2.2.2.g00453	4.6471	16.3145	18.2639	14.3953	93.8334
nDi.2.2.2.g00454	2.15219	7.46893	7.45849	0.709354	8.94956
nDi.2.2.2.g00455	8.70128	0.628918	9.1005	0	0.703354
nDi.2.2.2.g00456	15.6064	2.79317	3.51456	0	0.78094
nDi.2.2.2.g00457	3.56893	9.9926	6.46174	0.867139	21.1754
nDi.2.2.2.g00458	5.16494	3.85167	8.96589	0.271429	5.36903
nDi.2.2.2.g00459	6.37631	8.96183	6.84185	2.71676	7.94722
nDi.2.2.2.g00460	1.54805	2.07798	7.51715	1.11571	3.43056
nDi.2.2.2.g00461	0.139712	5.62613	5.78133	0.113279	13.6627
nDi.2.2.2.g00462	5.31121	12.5612	9.55798	1.09368	14.9157
nDi.2.2.2.g00463	6.91399	10.6456	6.10599	0.635092	11.8668
nDi.2.2.2.g00464	2.27053	10.2516	8.49783	0.278933	16.8433
nDi.2.2.2.g00465	0	14.4277	12.3188	1.65997	49.7232
nDi.2.2.2.g00466	2.76792	24.4781	8.49064	0.616068	5.22016
nDi.2.2.2.g00467	0.490325	42.6167	9.10974	0.13252	1.49843
nDi.2.2.2.g00468	6.3117	16.2143	5.28427	3.17642	25.4146
nDi.2.2.2.g00469	4.2658	18.1325	7.43008	4.32342	21.8796
nDi.2.2.2.g00470	15.5867	32.4847	4.54642	5.37662	60.6738
nDi.2.2.2.g00471	2.83131	8.23447	5.85805	0.765216	17.1633
nDi.2.2.2.g00472	16.4281	26.6942	38.8823	12.3853	13.6288
nDi.2.2.2.g00473	12.5689	23.3901	12.3634	3.01097	42.3925
nDi.2.2.2.g00474	3.65647	7.75921	9.37718	0.523181	37.6393
nDi.2.2.2.g00475	1.09849	0.921582	5.79798	0.519556	1.94352
nDi.2.2.2.g00476	0.195681	3.02066	5.45333	0.105773	1.78351
nDi.2.2.2.g00477	1.32517	13.341	16.227	0	0.142095
nDi.2.2.2.g00478	2.17759	7.75726	10.2558	0.633808	13.3274
nDi.2.2.2.g00479	7.94005	9.09072	9.66362	1.9566	28.7221
nDi.2.2.2.g00480	8.18416	17.4773	13.1947	2.81518	29.7576
nDi.2.2.2.g00481	3.86899	11.9848	6.15772	2.25221	14.4564
nDi.2.2.2.g00482	10.4954	17.6481	7.76734	2.13506	47.0126
nDi.2.2.2.g00483	8.09937	28.8106	6.32691	7.00482	130.445
nDi.2.2.2.g00484	0	1.37057	9.19757	2.5756	82.5514
nDi.2.2.2.g00485	1.27636	4.34032	6.03617	0.8854	6.28195
nDi.2.2.2.g00486	6.83007	17.8537	9.86629	2.52604	49.1847
nDi.2.2.2.g00487	0	5.96628	11.8864	0	15.569
nDi.2.2.2.g00488	4.81611	21.2414	8.86069	1.67355	90.5952
nDi.2.2.2.g00489	9.64191	15.6879	6.16862	0.631736	10.4955
nDi.2.2.2.g00490	0	11.9043	7.01538	0.0606801	2.23893
nDi.2.2.2.g00491	15.3766	0.332907	9.32023	0	0.585057
nDi.2.2.2.g00492	31.9816	1.3009	14.7319	0	0.415676
nDi.2.2.2.g00493	30.7773	2.06565	14.9451	0	3.30019
nDi.2.2.2.g00494	3.28141	0.314621	6.92787	0.126695	1.55823
nDi.2.2.2.g00495	4.38493	5.88598	27.773	0	0.940374
nDi.2.2.2.g00496	15.0982	7.84126	3.18761	10.1529	82.952
nDi.2.2.2.g00497	0.497317	1.78016	6.82474	1.07527	6.1503
nDi.2.2.2.g00498	5.01366	16.8248	287.914	1.35504	14.5153
nDi.2.2.2.g00499	0	0.842053	10.4628	1.52589	20.9195
nDi.2.2.2.g00500	0	2.35567	5.58613	0.729696	0.607957
nDi.2.2.2.g00501	1.6407	4.09008	6.13611	0.126695	7.16284
nDi.2.2.2.g00502	7.49777	10.0644	17.4126	0	13.9355
nDi.2.2.2.g00503	2.19804	11.9658	9.79684	1.12212	29.5662
nDi.2.2.2.g00504	8.49219	3.31373	4.33634	0.0533761	3.87534
nDi.2.2.2.g00505	0.242379	0.734578	5.1428	0.229276	2.35207
nDi.2.2.2.g00506	0	1.76487	3.60861	0	0.516936
nDi.2.2.2.g00507	0	1.92031	15.7057	0	0.613597
nDi.2.2.2.g00508	5.06382	4.8276	8.63782	0.590983	12.0937
nDi.2.2.2.g00509	15.3886	27.8862	5.84806	7.90224	63.0335
nDi.2.2.2.g00510	2.93519	17.7299	5.88707	2.22122	7.77395
nDi.2.2.2.g00511	6.39768	23.923	6.9465	11.1156	36.8485
nDi.2.2.2.g00512	4.84751	18.87	6.82286	2.62026	26.2666
nDi.2.2.2.g00513	13.2961	17.1505	7.10557	0.786084	114.77
nDi.2.2.2.g00514	2.44496	9.65823	6.78424	0.585278	7.2733
nDi.2.2.2.g00515	0.412384	3.27517	6.50081	0.0928787	0.427451
nDi.2.2.2.g00516	7.0179	0.831199	8.19266	0	0.354124
nDi.2.2.2.g00517	10.2007	18.6718	8.32084	3.50884	26.3507
nDi.2.2.2.g00518	2.58773	1.421	9.93334	0.0635802	0.857656
nDi.2.2.2.g00519	0.222179	1.04382	7.64592	0.0600481	0.428828
nDi.2.2.2.g00520	2.07752	7.80834	5.35111	1.23528	10.8488
nDi.2.2.2.g00521	4.79024	12.8601	13.1474	1.29465	8.73201
nDi.2.2.2.g00522	3.70175	4.96893	10.6065	0.571696	103.741
nDi.2.2.2.g00523	11.5601	18.1401	5.32814	2.42027	54.3665
nDi.2.2.2.g00524	3.55939	11.5102	8.6932	1.1369	10.1488
nDi.2.2.2.g00525	36.4524	0	47.4587	0	14.332
nDi.2.2.2.g00526	0.460335	0.926874	13.0232	0.497657	0.0987214
nDi.2.2.2.g00527	5.55098	8.44638	12.7469	1.24336	54.3933
nDi.2.2.2.g00528	8.64039	4.83257	13.9855	1.16761	13.2797
nDi.2.2.2.g00529	4.45485	8.06372	5.41517	1.67832	74.0411
nDi.2.2.2.g00530	6.96637	6.23406	5.50178	1.67359	17.5681
nDi.2.2.2.g00531	0.171549	4.95088	6.88146	0.510008	2.74083
nDi.2.2.2.g00532	4.0893	4.5535	6.48496	0.841468	5.54089
nDi.2.2.2.g00533	12.1801	16.3496	5.35734	1.0973	15.3461
nDi.2.2.2.g00534	4.95326	24.7636	7.06419	1.33871	54.9338
nDi.2.2.2.g00535	1.60415	6.45984	8.20347	1.58969	10.8939
nDi.2.2.2.g00536	2.62965	10.6315	6.226	0.558418	2.74587
nDi.2.2.2.g00537	3.14762	10.4023	6.65382	1.65833	40.8647
nDi.2.2.2.g00538	5.78606	1.59903	9.3415	0.183976	6.42325
nDi.2.2.2.g00539	11.1637	4.02045	3.96656	0.294362	3.88316
nDi.2.2.2.g00540	10.1469	20.9865	7.08258	4.70124	41.2786
nDi.2.2.2.g00541	3.59216	7.16844	6.70419	0.89318	25.3705
nDi.2.2.2.g00542	6.10932	12.7326	3.46217	2.52019	15.4119
nDi.2.2.2.g00543	10.7307	27.7411	11.1598	3.00759	28.7658
nDi.2.2.2.g00544	12.2465	9.24679	5.6451	0.661971	9.91442
nDi.2.2.2.g00545	8.55937	10.5165	8.16107	1.80962	13.0565
nDi.2.2.2.g00546	0	2.13763	23.535	0	0
nDi.2.2.2.g00547	0.278206	3.54769	2.99554	0.902284	1.87938
nDi.2.2.2.g00548	80.7312	58.1036	6.82322	15.9259	366.836
nDi.2.2.2.g00549	16.5877	24.1215	16.9267	17.1854	117.688
nDi.2.2.2.g00550	4.68019	5.4069	5.18349	0.622087	13.2126
nDi.2.2.2.g00551	12.5202	13.4449	20.0893	0.676764	66.8572
nDi.2.2.2.g00552	0.252915	1.86721	6.194	0.068355	1.05766
nDi.2.2.2.g00553	1.79825	4.92824	6.20104	1.45804	0.755223
nDi.2.2.2.g00554	7.28943	6.52316	8.20789	63.2623	210.519
nDi.2.2.2.g00555	7.04453	38.5136	5.26743	4.08549	20.1747
nDi.2.2.2.g00556	1.60081	8.38821	5.50676	0.781945	11.6125
nDi.2.2.2.g00557	3.36772	7.62844	6.75458	0.682643	9.02784
nDi.2.2.2.g00558	3.12123	8.37936	7.24865	1.05446	15.0607
nDi.2.2.2.g00559	156.76	355.012	5.91331	51.9717	1502.54
nDi.2.2.2.g00560	2.28097	7.65449	12.5208	2.46591	7.58211
nDi.2.2.2.g00561	23.372	38.5463	6.13791	6.93298	78.5151
nDi.2.2.2.g00562	3.43228	5.92356	8.54038	1.72276	6.96639
nDi.2.2.2.g00563	4.14311	10.1186	9.50035	0.777606	32.2827
nDi.2.2.2.g00564	1.40116	5.9559	7.98715	1.38853	21.4348
nDi.2.2.2.g00565	6.20974	22.6507	22.6865	0.948604	11.7828
nDi.2.2.2.g00566	0	23.3509	27.7494	0	10.7775
nDi.2.2.2.g00567	12.6869	18.9221	7.73797	8.76271	41.4165
nDi.2.2.2.g00568	2.45165	10.1195	7.34996	1.02704	17.6001
nDi.2.2.2.g00569	9.54196	16.5755	6.8139	2.80645	31.4172
nDi.2.2.2.g00570	3.07096	2.06111	31.7694	2.48996	8.56162
nDi.2.2.2.g00571	116.472	78.4927	5.86922	4.59873	29.2952
nDi.2.2.2.g00572	0	3.15659	21.3486	0.635563	2.01725
nDi.2.2.2.g00573	0.441293	3.10987	9.13046	0.178902	1.32493
nDi.2.2.2.g00574	0	3.06756	10.0443	0.393042	0.356429
nDi.2.2.2.g00575	0.482565	2.6558	3.46397	0.652111	2.18361
nDi.2.2.2.g00576	3.31867	7.44772	5.49574	1.5416	10.9759
nDi.2.2.2.g00577	0.758744	14.0889	6.24739	3.34939	11.6072
nDi.2.2.2.g00578	5.85966	0.786553	7.22477	0	0.351859
nDi.2.2.2.g00579	2.18141	5.28693	2.40516	0.458552	3.10579
nDi.2.2.2.g00580	0.830996	18.4051	6.14053	0.89837	24.1032
nDi.2.2.2.g00581	0	9.28039	13.7624	1.06775	13.3442
nDi.2.2.2.g00582	27.9703	4.886	9.869	1.34621	9.65495
nDi.2.2.2.g00583	7.39557	9.92722	7.87483	2.0857	40.7712
nDi.2.2.2.g00584	7.60115	15.4903	6.36081	0.859094	60.8328
nDi.2.2.2.g00585	5.76032	13.6944	5.83165	0.994125	19.7356
nDi.2.2.2.g00586	25.8675	47.3489	16.3838	18.4313	51.44
nDi.2.2.2.g00587	5.16359	11.2802	6.64785	2.68166	24.0363
nDi.2.2.2.g00588	6.3775	14.6958	6.23854	1.896	44.9743
nDi.2.2.2.g00589	27.5444	30.251	12.1593	8.79793	16.3787
nDi.2.2.2.g00590	3.18498	6.41289	24.2074	0	3.07367
nDi.2.2.2.g00591	3.95425	6.27293	12.219	2.04027	13.2598
nDi.2.2.2.g00592	3.38259	6.43239	5.77269	1.9046	9.79311
nDi.2.2.2.g00593	4.84751	15.1828	6.41349	1.74684	64.1419
nDi.2.2.2.g00594	2.28097	194.424	24.5601	0	2.69042
nDi.2.2.2.g00595	0	6.1311	18.8578	1.37163	5.33303
nDi.2.2.2.g00596	8.64692	12.9611	6.99806	6.46569	81.6547
nDi.2.2.2.g00597	2.48278	11.5129	6.93342	1.67755	15.925
nDi.2.2.2.g00598	0	0	8.7328	0	0
nDi.2.2.2.g00599	0	1.97548	13.9819	3.97752	69.7503
nDi.2.2.2.g00600	0	16.917	50.5546	0	3.15321
nDi.2.2.2.g00601	2.25283	7.1091	14.2271	0.598188	30.5603
nDi.2.2.2.g00602	6.14564	12.1315	6.10586	1.27016	11.9392
nDi.2.2.2.g00603	5.54461	8.95129	5.18863	0.81002	22.5603
nDi.2.2.2.g00604	9.46588	20.8745	14.8459	2.55833	110.491
nDi.2.2.2.g00605	24.9838	105.4	12.0565	12.5401	134.713
nDi.2.2.2.g00606	8.04625	28.8017	6.06701	1.86399	8.34023
nDi.2.2.2.g00607	6.3652	24.5082	6.43634	0.724344	26.6186
nDi.2.2.2.g00608	16.1837	29.5777	6.51817	4.4076	152.964
nDi.2.2.2.g00609	3.70629	12.5107	5.77661	1.67931	33.1961
nDi.2.2.2.g00610	9.76699	17.111	5.56451	0.718158	18.1736
nDi.2.2.2.g00611	6.90151	14.6395	5.34263	1.31259	13.5856
nDi.2.2.2.g00612	11.4157	23.3885	8.72087	2.55755	14.399
nDi.2.2.2.g00613	0	7.21476	10.9153	0.968436	3.12867
nDi.2.2.2.g00614	1.21304	1.56045	5.31415	2.86867	19.6626
nDi.2.2.2.g00615	7.64336	2.56496	5.91691	0	0.273194
nDi.2.2.2.g00616	29.507	67.8673	8.46953	12.8135	225.957
nDi.2.2.2.g00617	9.73707	19.9166	6.95035	2.75694	28.1903
nDi.2.2.2.g00618	3.52762	4.91501	5.08139	0.639626	7.60827
nDi.2.2.2.g00619	1.68389	6.57547	5.84977	0.41373	10.8828
nDi.2.2.2.g00620	14.571	19.9841	8.9614	7.1913	37.7698
nDi.2.2.2.g00621	2.44228	8.19581	8.11252	1.14413	13.7749
nDi.2.2.2.g00622	1.089	1.80204	6.57242	1.06058	30.3372
nDi.2.2.2.g00623	6.92503	1.4873	3.68435	0.449189	7.18795
nDi.2.2.2.g00624	16.9501	25.3121	6.88878	7.10069	41.894
nDi.2.2.2.g00625	14.4445	14.406	5.87119	1.7148	58.5236
nDi.2.2.2.g00626	3.15341	18.7834	6.93503	0.745735	15.9345
nDi.2.2.2.g00627	3.07634	0.825887	6.72874	0.0332576	0.395844
nDi.2.2.2.g00628	4.46898	7.77116	9.39223	0.713715	30.9301
nDi.2.2.2.g00629	6.28914	10.4298	7.23338	0.869644	38.3568
nDi.2.2.2.g00630	1.56831	6.52605	7.68174	0.0847732	1.27807
nDi.2.2.2.g00631	14.4488	6.92673	5.17494	2.78932	64.6007
nDi.2.2.2.g00632	15.672	7.61214	5.27801	2.74919	49.5187
nDi.2.2.2.g00633	44.5897	12.8258	31.6041	13.7728	144.462
nDi.2.2.2.g00634	0	5.93549	8.67656	0	0.223126
nDi.2.2.2.g00635	4.40499	12.9928	5.67791	1.40984	30.5528
nDi.2.2.2.g00636	7.10977	17.1784	10.1525	0.76862	26.0175
nDi.2.2.2.g00637	9.88894	19.1303	6.2634	2.59406	67.4271
nDi.2.2.2.g00638	92.2551	2.33898	3.47445	1.43899	5.94785
nDi.2.2.2.g00639	6.15106	11.7543	6.20462	0.531057	18.5686
nDi.2.2.2.g00640	13.984	18.2022	7.873	1.20255	16.2898
nDi.2.2.2.g00641	1.60542	2.61677	6.05257	0.743821	8.21382
nDi.2.2.2.g00642	8.01936	37.6759	60.3867	14.4492	43.2816
nDi.2.2.2.g00643	4.20872	7.27105	5.13393	0.421291	8.34055
nDi.2.2.2.g00644	5.04821	6.30078	6.55375	0.801869	21.282
nDi.2.2.2.g00645	3.97411	4.59175	6.36179	0.489454	12.0343
nDi.2.2.2.g00646	1.35882	11.3583	6.57216	0.901422	6.96726
nDi.2.2.2.g00647	0	12.8258	8.74157	0.860801	2.73215
nDi.2.2.2.g00648	10.2202	52.042	7.31756	8.64692	32.4718
nDi.2.2.2.g00649	5.01366	23.5548	28.5797	2.71007	1.07521
nDi.2.2.2.g00650	0	4.43727	54.437	0.893422	5.31691
nDi.2.2.2.g00651	7.13059	25.9439	11.3701	1.6736	13.2597
nDi.2.2.2.g00652	2.97373	10.3713	5.15716	0.875466	22.0075
nDi.2.2.2.g00653	4.32019	7.73211	21.2823	1.94602	13.8974
nDi.2.2.2.g00654	9.77573	18.7885	10.5071	6.365	27.8734
nDi.2.2.2.g00655	2.8551	0.563596	5.63778	0	0.378181
nDi.2.2.2.g00656	6.18882	2.7444	5.94976	0	0.189604
nDi.2.2.2.g00657	5.48467	52.8645	6.49738	0	0.522764
nDi.2.2.2.g00658	2.59812	2.61563	7.67937	0	0.696477
nDi.2.2.2.g00659	2.67628	10.2874	4.7257	0.065756	0.15653
nDi.2.2.2.g00660	2.16174	1.1607	13.6006	0	0.370879
nDi.2.2.2.g00661	0.888619	0	8.81765	0.240166	1.52456
nDi.2.2.2.g00662	0	0	17.0488	1.81874	1.44315
nDi.2.2.2.g00663	81.4444	30.5738	13.4062	138.041	137.658
nDi.2.2.2.g00664	3.28145	2.73809	5.46747	0.587255	9.65722
nDi.2.2.2.g00665	1.79403	9.43198	5.7446	1.3738	26.8036
nDi.2.2.2.g00666	2.71951	17.2322	7.46964	1.18176	14.6061
nDi.2.2.2.g00667	0	1.03282	13.6455	0	0.495028
nDi.2.2.2.g00668	23.1337	48.0578	6.51212	9.52733	120.485
nDi.2.2.2.g00669	6.27325	17.0519	15.6284	0.762959	95.0815
nDi.2.2.2.g00670	16.2878	21.1607	7.02491	0.786089	35.9657
nDi.2.2.2.g00671	1.19862	4.88869	8.48722	0.473467	10.1041
nDi.2.2.2.g00672	7.18624	10.6211	6.52071	1.92156	10.8945
nDi.2.2.2.g00673	1.49304	6.87134	7.0699	0.691754	23.8086
nDi.2.2.2.g00674	5.43522	24.7063	3.91197	4.27337	44.5053
nDi.2.2.2.g00675	4.21892	5.42718	9.87213	5.89126	19.6034
nDi.2.2.2.g00676	6.54658	10.9136	6.06361	2.73962	10.4391
nDi.2.2.2.g00677	593.14	6.38339	4.74619	0.934736	4.2648
nDi.2.2.2.g00678	6.72936	180.659	41.2013	0	24.5336
nDi.2.2.2.g00679	2.3125	22.3232	5.06349	0.139462	0.676324
nDi.2.2.2.g00680	2.86118	1.92031	16.3098	0	2.14759
nDi.2.2.2.g00681	8.27038	5.55074	6.61673	8.23504	14.7025
nDi.2.2.2.g00682	0	5.30308	7.92383	0	7.41342
nDi.2.2.2.g00683	9.64182	9.41265	12.7689	2.13209	38.0183
nDi.2.2.2.g00684	7.04432	1.57596	9.667	0.31731	2.76961
nDi.2.2.2.g00685	3.78254	17.7003	5.85632	2.18659	23.04
nDi.2.2.2.g00686	17.7743	3.57883	9.75677	0.160128	0.592949
nDi.2.2.2.g00687	0	1.63913	5.77489	0	0.471375
nDi.2.2.2.g00688	0	2.02575	5.22532	0.706982	2.9991
nDi.2.2.2.g00689	0	8.45851	31.0423	0	1.35138
nDi.2.2.2.g00690	1.22121	9.07741	7.37262	0.10911	1.49346
nDi.2.2.2.g00691	1.01166	1.53302	2.61643	0.068355	2.08829
nDi.2.2.2.g00692	0	1.96529	4.4002	0	0.490091
nDi.2.2.2.g00693	1.0744	3.20486	3.52924	0.258113	4.40356
nDi.2.2.2.g00694	0	3.63171	3.63708	0.805841	2.8419
nDi.2.2.2.g00695	10.3829	0.648238	7.95266	0	0.362481
nDi.2.2.2.g00696	5.05163	10.1713	15.2868	2.8823	43.2438
nDi.2.2.2.g00697	1.18936	3.35265	6.37801	0.707182	13.7735
nDi.2.2.2.g00698	7.21878	11.7663	10.4507	1.95101	27.0919
nDi.2.2.2.g00699	0.161178	0.432706	4.25359	0.0435615	0.276525
nDi.2.2.2.g00700	0	3.69679	8.14021	0	0
nDi.2.2.2.g00701	7.28891	2.54009	6.33304	0.549317	11.5508
nDi.2.2.2.g00702	2.97948	6.09434	8.47709	0	0.425978
nDi.2.2.2.g00703	2.17642	12.2701	8.82231	1.52937	47.748
nDi.2.2.2.g00704	0.809937	18.4823	7.1819	0.875603	4.95033
nDi.2.2.2.g00705	1.0057	9.95608	4.98973	0.64555	26.7442
nDi.2.2.2.g00706	7.51931	11.3797	5.75862	1.95254	16.0782
nDi.2.2.2.g00707	6.22107	13.1722	4.89406	2.74222	47.9657
nDi.2.2.2.g00708	0	5.63901	20.3992	0	13.5138
nDi.2.2.2.g00709	5.25249	21.1516	22.1786	1.41959	38.8618
nDi.2.2.2.g00710	0	2.68401	13.34	0.432329	6.08912
nDi.2.2.2.g00711	0	3.57896	8.6313	0.960805	0.381195
nDi.2.2.2.g00712	0.455838	7.61026	5.89462	1.23199	23.309
nDi.2.2.2.g00713	7.05744	21.9466	7.54934	0.699383	9.71169
nDi.2.2.2.g00714	9.4628	2.72188	10.1794	0	0.289908
nDi.2.2.2.g00715	6.75248	2.266	7.43357	1.04285	1.1378
nDi.2.2.2.g00716	21.8418	0.206469	4.1567	0	0.19792
nDi.2.2.2.g00717	18.0542	3.54096	5.50804	8.05835	156.991
nDi.2.2.2.g00718	0.899126	1.81037	5.59992	0.931523	10.6695
nDi.2.2.2.g00719	15.37	4.23992	16.0789	7.03034	398.144
nDi.2.2.2.g00720	10.0865	4.21427	7.08538	7.27364	140.095
nDi.2.2.2.g00721	35.43	10.8646	5.51339	10.5663	79.0603
nDi.2.2.2.g00722	24.1934	8.55192	5.22269	6.27539	72.5966
nDi.2.2.2.g00723	0.247377	2.2414	5.04866	0.0668584	3.13888
nDi.2.2.2.g00724	0	0.385163	9.81392	0	0.246142
nDi.2.2.2.g00725	0.882574	2.66557	5.96266	0.238532	8.94315
nDi.2.2.2.g00726	1.78646	1.199	5.93179	0.175573	3.25649
nDi.2.2.2.g00727	3.43354	0	40.5947	0	4.04989
nDi.2.2.2.g00728	6.89091	14.9759	5.26515	4.78903	29.4152
nDi.2.2.2.g00729	11.2169	0.171099	6.45864	0	0.136678
nDi.2.2.2.g00730	11.7871	0.678087	8.10555	0	0.505562
nDi.2.2.2.g00731	18.1168	1.03483	15.2996	0	0.206662
nDi.2.2.2.g00732	25.7155	1.52419	3.48314	0	0.494187
nDi.2.2.2.g00733	3.64602	2.93648	10.8922	0.689785	3.77272
nDi.2.2.2.g00734	5.22008	21.1906	11.3942	0.546126	85.2518
nDi.2.2.2.g00735	2.32679	30.4522	5.15806	0.31443	5.53052
nDi.2.2.2.g00736	0.533234	7.87359	4.44689	0.0480389	0.609894
nDi.2.2.2.g00737	16.4057	28.7257	5.9815	5.36655	50.3077
nDi.2.2.2.g00738	9.07936	34.531	3.40778	5.33619	43.0839
nDi.2.2.2.g00739	14.5421	12.2001	4.45179	8.05708	90.4407
nDi.2.2.2.g00740	7.47486	12.3491	5.67086	0.954611	20.4606
nDi.2.2.2.g00741	5.41004	11.6442	6.30175	1.86552	10.902
nDi.2.2.2.g00742	5.61598	13.1352	8.47935	1.19586	44.7536
nDi.2.2.2.g00743	18.2385	7.66604	4.99151	0.0331939	0.322653
nDi.2.2.2.g00744	7.14276	8.98862	10.6189	0.0804361	18.9242
nDi.2.2.2.g00745	4.17724	5.22488	4.6902	1.12898	8.93797
nDi.2.2.2.g00746	1.99703	6.03146	7.78244	0.877069	22.5826
nDi.2.2.2.g00747	2.41456	6.48223	16.3128	1.46831	23.1723
nDi.2.2.2.g00748	4.59394	9.69028	7.27421	2.12846	8.05751
nDi.2.2.2.g00749	5.69163	16.6691	7.39193	0.699214	36.6181
nDi.2.2.2.g00750	7.35844	4.93869	6.2142	1.19326	2.20929
nDi.2.2.2.g00751	2.10131	3.91248	7.81375	0.494638	4.84072
nDi.2.2.2.g00752	2.57054	5.97673	6.0279	1.2406	9.57827
nDi.2.2.2.g00753	0.425167	38.3802	6.59759	0.804365	11.1467
nDi.2.2.2.g00754	3.9497	3.71123	9.00589	0	0.254111
nDi.2.2.2.g00755	3.66517	13.5295	6.8998	4.08615	45.5563
nDi.2.2.2.g00756	0	2.492	47.0341	1.0035	3.58321
nDi.2.2.2.g00757	3.04164	8.05274	7.12625	2.16174	4.40839
nDi.2.2.2.g00758	1.72937	4.35256	7.21097	1.05164	7.3711
nDi.2.2.2.g00759	3.93773	12.091	5.21673	3.4854	19.1378
nDi.2.2.2.g00760	6.05942	10.2484	5.37303	1.57217	13.1507
nDi.2.2.2.g00761	6.66532	16.5519	7.10643	4.68371	27.6949
nDi.2.2.2.g00762	30.0485	107.559	21.1466	7.4444	38.3959
nDi.2.2.2.g00763	9.70509	20.645	10.488	4.75694	54.3611
nDi.2.2.2.g00764	0	6.72994	51.8669	0	1.61281
nDi.2.2.2.g00765	65.2878	56.906	10.0025	13.1168	566.265
nDi.2.2.2.g00766	0	8.40305	85.6437	0.676764	30.6093
nDi.2.2.2.g00767	2.79638	11.2609	3.95905	1.15589	20.9013
nDi.2.2.2.g00768	8.82574	21.6207	10.8138	1.66973	7.72148
nDi.2.2.2.g00769	2.3128	13.2804	6.78179	0.138906	8.87276
nDi.2.2.2.g00770	0.649615	2.83397	6.58319	3.86256	5.78152
nDi.2.2.2.g00771	1.13925	8.53821	6.41395	0.667123	6.10795
nDi.2.2.2.g00772	2.67908	9.04507	4.6633	0.651236	7.30149
nDi.2.2.2.g00773	16.2306	32.6799	10.8847	3.61251	13.4111
nDi.2.2.2.g00774	1.71677	4.09681	8.24782	0	4.36251
nDi.2.2.2.g00775	8.19768	7.28312	7.17186	0.717264	13.0334
nDi.2.2.2.g00776	25.8069	61.9269	15.7483	8.59907	228.694
nDi.2.2.2.g00777	4.38269	1.37269	6.04525	0.789669	15.5709
nDi.2.2.2.g00778	26.2589	6.68493	12.6172	4.40501	47.4136
nDi.2.2.2.g00779	9.44737	6.3407	5.98372	48.5133	17.3902
nDi.2.2.2.g00780	0.403707	2.57405	4.90088	0.10911	0.822485
nDi.2.2.2.g00781	9.91297	2.92186	6.57756	5.82609	164.171
nDi.2.2.2.g00782	1.62819	4.80821	3.81563	0.396044	4.66148
nDi.2.2.2.g00783	3.88142	7.14529	5.01044	1.28881	14.2458
nDi.2.2.2.g00784	0	2.39545	12.81	1.92924	4.2098
nDi.2.2.2.g00785	10.7071	12.148	5.11309	6.20097	83.5103
nDi.2.2.2.g00786	2.7037	9.3755	4.28113	2.0095	6.16063
nDi.2.2.2.g00787	2.99354	9.79457	3.87106	1.71925	7.58341
nDi.2.2.2.g00788	3.98457	17.9334	5.49281	3.54745	14.5519
nDi.2.2.2.g00789	3.30963	18.5107	6.2887	1.6399	8.22149
nDi.2.2.2.g00790	8.49394	13.3018	5.26029	2.24463	49.0004
nDi.2.2.2.g00791	0	20.1898	14.8191	10.8403	6.98886
nDi.2.2.2.g00792	34.7642	61.8814	5.42491	12.2552	349.107
nDi.2.2.2.g00793	2.55951	6.87137	4.76803	1.50559	38.6331
nDi.2.2.2.g00794	3.87806	10.4112	5.04898	0.943306	21.2492
nDi.2.2.2.g00795	3.87806	14.6624	4.6669	0.628871	29.358
nDi.2.2.2.g00796	3.51765	8.76908	5.05718	0.950712	21.6974
nDi.2.2.2.g00797	2.453	8.98438	6.0371	0.795563	13.9481
nDi.2.2.2.g00798	4.79024	3.21502	30.3402	1.29465	50.8511
nDi.2.2.2.g00799	1.97729	5.90427	3.55653	0.274897	1.09039
nDi.2.2.2.g00800	1.47093	4.44252	6.52153	0.198773	2.12928
nDi.2.2.2.g00801	2.96231	5.96455	3.37725	0.640497	9.40222
nDi.2.2.2.g00802	4.82315	14.0274	4.2768	0.782128	8.792
nDi.2.2.2.g00803	3.7862	9.91048	4.15668	4.80948	34.5089
nDi.2.2.2.g00804	5.00229	7.27422	4.22443	2.53525	27.8026
nDi.2.2.2.g00805	1.21419	3.17818	3.89646	0.39379	11.4963
nDi.2.2.2.g00806	0	0	10.8891	0.871223	1.72827
nDi.2.2.2.g00807	4.76488	27.8683	4.45507	2.94354	66.6397
nDi.2.2.2.g00808	2.18756	6.23986	7.27411	0.886844	7.09567
nDi.2.2.2.g00809	4.8457	34.4738	11.0489	7.334	133.848
nDi.2.2.2.g00810	0	0	9.25767	3.55533	2.82112
nDi.2.2.2.g00811	2.35964	7.73216	5.7437	3.33874	13.2463
nDi.2.2.2.g00812	2.3516	1.5783	19.3627	0	1.00863
nDi.2.2.2.g00813	11.5973	0	8.97773	2.08959	60.9341
nDi.2.2.2.g00814	13.04	25.8488	3.96955	3.44236	99.5038
nDi.2.2.2.g00815	2.05208	12.1451	2.7964	1.61342	16.9231
nDi.2.2.2.g00816	0.496026	5.99243	3.71768	0.603273	8.64303
nDi.2.2.2.g00817	2.84876	3.97102	4.21011	1.12528	4.18254
nDi.2.2.2.g00818	10.3854	8.76908	1.83898	1.4487	8.83704
nDi.2.2.2.g00819	33.6227	15.6228	9.82881	4.19408	40.7675
nDi.2.2.2.g00820	8.60996	4.59666	4.29656	1.21639	15.8208
nDi.2.2.2.g00821	0	6.41289	11.4313	6.02561	7.1719
nDi.2.2.2.g00822	5.50806	0	17.4433	1.48866	81.5052
nDi.2.2.2.g00823	0.871767	3.86163	3.60741	1.79065	29.8194
nDi.2.2.2.g00824	25.7751	15.795	8.04435	23.3217	239.01
nDi.2.2.2.g00825	3.53523	9.7281	7.12788	1.4332	69.295
nDi.2.2.2.g00826	1.22622	3.29196	26.4063	0	2.89267
nDi.2.2.2.g00827	9.28047	30.4877	9.17794	5.14846	100.455
nDi.2.2.2.g00828	8.25287	8.86239	14.2876	7.13758	9.73432
nDi.2.2.2.g00829	0.627312	1.68411	3.97323	3.72994	16.2782
nDi.2.2.2.g00830	2.58636	3.47172	15.8353	1.39803	51.5834
nDi.2.2.2.g00831	1.12066	0	15.1423	1.21152	4.08564
nDi.2.2.2.g00832	0	14.6918	4.97706	0.341321	2.61807
nDi.2.2.2.g00833	19.0667	44.2072	9.51471	12.1802	49.6252
nDi.2.2.2.g00834	1.76762	8.89765	3.91847	1.48097	12.0357
nDi.2.2.2.g00835	5.99882	13.085	4.22166	1.08086	6.86124
nDi.2.2.2.g00836	4.97676	8.58909	5.02844	5.86064	27.4829
nDi.2.2.2.g00837	0	3.06179	1.44471	0.616476	5.13627
nDi.2.2.2.g00838	7.47621	12.6919	6.26723	1.78287	43.9969
nDi.2.2.2.g00839	7.11956	12.2114	3.61861	0.997731	32.3179
nDi.2.2.2.g00840	13.1548	8.82896	5.5546	0	15.9864
nDi.2.2.2.g00841	0.37862	5.59053	4.31655	2.55823	20.0963
nDi.2.2.2.g00842	0.549247	6.45107	5.39213	1.55867	12.6623
nDi.2.2.2.g00843	1.20732	8.86273	3.26585	0.244727	10.7208
nDi.2.2.2.g00844	4.79024	3.21502	5.05669	0	1.0273
nDi.2.2.2.g00845	4.18219	19.6484	4.01749	6.44281	40.7191
nDi.2.2.2.g00846	0.858881	17.5816	1.72264	0.464258	2.3024
nDi.2.2.2.g00847	5.64595	19.4203	4.86734	1.2716	22.5765
nDi.2.2.2.g00848	8.28044	18.1882	7.78747	12.4104	39.3902
nDi.2.2.2.g00849	5.75872	21.4723	2.43161	2.0752	24.4254
nDi.2.2.2.g00850	2.39207	5.21775	3.50361	1.09097	34.3064
nDi.2.2.2.g00851	5.68759	23.3809	7.20475	2.88221	121.745
nDi.2.2.2.g00852	4.64865	10.2776	4.6763	3.25182	29.8199
nDi.2.2.2.g00853	8.5651	16.2312	7.55233	3.67657	49.0543
nDi.2.2.2.g00854	1.53284	6.4349	3.73749	2.29884	25.4923
nDi.2.2.2.g00855	4.02208	14.1108	3.31945	1.18587	42.5203
nDi.2.2.2.g00856	24.6749	32.1392	2.64889	251.722	173.28
nDi.2.2.2.g00857	0	12.46	7.83901	0	1.59254
nDi.2.2.2.g00858	0	1.20958	8.75136	0	0
nDi.2.2.2.g00859	0	7.39357	13.9546	0	4.13432
nDi.2.2.2.g00860	0	3.51001	10.0996	0.415719	2.29259
nDi.2.2.2.g00861	2.0122	13.9778	3.97212	0.0271918	0.291282
nDi.2.2.2.g00862	0.523419	0.878244	2.4864	0.389025	1.62763
nDi.2.2.2.g00863	0.477523	1.34608	3.73023	0.335555	4.3216
nDi.2.2.2.g00864	0	1.08719	8.37889	0	0.521087
nDi.2.2.2.g00865	0.959807	8.37439	5.5388	0.172937	4.83715
nDi.2.2.2.g00866	2.82293	16.4202	4.76793	18.8195	20.1294
nDi.2.2.2.g00867	12.9972	38.5834	3.58835	2.16169	23.9603
nDi.2.2.2.g00868	14.4435	29.8895	5.0823	5.53014	24.6509
nDi.2.2.2.g00869	15.7159	1.88355	10.0725	0	0.24074
nDi.2.2.2.g00870	1.43794	4.19441	3.98163	0.269052	4.00294
nDi.2.2.2.g00871	3.46433	3.69283	4.18766	0.220306	8.60943
nDi.2.2.2.g00872	1.61177	1.08176	9.18768	0	1.72827
nDi.2.2.2.g00873	2.17559	10.7365	5.07955	1.66022	17.4414
nDi.2.2.2.g00874	5.48956	45.9396	4.5635	0.0463643	1.69232
nDi.2.2.2.g00875	2.94193	86.6313	5.82294	0.298167	0.867506
nDi.2.2.2.g00876	1.48805	1.33163	5.75969	2.41305	5.69101
nDi.2.2.2.g00877	1.85174	7.38785	4.12668	1.13996	7.66657
nDi.2.2.2.g00878	0	5.04183	35.4205	0.676764	1.07401
nDi.2.2.2.g00879	31.0017	43.6116	3.45587	12.1995	146.214
nDi.2.2.2.g00880	4.04119	10.3971	7.10997	5.82512	28.383
nDi.2.2.2.g00881	3.74373	16.0677	3.28638	1.22483	12.3863
nDi.2.2.2.g00882	2.96469	4.97446	3.44256	2.06993	5.85462
nDi.2.2.2.g00883	3.21075	12.1943	3.58871	1.22508	11.738
nDi.2.2.2.g00884	4.80711	7.52813	3.69875	1.09711	15.8073
nDi.2.2.2.g00885	1.29267	3.47035	4.2984	1.92152	8.73244
nDi.2.2.2.g00886	11.4706	20.1522	4.62978	8.47982	67.0454
nDi.2.2.2.g00887	0	3.47172	5.46045	0	0.831991
nDi.2.2.2.g00888	0.11109	0.671034	3.72917	0.0600485	0.643247
nDi.2.2.2.g00889	0	0.894678	5.76945	0.180139	0.643223
nDi.2.2.2.g00890	0.969501	1.30138	4.70777	1.13545	5.37114
nDi.2.2.2.g00891	2.91651	9.31748	4.55653	0.614829	7.19908
nDi.2.2.2.g00892	4.65363	8.58916	4.17561	1.00619	3.5429
nDi.2.2.2.g00893	0	3.88053	6.10343	0	0.619973
nDi.2.2.2.g00894	3.56911	14.3727	19.5917	0	22.1971
nDi.2.2.2.g00895	1.48235	3.2334	3.62512	0.567562	10.2125
nDi.2.2.2.g00896	4.38058	13.1253	4.09576	1.2685	20.5671
nDi.2.2.2.g00897	1.23733	8.66038	4.06775	1.4332	8.90828
nDi.2.2.2.g00898	0	1.76474	3.51583	0	1.97361
nDi.2.2.2.g00899	0	0.383436	6.27205	0	0.428818
nDi.2.2.2.g00900	1.087	2.09138	2.98341	0.195855	1.2899
nDi.2.2.2.g00901	11.0085	3.92513	4.28519	0.0929769	20.2885
nDi.2.2.2.g00902	0	2.01022	5.23126	0.147181	1.31385
nDi.2.2.2.g00903	2.20649	5.58187	5.35721	0.894517	11.1929
nDi.2.2.2.g00904	3.22619	10.8265	5.44903	5.23164	29.0011
nDi.2.2.2.g00905	11.1198	17.4141	6.384	3.16351	77.5867
nDi.2.2.2.g00906	26.4377	18.0011	5.58165	23.1963	264.751
nDi.2.2.2.g00907	6.12041	16.4311	10.1024	4.0602	2.0285
nDi.2.2.2.g00908	1.4188	2.7615	4.64293	0.460149	7.50025
nDi.2.2.2.g00909	0	13.4636	24.6412	1.47863	6.6486
nDi.2.2.2.g00910	1.73526	5.53201	9.57103	0.762102	10.7222
nDi.2.2.2.g00911	0.547576	1.20754	4.34351	3.78439	3.52293
nDi.2.2.2.g00912	8.47674	8.55905	4.87798	0.101372	3.30598
nDi.2.2.2.g00913	2.27172	14.7387	5.83534	1.33028	18.6348
nDi.2.2.2.g00914	6.14564	11.4036	9.69306	0.87934	16.1645
nDi.2.2.2.g00915	4.36284	10.151	6.43237	1.30688	20.9933
nDi.2.2.2.g00916	11.7869	23.356	19.0786	6.52297	32.861
nDi.2.2.2.g00917	2.55951	5.64433	9.26358	1.28469	15.5065
nDi.2.2.2.g00918	0.868613	3.78936	5.74609	0.782531	57.0635
nDi.2.2.2.g00919	2.97619	5.2791	8.55	0.746916	7.57935
nDi.2.2.2.g00920	5.60772	5.91434	9.38686	1.29908	12.3804
nDi.2.2.2.g00921	14.988	17.4104	9.06705	0.545299	87.836
nDi.2.2.2.g00922	14.2478	19.4666	6.06985	2.50986	59.7328
nDi.2.2.2.g00923	6.48889	9.31504	3.57713	3.02034	30.1316
nDi.2.2.2.g00924	0.544116	4.60138	6.89258	0.58823	6.46456
nDi.2.2.2.g00925	2.22843	1.70929	5.94817	0.129059	1.33129
nDi.2.2.2.g00926	0.114061	3.29177	6.45371	0.739849	4.43966
nDi.2.2.2.g00927	0.642016	1.43632	8.62972	1.90869	37.5189
nDi.2.2.2.g00928	33.7015	2.42347	9.14814	0.650605	87.117
nDi.2.2.2.g00929	5.8367	23.214	13.4637	3.79764	55.2377
nDi.2.2.2.g00930	0	7.06878	58.7667	0.406646	1.12934
nDi.2.2.2.g00931	0	22.5824	35.5184	3.63748	5.7726
nDi.2.2.2.g00932	9.93409	1.37269	6.60043	0	0.407287
nDi.2.2.2.g00933	25.4252	107.221	7.96236	117.276	11.2232
nDi.2.2.2.g00934	5.25249	7.05052	49.9019	2.83917	33.2296
nDi.2.2.2.g00935	2.86118	1.92031	6.64473	1.54658	8.28356
nDi.2.2.2.g00936	3.94898	11.1415	6.90142	4.60515	36.463
nDi.2.2.2.g00937	3.30568	8.87455	25.8227	0	23.3944
nDi.2.2.2.g00938	5.78182	19.4026	14.6482	4.68794	103.535
nDi.2.2.2.g00939	5.68776	21.3774	6.78467	2.3827	43.18
nDi.2.2.2.g00940	3.03096	9.04116	6.18581	8.82889	51.6395
nDi.2.2.2.g00941	9.8403	26.9121	4.48836	1.59287	50.7208
nDi.2.2.2.g00942	3.41741	3.00544	5.15001	2.64346	8.76932
nDi.2.2.2.g00943	3.12128	9.0778	5.27184	0.702988	19.0772
nDi.2.2.2.g00944	10.6643	23.4606	8.00534	4.80373	46.0582
nDi.2.2.2.g00945	7.54902	15.4411	7.13409	1.55449	18.849
nDi.2.2.2.g00946	10.7424	14.5765	11.5865	2.77711	327.036
nDi.2.2.2.g00947	2.73633	5.79208	6.9547	0.511993	14.0386
nDi.2.2.2.g00948	2.96529	9.11294	5.10722	0.421803	6.37597
nDi.2.2.2.g00949	1.97534	2.65154	15.4306	0	5.2953
nDi.2.2.2.g00950	3.83578	10.7658	12.6996	0.848202	28.2677
nDi.2.2.2.g00951	5.0097	15.436	4.56722	3.44646	20.8523
nDi.2.2.2.g00952	6.53614	13.4553	6.33149	1.30633	30.3017
nDi.2.2.2.g00953	15.6702	27.7537	12.9578	4.35281	76.2661
nDi.2.2.2.g00954	3.17021	3.80749	5.10789	0.879356	15.467
nDi.2.2.2.g00955	27.9344	55.6406	10.0831	45.2989	23.8662
nDi.2.2.2.g00956	1.94295	0.695484	5.22328	0.210048	1.98616
nDi.2.2.2.g00957	4.19582	10.2082	4.87213	0.8505	6.97359
nDi.2.2.2.g00958	12.3276	11.8197	4.58563	2.53848	22.3457
nDi.2.2.2.g00959	1.46536	3.77005	6.34217	0.990104	12.2821
nDi.2.2.2.g00960	14.6988	29.5957	7.66693	0.934736	115.706
nDi.2.2.2.g00961	4.43466	21.2597	10.0314	3.08199	110.796
nDi.2.2.2.g00962	5.58032	9.48806	7.10813	0.85464	9.47413
nDi.2.2.2.g00963	11.8181	3.17272	7.48526	0.319406	4.18185
nDi.2.2.2.g00964	4.68081	7.80215	5.29955	0.583882	14.3956
nDi.2.2.2.g00965	3.27078	3.05335	5.30462	0.241088	3.12459
nDi.2.2.2.g00966	5.39089	22.0235	5.93817	1.77373	25.6354
nDi.2.2.2.g00967	12.5142	35.1807	5.13455	4.08415	46.9147
nDi.2.2.2.g00968	9.30717	29.6713	7.69615	2.30582	41.2086
nDi.2.2.2.g00969	4.4463	14.4019	5.02013	2.40339	18.3659
nDi.2.2.2.g00970	3.87245	59.0352	5.29474	0.498383	16.036
nDi.2.2.2.g00971	0	0	13.1474	0	4.62283
nDi.2.2.2.g00972	0.114777	2.65767	6.02172	0.046531	0.449217
nDi.2.2.2.g00973	0.139712	5.25105	4.07053	0.641915	19.2506
nDi.2.2.2.g00974	0.210485	1.41269	4.39943	0.170663	0.835087
nDi.2.2.2.g00975	6.69636	16.6456	4.922	2.81527	13.9086
nDi.2.2.2.g00976	0	13.4422	13.8935	0.773289	6.44277
nDi.2.2.2.g00977	6.94107	19.1438	4.76265	2.08114	29.7013
nDi.2.2.2.g00978	5.92634	9.9438	6.88158	0	13.3448
nDi.2.2.2.g00979	2.28097	9.18538	24.0785	4.31533	12.4738
nDi.2.2.2.g00980	12.0369	16.1574	4.94883	1.19855	23.4363
nDi.2.2.2.g00981	4.59792	4.11458	4.85367	0.776671	2.42404
nDi.2.2.2.g00982	1.18885	2.06518	6.54066	0.604818	11.2406
nDi.2.2.2.g00983	3.35308	23.1609	9.61588	2.22782	39.4
nDi.2.2.2.g00984	8.09454	15.4258	6.69862	1.3254	33.1092
nDi.2.2.2.g00985	5.23795	6.84097	4.96143	0.880001	12.6903
nDi.2.2.2.g00986	4.77918	11.1375	7.51147	1.11227	33.5093
nDi.2.2.2.g00987	11.8509	27.3455	6.19646	2.31176	131.902
nDi.2.2.2.g00988	5.23876	19.2127	9.24326	1.11247	9.93078
nDi.2.2.2.g00989	3.46668	3.49004	8.78281	5.62161	5.76173
nDi.2.2.2.g00990	0.426246	0.772413	4.50321	0.115201	3.06867
nDi.2.2.2.g00991	2.90845	3.12326	7.24575	13.2059	20.708
nDi.2.2.2.g00992	3.0935	13.5406	4.23814	1.49949	29.4248
nDi.2.2.2.g00993	0	9.76888	12.804	0.655637	7.54351
nDi.2.2.2.g00994	0	3.88053	15.8689	6.25059	13.6394
nDi.2.2.2.g00995	5.28152	9.54353	7.80541	2.63526	19.9521
nDi.2.2.2.g00996	0.611347	43.2194	3.09769	0.27538	1.52958
nDi.2.2.2.g00997	1.0177	5.03742	4.05552	0.722014	5.29261
nDi.2.2.2.g00998	0	1.98876	21.8959	0	0
nDi.2.2.2.g00999	342448	261052	5088.49	0	81872.1
nDi.2.2.2.g01000	7.87545	13.8015	3.90273	4.99604	31.1515
nDi.2.2.2.g01001	10.2105	11.4214	8.04788	3.49546	14.6709
nDi.2.2.2.g01002	0	16.8248	20.1117	5.42015	11.2897
nDi.2.2.2.g01003	0.953727	1.28021	4.93321	0.257763	0.852218
nDi.2.2.2.g01004	0	3.89517	18.8695	0	3.9828
nDi.2.2.2.g01005	3.71297	42.364	200.679	3.01051	76.4419
nDi.2.2.2.g01006	0.210485	5.65077	5.19933	0.853315	3.94974
nDi.2.2.2.g01007	0	15.373	39.6539	0	29.4729
nDi.2.2.2.g01008	0	11.397	5.63377	1.31127	6.50303
nDi.2.2.2.g01009	4.1883	13.977	2.6282	2.13816	11.9137
nDi.2.2.2.g01010	51.418	33.9984	5.78966	31.4992	768.452
nDi.2.2.2.g01011	0.242379	1.13872	4.37522	0.0327537	0.58477
nDi.2.2.2.g01012	7.38186	6.08264	4.12769	3.00251	72.6925
nDi.2.2.2.g01013	0	1.8555	11.0899	0.74719	1.48222
nDi.2.2.2.g01014	3.91031	48.9101	2.62679	1.72937	36.7074
nDi.2.2.2.g01015	0	0	168.455	1.56265	12.3995
nDi.2.2.2.g01016	2.12409	28.1556	3.58758	3.61189	489.801
nDi.2.2.2.g01017	0	24.9358	8.71554	0.836782	11.5643
nDi.2.2.2.g01018	2.36985	2.38582	9.88159	0.800621	57.8745
nDi.2.2.2.g01019	3.18498	12.8258	16.1383	2.5824	17.759
nDi.2.2.2.g01020	0.492203	3.96416	7.27413	0.133027	3.64167
nDi.2.2.2.g01021	0.441287	4.14643	4.1925	0.357798	2.12932
nDi.2.2.2.g01022	3.69866	7.94366	5.30998	3.19883	31.8866
nDi.2.2.2.g01023	10.9581	39.9253	5.53595	3.17319	40.9158
nDi.2.2.2.g01024	0	11.278	7.98231	2.27077	0
nDi.2.2.2.g01025	6.25446	33.0169	2.51398	2.37304	46.7007
nDi.2.2.2.g01026	2.74741	2.6767	2.75054	1.17369	17.2673
nDi.2.2.2.g01027	10.0591	27.3802	4.66041	3.17178	19.5949
nDi.2.2.2.g01028	5.0238	9.93785	3.85183	1.00047	20.7822
nDi.2.2.2.g01029	6.65305	10.0922	3.89412	0.804034	27.4337
nDi.2.2.2.g01030	1.8363	20.0984	5.36798	0.801706	11.7536
nDi.2.2.2.g01031	1.61177	8.65404	43.8967	0.871223	30.2447
nDi.2.2.2.g01032	0	9.81371	7.93818	0.564554	3.80773
nDi.2.2.2.g01033	9.0727	18.9087	5.24234	5.0332	27.4445
nDi.2.2.2.g01034	6.23165	11.7458	4.01573	1.23236	23.0264
nDi.2.2.2.g01035	0	0	70.159	0	23.2985
nDi.2.2.2.g01036	0	2.38597	4.12801	0.480403	1.71538
nDi.2.2.2.g01037	3.35366	19.8074	3.71014	1.52274	13.4493
nDi.2.2.2.g01038	4.17303	13.3815	4.40515	2.25568	38.2334
nDi.2.2.2.g01039	3.12123	12.0453	18.6158	5.90499	19.0769
nDi.2.2.2.g01040	3.40855	11.0225	5.29909	2.51243	52.8967
nDi.2.2.2.g01041	0	2.13393	5.70575	1.71862	36.4366
nDi.2.2.2.g01042	0.694895	2.75945	3.20316	0.688631	7.45121
nDi.2.2.2.g01043	2.07199	7.19859	5.24938	0.988226	5.90725
nDi.2.2.2.g01044	0	7.79034	26.4663	2.19596	5.9742
nDi.2.2.2.g01045	1.87551	8.14496	3.58699	1.25232	11.7707
nDi.2.2.2.g01046	6.40618	15.3203	4.0886	1.69159	23.8922
nDi.2.2.2.g01047	8.5106	15.4435	6.12243	1.8742	32.1429
nDi.2.2.2.g01048	7.73008	25.172	5.56093	1.62493	23.0091
nDi.2.2.2.g01049	2.95192	21.1329	4.5703	5.85062	21.6294
nDi.2.2.2.g01050	0	14.7871	31.398	1.48866	15.9467
nDi.2.2.2.g01051	0	2.61404	2.70181	0.300756	2.20748
nDi.2.2.2.g01052	2.02677	6.60711	3.11757	0.495604	19.6318
nDi.2.2.2.g01053	5.72061	10.7267	5.22948	0.940413	33.3517
nDi.2.2.2.g01054	2.89539	6.41278	4.44203	1.43464	9.99702
nDi.2.2.2.g01055	7.86902	6.25426	5.33379	5.37285	19.5179
nDi.2.2.2.g01056	2.05808	8.28782	5.13515	0.556236	6.92145
nDi.2.2.2.g01057	2.13291	15.3377	4.37443	1.89408	39.5663
nDi.2.2.2.g01058	7.02276	21.4721	10.0493	0.84357	5.35492
nDi.2.2.2.g01059	7.42595	52.332	7.83901	4.01401	102.321
nDi.2.2.2.g01060	5.93343	20.2237	4.71603	2.76703	37.5625
nDi.2.2.2.g01061	2.76462	9.2775	4.08575	0	0
nDi.2.2.2.g01062	6.31974	13.785	5.22582	6.97445	51.7275
nDi.2.2.2.g01063	0	6.72244	6.34398	2.03029	9.93461
nDi.2.2.2.g01064	5.01366	10.0949	68.803	5.42015	7.52646
nDi.2.2.2.g01065	0	0	18.3103	1.56265	9.29959
nDi.2.2.2.g01066	4.31187	10.3025	3.84164	1.07213	16.7372
nDi.2.2.2.g01067	3.73023	8.56996	4.45266	0.930615	18.3532
nDi.2.2.2.g01068	6.72936	22.5824	49.7257	10.9124	5.05103
nDi.2.2.2.g01069	1.45611	6.40665	5.99472	2.07703	8.50942
nDi.2.2.2.g01070	0.180756	13.4661	3.81621	0.928203	1.74439
nDi.2.2.2.g01071	0	0	25.6534	0	1.30291
nDi.2.2.2.g01072	6.55555	25.7294	5.47598	1.46363	15.8314
nDi.2.2.2.g01073	0.301826	20.6625	4.33316	0.0815743	1.87712
nDi.2.2.2.g01074	7.84353	54.5821	6.36239	3.45872	17.3078
nDi.2.2.2.g01075	1.61314	24.0594	4.2004	1.11417	6.43845
nDi.2.2.2.g01076	8.97715	14.8876	3.28372	1.89024	49.5516
nDi.2.2.2.g01077	1.46817	7.80092	3.64217	0.265716	7.04497
nDi.2.2.2.g01078	1.48183	3.79789	2.24692	0.61951	2.49895
nDi.2.2.2.g01079	2.61164	9.34841	2.21319	6.27831	31.1158
nDi.2.2.2.g01080	0.326457	1.78936	3.72186	2.8234	7.00107
nDi.2.2.2.g01081	13.0534	19.7785	3.02179	2.16328	40.4447
nDi.2.2.2.g01082	0.61311	3.36054	11.1336	0.331409	1.84332
nDi.2.2.2.g01083	3.18498	1.06882	16.1383	0	1.36608
nDi.2.2.2.g01084	0.226903	1.54191	4.024	0.0613247	1.07111
nDi.2.2.2.g01085	1.80416	7.38367	1.75385	1.2136	11.9891
nDi.2.2.2.g01086	21.3291	30.9567	5.23486	3.74734	108.379
nDi.2.2.2.g01087	0	11.9326	48.1711	0.800852	11.4384
nDi.2.2.2.g01088	0.186011	1.62296	4.71258	0.804367	3.09156
nDi.2.2.2.g01089	2.21999	8.32629	4.71452	1.19999	22.0997
nDi.2.2.2.g01090	5.57695	15.2183	3.91961	0.932132	16.4373
nDi.2.2.2.g01091	0.888619	4.17484	9.19287	1.20083	2.19155
nDi.2.2.2.g01092	0.209795	0.281612	5.44804	0	2.13711
nDi.2.2.2.g01093	1.17051	21.9967	10.0497	0.316351	19.3287
nDi.2.2.2.g01094	2.34217	15.8455	5.10314	1.67116	12.6276
nDi.2.2.2.g01095	0	2.36944	2.82611	1.15293	4.84233
nDi.2.2.2.g01096	0	0.294824	4.94624	0.237445	4.23924
nDi.2.2.2.g01097	2.72973	9.48374	4.1698	0.0433978	2.05753
nDi.2.2.2.g01098	42.3901	76.7627	25.6668	12.7537	1801.35
nDi.2.2.2.g01099	2.7682	5.4308	6.3164	1.15101	14.008
nDi.2.2.2.g01100	0.316771	8.82307	5.08275	0.342454	2.51354
nDi.2.2.2.g01101	7.35107	12.4465	5.7847	1.39977	18.6491
nDi.2.2.2.g01102	6.06776	10.1811	7.0458	0.670879	37.648
nDi.2.2.2.g01103	5.43866	9.46351	3.71405	0.326645	17.6753
nDi.2.2.2.g01104	4.66572	5.59187	3.51803	2.97236	8.93385
nDi.2.2.2.g01105	4.94745	11.0684	3.48177	2.31771	25.1813
nDi.2.2.2.g01106	4.58293	11.6651	5.64112	1.35548	26.4995
nDi.2.2.2.g01107	3.14696	8.77338	4.5997	1.41754	13.2121
nDi.2.2.2.g01108	2.08089	23.2186	7.2489	0.4218	5.82926
nDi.2.2.2.g01109	4.40494	7.46884	4.84574	0.939882	7.20928
nDi.2.2.2.g01110	1.05765	1.06478	3.20057	0	12.0592
nDi.2.2.2.g01111	1.9713	4.763	5.64353	1.44916	8.52699
nDi.2.2.2.g01112	2.78209	7.0021	4.00669	0.832474	10.0256
nDi.2.2.2.g01113	4.12817	7.48079	6.62385	2.34301	80.1649
nDi.2.2.2.g01114	2.54102	1.86047	4.24301	0.998922	5.79614
nDi.2.2.2.g01115	3.30568	6.65591	8.37492	0.893422	7.08922
nDi.2.2.2.g01116	0.32983	7.74791	5.01374	0.178286	9.79666
nDi.2.2.2.g01117	8.23498	21.0623	5.00437	2.43619	45.5948
nDi.2.2.2.g01118	1.5512	27.0686	9.33363	0.41924	0.914823
nDi.2.2.2.g01119	7.59167	41.4897	2.82396	0	0.775275
nDi.2.2.2.g01120	4.45483	10.8724	4.31787	1.31346	9.92277
nDi.2.2.2.g01121	5.56411	15.4978	7.57695	1.20305	62.8249
nDi.2.2.2.g01122	3.55041	9.47742	4.5997	0.7851	11.672
nDi.2.2.2.g01123	0.306163	1.50688	3.64131	0.882627	4.82589
nDi.2.2.2.g01124	1.21188	9.92308	5.52654	1.31014	37.9967
nDi.2.2.2.g01125	4.2897	11.2764	4.55346	2.89843	49.1279
nDi.2.2.2.g01126	7.13823	11.9772	5.2747	0	5.35792
nDi.2.2.2.g01127	2.56684	8.24464	2.90316	1.93255	5.46542
nDi.2.2.2.g01128	3.18612	4.81139	5.49346	0.645832	5.83637
nDi.2.2.2.g01129	2.0249	16.852	2.56503	5.14431	9.55352
nDi.2.2.2.g01130	5.67226	13.5597	3.47156	1.92921	26.1537
nDi.2.2.2.g01131	6.52934	10.0791	5.14642	1.35292	8.70492
nDi.2.2.2.g01132	0	1.53376	5.14636	0.411754	2.45042
nDi.2.2.2.g01133	0	0.793181	6.73673	0.319406	43.3392
nDi.2.2.2.g01134	0.908916	2.44011	3.53086	0.589564	2.22212
nDi.2.2.2.g01135	3.57695	4.80141	4.82478	3.16875	8.2463
nDi.2.2.2.g01136	5.00583	2.33719	3.07866	0.705871	69.9194
nDi.2.2.2.g01137	1.27973	0.858905	5.13348	0	0.686116
nDi.2.2.2.g01138	14.575	3.81742	7.65532	5.04405	27.75
nDi.2.2.2.g01139	0	5.07946	8.57018	1.30165	3.24608
nDi.2.2.2.g01140	2.72287	1.37061	6.084	0.981211	4.79314
nDi.2.2.2.g01141	5.50806	29.5743	19.7691	5.95463	11.2217
nDi.2.2.2.g01142	4.65737	8.42618	4.93781	0.738828	27.7764
nDi.2.2.2.g01143	7.18733	6.22885	3.62414	0.396046	3.52419
nDi.2.2.2.g01144	32.5375	10.2909	4.9896	3.34461	35.5916
nDi.2.2.2.g01145	2.40554	4.19771	5.02791	0.715158	30.6176
nDi.2.2.2.g01146	0.904417	10.3191	6.25344	0.061109	0.82432
nDi.2.2.2.g01147	1.83874	8.33009	6.09479	0.546649	6.94018
nDi.2.2.2.g01148	2.43507	9.98751	3.88434	0.60328	19.1986
nDi.2.2.2.g01149	2.09602	7.73722	5.53153	2.83245	9.21485
nDi.2.2.2.g01150	0	2.88573	9.53142	1.74308	1.1526
nDi.2.2.2.g01151	0.723025	1.33448	7.78507	3.27314	16.0678
nDi.2.2.2.g01152	0.774941	0.817315	4.76804	0.77793	6.44582
nDi.2.2.2.g01153	25.3638	4.64268	5.11152	0.155797	33.2546
nDi.2.2.2.g01154	36.5627	4.46171	9.64912	0.673757	8.91033
nDi.2.2.2.g01155	2.39944	1.0736	6.41669	0	0
nDi.2.2.2.g01156	2.41997	2.97209	14.9279	2.38321	2.86776
nDi.2.2.2.g01157	1.39712	2.06292	4.73128	0.302079	2.96625
nDi.2.2.2.g01158	0	0	15.1757	0	1.77867
nDi.2.2.2.g01159	9.42041	7.99272	3.79013	2.01762	27.2926
nDi.2.2.2.g01160	0	4.79089	83.6417	2.89386	5.35792
nDi.2.2.2.g01161	0	8.15513	38.48	0	2.60581
nDi.2.2.2.g01162	5.92603	11.9319	15.0136	2.66937	11.226
nDi.2.2.2.g01163	4.1093	12.8706	3.38767	2.80298	9.29523
nDi.2.2.2.g01164	1.08316	6.54277	7.54651	9.66058	25.3196
nDi.2.2.2.g01165	3.06785	0.588291	10.7333	0.118449	1.08087
nDi.2.2.2.g01166	1.44333	5.65076	8.53221	0.390086	2.96633
nDi.2.2.2.g01167	0	0.613409	10.2268	0.494027	3.82206
nDi.2.2.2.g01168	1.65481	16.6597	17.0028	0	6.15133
nDi.2.2.2.g01169	4.73282	10.9271	7.27428	1.48379	9.9468
nDi.2.2.2.g01170	0	1.40196	7.93818	0.564554	2.68781
nDi.2.2.2.g01171	0	1.38427	15.2406	0	0
nDi.2.2.2.g01172	0.135566	0.495372	2.11962	0.199481	0.484752
nDi.2.2.2.g01173	0.160327	1.45141	3.56542	0.219117	1.73189
nDi.2.2.2.g01174	12.3484	1.69522	3.08107	0.379249	1.59493
nDi.2.2.2.g01175	0	2.58316	12.2902	0.260053	5.21033
nDi.2.2.2.g01176	0.102054	1.3014	6.37767	0.937792	3.18443
nDi.2.2.2.g01177	1.74511	11.5172	4.35982	1.80798	14.5333
nDi.2.2.2.g01178	0.503829	3.71965	12.5518	0.272339	6.32087
nDi.2.2.2.g01179	0.649622	0.545	5.55463	0.351145	1.34091
nDi.2.2.2.g01180	1.01799	3.12335	3.8072	1.10052	7.21994
nDi.2.2.2.g01181	0	21.5222	26.1136	2.47622	13.2628
nDi.2.2.2.g01182	7.6876	13.8854	3.15061	0.916641	13.1771
nDi.2.2.2.g01183	5.80815	14.9321	3.90735	1.27709	9.43694
nDi.2.2.2.g01184	0.124248	0.500343	6.08581	0.067161	1.02586
nDi.2.2.2.g01185	1.24853	1.25694	10.412	0	0.635917
nDi.2.2.2.g01186	8.35657	16.6655	3.67978	19.2942	42.934
nDi.2.2.2.g01187	9.69508	7.80834	4.63958	0.349371	26.4747
nDi.2.2.2.g01188	1.69713	6.53898	8.46666	1.07026	63.6391
nDi.2.2.2.g01189	0	0	3.54769	10.2185	26.1266
nDi.2.2.2.g01190	0	1.16555	7.19187	0.0722085	1.23188
nDi.2.2.2.g01191	0	0	4.11069	0.250583	0.89476
nDi.2.2.2.g01192	67.3073	25.9294	10.578	34.1796	699.747
nDi.2.2.2.g01193	0.25595	5.49706	3.94472	0.830103	12.5972
nDi.2.2.2.g01194	0	1.35619	2.38192	0.955716	5.90431
nDi.2.2.2.g01195	1.24767	19.9777	4.25226	0.433552	17.8699
nDi.2.2.2.g01196	0	0	11.4262	0	4.14517
nDi.2.2.2.g01197	2.31281	12.5475	5.94087	0.57299	9.52724
nDi.2.2.2.g01198	8.75936	22.6189	5.07779	1.52475	39.4962
nDi.2.2.2.g01199	1.74626	6.61354	5.21417	0.70794	9.13502
nDi.2.2.2.g01200	1.86767	2.45251	3.90883	0.19752	4.2056
nDi.2.2.2.g01201	1.42194	2.29044	5.10351	1.99839	18.7845
nDi.2.2.2.g01202	0	1.76676	5.64315	0.0547274	0.60796
nDi.2.2.2.g01203	1.79209	9.0562	5.85336	0.797745	7.18911
nDi.2.2.2.g01204	0	0	14.8413	0	1.3705
nDi.2.2.2.g01205	0	21.4455	17.5398	1.72718	6.16725
nDi.2.2.2.g01206	0.284813	28.6733	4.36953	0.923715	1.527
nDi.2.2.2.g01207	4.45906	12.4199	5.13073	0.843602	25.1978
nDi.2.2.2.g01208	0	2.09484	7.90762	0.632678	8.28339
nDi.2.2.2.g01209	1.06647	5.88521	4.30301	2.14573	13.4176
nDi.2.2.2.g01210	6.65001	16.2659	6.52071	3.23512	31.9771
nDi.2.2.2.g01211	6.73561	20.6962	4.24394	2.55997	21.6109
nDi.2.2.2.g01212	1.81098	9.80469	6.11748	0.293671	27.8724
nDi.2.2.2.g01213	4.79024	25.7201	10.1134	3.88396	28.7643
nDi.2.2.2.g01214	7.80306	14.6639	10.5435	1.26536	9.20377
nDi.2.2.2.g01215	2.22934	5.86367	4.13426	0.423394	7.8046
nDi.2.2.2.g01216	4.30893	7.66374	3.72986	0.407599	12.1516
nDi.2.2.2.g01217	0	0.926479	5.82879	0.373083	2.81236
nDi.2.2.2.g01218	0.322422	9.40493	3.67061	0.790969	12.2387
nDi.2.2.2.g01219	0.647978	4.67514	9.78149	0.919423	2.72714
nDi.2.2.2.g01220	5.8992	6.70657	3.17721	0.911068	21.9395
nDi.2.2.2.g01221	2.64772	11.847	5.68316	2.26606	10.2681
nDi.2.2.2.g01222	2.50404	28.5704	29.0766	11.505	13.9622
nDi.2.2.2.g01223	11.4415	28.5832	3.53391	7.15805	18.7889
nDi.2.2.2.g01224	0	0	23.088	0	0
nDi.2.2.2.g01225	2.17153	7.0929	6.32681	2.54323	17.4792
nDi.2.2.2.g01226	0	10.5758	11.0893	0	0.563214
nDi.2.2.2.g01227	0.323989	1.73959	4.00152	0.21891	3.54355
nDi.2.2.2.g01228	0.0560317	3.79823	5.28787	0.0454309	0.372506
nDi.2.2.2.g01229	3.77539	17.8022	5.15036	0.444777	40.2233
nDi.2.2.2.g01230	0	1.5783	13.9014	0	7.81686
nDi.2.2.2.g01231	0	3.71637	7.01428	0	2.70484
nDi.2.2.2.g01232	0	8.41175	16.3174	0	10.9752
nDi.2.2.2.g01233	2.15689	20.2666	4.81936	0.728675	25.2865
nDi.2.2.2.g01234	3.58329	19.2397	5.34969	1.17598	10.5663
nDi.2.2.2.g01235	1.42195	5.15353	6.54457	0.538034	5.15359
nDi.2.2.2.g01236	0	5.76093	14.4976	0.773289	8.28356
nDi.2.2.2.g01237	5.89364	10.7366	4.00939	3.69141	17.0931
nDi.2.2.2.g01238	4.30674	0.41293	6.49471	0	0.197915
nDi.2.2.2.g01239	3.76387	13.4728	7.15181	2.20406	42.1081
nDi.2.2.2.g01240	7.43071	15.2387	3.74771	6.35959	35.1911
nDi.2.2.2.g01241	0	5.38227	23.1388	0	13.1851
nDi.2.2.2.g01242	19.3899	36.4385	3.02934	3.45873	38.5889
nDi.2.2.2.g01243	66.0967	118.297	32.5608	14.8866	299.443
nDi.2.2.2.g01244	2.02372	6.79119	6.61231	1.25017	22.7746
nDi.2.2.2.g01245	0	3.87081	15.4233	0.519578	0
nDi.2.2.2.g01246	2.06058	0.921985	2.51241	0.685428	10.5638
nDi.2.2.2.g01247	10.1928	7.69609	5.34997	0.650436	9.85172
nDi.2.2.2.g01248	1.11606	2.74654	5.34092	0.35191	6.76154
nDi.2.2.2.g01249	0	11.278	27.4946	0	3.60367
nDi.2.2.2.g01250	2.36991	7.15763	4.00277	1.08887	6.78501
nDi.2.2.2.g01251	0.834617	1.68048	13.6855	0	1.37224
nDi.2.2.2.g01252	9.53853	4.26792	8.43287	0.537077	6.07286
nDi.2.2.2.g01253	0	2.08042	7.94668	0.777924	3.13386
nDi.2.2.2.g01254	1.02755	7.96229	7.31681	0.555427	11.0382
nDi.2.2.2.g01255	6.11943	16.0713	9.83015	1.58198	23.9646
nDi.2.2.2.g01256	4.7203	2.81606	9.63352	0.14175	5.79258
nDi.2.2.2.g01257	2.4227	6.88668	6.31844	0.0385166	1.31419
nDi.2.2.2.g01258	0.74404	0.332913	6.91175	0	0.0265939
nDi.2.2.2.g01259	0	0.613512	6.46519	0.123527	0.318558
nDi.2.2.2.g01260	0	42.364	13.3263	0	0.398135
nDi.2.2.2.g01261	0	15.8715	27.6865	0	5.30194
nDi.2.2.2.g01262	0.516018	7.27294	3.7041	1.25517	76.4129
nDi.2.2.2.g01263	5.18064	5.26254	5.08451	0.0378423	0.300275
nDi.2.2.2.g01264	0.973729	0.466805	8.42871	0.112787	2.25229
nDi.2.2.2.g01265	10.0899	14.5725	6.14801	4.00419	90.6348
nDi.2.2.2.g01266	0.139712	20.8167	8.96695	1.88798	2.92129
nDi.2.2.2.g01267	5.23537	10.6389	6.60119	2.00452	27.9286
nDi.2.2.2.g01268	8.22559	21.4693	9.262	3.21117	45.4727
nDi.2.2.2.g01269	4.24916	7.21355	7.96839	0.472878	53.8714
nDi.2.2.2.g01270	5.91671	15.6391	14.7741	0.750197	44.0346
nDi.2.2.2.g01271	2.77346	0.930717	7.57027	0	0.297392
nDi.2.2.2.g01272	1.99955	18.3409	12.3832	0	2.21555
nDi.2.2.2.g01273	2.14485	6.23801	4.89059	0.115938	0.820292
nDi.2.2.2.g01274	0	1.31463	24.5367	0.176463	1.3302
nDi.2.2.2.g01275	1.89267	5.2433	5.62826	0.565948	9.14125
nDi.2.2.2.g01276	3.3715	9.75843	10.0246	1.59462	16.2608
nDi.2.2.2.g01277	5.32065	9.49137	5.61661	1.28664	27.8355
nDi.2.2.2.g01278	1.99957	4.0261	8.44319	0.540422	2.1977
nDi.2.2.2.g01279	7.9982	2.68404	14.7754	0	1.35792
nDi.2.2.2.g01280	5.19032	4.99133	7.98139	0.900294	29.0817
nDi.2.2.2.g01281	0.272286	1.27923	6.72591	0	7.64954
nDi.2.2.2.g01282	0.611073	0.703076	6.4322	0.188748	2.55544
nDi.2.2.2.g01283	2.78505	7.38567	6.64002	0.458971	10.7581
nDi.2.2.2.g01284	0.105071	1.62194	7.9637	0.113589	1.44211
nDi.2.2.2.g01285	1.70623	8.58867	10.6267	2.99742	14.6365
nDi.2.2.2.g01286	5.77709	3.43507	17.3046	0	0.671981
nDi.2.2.2.g01287	0.940997	1.26312	9.23805	0.296709	7.29852
nDi.2.2.2.g01288	1.25466	2.40594	5.9411	0.871961	12.5117
nDi.2.2.2.g01289	0	14.4014	8.36345	3.56879	12.5661
nDi.2.2.2.g01290	4.05278	4.6356	6.35103	0.0308547	0.465175
nDi.2.2.2.g01291	31.6799	46.7349	6.88708	15.683	78.433
nDi.2.2.2.g01292	0.809937	8.69755	5.47193	0.437801	27.2702
nDi.2.2.2.g01293	6.133	10.1533	5.78356	0.55252	4.23074
nDi.2.2.2.g01294	11.0875	20.7896	179.434	1.84703	17.2218
nDi.2.2.2.g01295	4.17311	12.487	8.59021	1.17486	17.7498
nDi.2.2.2.g01296	1.02655	14.7556	7.87451	0.832332	34.2332
nDi.2.2.2.g01297	0	8.57821	151.112	0	7.53775
nDi.2.2.2.g01298	0	2.75792	8.92339	0.634621	3.08434
nDi.2.2.2.g01299	0.275807	6.66399	11.2966	0	1.98147
nDi.2.2.2.g01300	0.914107	2.91418	11.8207	0.802928	16.32
nDi.2.2.2.g01301	34.1263	47.8906	7.12303	4.29721	148.742
nDi.2.2.2.g01302	5.84498	8.25877	5.91031	2.91	11.3474
nDi.2.2.2.g01303	24.7493	1.62056	9.17593	0	0.970907
nDi.2.2.2.g01304	10.1256	22.2753	4.36458	2.85065	63.4707
nDi.2.2.2.g01305	4.55107	10.2631	6.2647	0.0984011	1.70801
nDi.2.2.2.g01306	3.20846	17.6365	7.75653	0.0793866	1.22109
nDi.2.2.2.g01307	9.90344	4.43119	5.57563	0	0.353975
nDi.2.2.2.g01308	0.731291	8.09842	5.5839	0.36235	19.29
nDi.2.2.2.g01309	7.10973	7.36216	4.37446	1.26273	11.9146
nDi.2.2.2.g01310	1.5175	19.0966	13.6162	1.40129	4.14933
nDi.2.2.2.g01311	1.7775	11.9299	19.8895	0.960805	7.2427
nDi.2.2.2.g01312	0.546908	2.36551	10.0712	0.0492707	1.88963
nDi.2.2.2.g01313	0.246105	2.14729	13.8211	0.266059	2.32227
nDi.2.2.2.g01314	1.18181	2.37954	1.99607	0	0.380168
nDi.2.2.2.g01315	0.349656	11.4991	9.00631	0.478412	1.87483
nDi.2.2.2.g01316	1.50306	2.45218	6.16534	0.696397	9.20974
nDi.2.2.2.g01317	7.63155	14.7093	6.69272	3.27896	59.0027
nDi.2.2.2.g01318	5.69219	13.3713	5.22145	1.11403	12.4388
nDi.2.2.2.g01319	1.93901	4.71753	9.31325	0.982603	10.1099
nDi.2.2.2.g01320	35.2322	36.0919	7.24264	9.77275	67.107
nDi.2.2.2.g01321	2.32083	6.69927	5.98336	0.642406	14.4999
nDi.2.2.2.g01322	3.86576	28.54	79.1673	6.26877	14.0936
nDi.2.2.2.g01323	2.86122	19.5525	12.411	1.8981	27.9191
nDi.2.2.2.g01324	0.780306	2.65128	3.95381	0.37492	2.87382
nDi.2.2.2.g01325	3.95069	3.97731	9.17496	0.533874	2.54174
nDi.2.2.2.g01326	9.04143	33.1419	8.22282	1.12782	7.15934
nDi.2.2.2.g01327	8.73971	20.3206	8.43506	0.506158	4.75264
nDi.2.2.2.g01328	2.5906	7.47645	13.0719	0.560128	41.0705
nDi.2.2.2.g01329	5.83067	11.3386	7.32286	1.53544	19.5418
nDi.2.2.2.g01330	0.226908	5.78707	7.54517	0.0613261	3.52797
nDi.2.2.2.g01331	4.14724	3.57873	6.37926	1.60124	8.44929
nDi.2.2.2.g01332	3.31925	10.2724	5.13902	1.6945	11.6661
nDi.2.2.2.g01333	5.07433	12.4683	5.81053	0.999519	11.122
nDi.2.2.2.g01334	4.38419	7.58976	6.52336	1.33538	34.2619
nDi.2.2.2.g01335	5.87871	8.80162	6.5876	2.38325	13.4073
nDi.2.2.2.g01336	4.447	2.81883	6.8329	0.133543	3.31141
nDi.2.2.2.g01337	7.78233	15.2343	6.36679	2.13253	52.3174
nDi.2.2.2.g01338	1.30056	4.88813	4.77768	0.5624	2.34286
nDi.2.2.2.g01339	5.25925	10.7365	7.54118	2.96127	11.6782
nDi.2.2.2.g01340	20.7802	21.9408	8.10566	1.95199	161.111
nDi.2.2.2.g01341	6.08406	5.77305	9.30153	1.13402	22.4284
nDi.2.2.2.g01342	2.77348	16.8195	9.57792	0.936981	5.608
nDi.2.2.2.g01343	2.65034	16.5175	7.59393	0.613976	8.93171
nDi.2.2.2.g01344	8.6322	9.56401	7.34774	3.03662	88.0802
nDi.2.2.2.g01345	3.23247	9.41761	7.15026	1.64799	41.2152
nDi.2.2.2.g01346	10.3139	16.3958	6.00715	1.26828	39.9891
nDi.2.2.2.g01347	6.55301	10.5703	5.52239	1.56271	24.5225
nDi.2.2.2.g01348	9.97204	15.8025	5.20488	1.87162	13.3066
nDi.2.2.2.g01349	3.61512	12.1316	6.33491	1.41673	15.5057
nDi.2.2.2.g01350	27.0258	50.148	7.63573	6.65975	123.077
nDi.2.2.2.g01351	9.18884	8.52192	7.58361	3.34138	26.1015
nDi.2.2.2.g01352	5.80375	13.4115	7.47597	0.595661	22.1122
nDi.2.2.2.g01353	10.5447	20.5882	9.61338	2.72038	56.1748
nDi.2.2.2.g01354	0	9.66513	13.9855	29.1904	241.814
nDi.2.2.2.g01355	0.308129	5.51476	7.17758	0.582943	6.83928
nDi.2.2.2.g01356	4.56977	9.81455	9.84088	0.988054	5.58608
nDi.2.2.2.g01357	7.73152	0	18.7716	0	12.85
nDi.2.2.2.g01358	36.4524	93.784	74.3948	49.2598	213.677
nDi.2.2.2.g01359	10.5608	17.5114	8.00047	4.19742	43.7643
nDi.2.2.2.g01360	8.96591	9.50141	6.22673	0.89276	27.3644
nDi.2.2.2.g01361	20.4546	22.8805	5.31505	6.5205	43.5287
nDi.2.2.2.g01362	2.2229	7.35304	4.65957	0.72952	7.88281
nDi.2.2.2.g01363	11.2537	11.3842	6.00295	0.734666	19.5522
nDi.2.2.2.g01364	13.5232	14.2784	4.42189	2.49603	28.9482
nDi.2.2.2.g01365	7.93629	9.98722	8.90135	1.47464	5.95694
nDi.2.2.2.g01366	19.1652	29.0453	10.3114	6.09876	164.371
nDi.2.2.2.g01367	2.15991	8.51666	8.8352	1.38642	20.3231
nDi.2.2.2.g01368	3.35603	9.2725	7.16807	0.952381	9.92613
nDi.2.2.2.g01369	8.71514	16.932	6.14941	1.48764	12.0748
nDi.2.2.2.g01370	2.00928	6.22406	5.74313	1.50382	4.34216
nDi.2.2.2.g01371	1.13252	1.33018	5.43958	0.0765211	1.03222
nDi.2.2.2.g01372	0	7.429	17.7606	0.598316	8.30827
nDi.2.2.2.g01373	7.95331	18.8445	7.53069	1.85641	58.8314
nDi.2.2.2.g01374	0	1.4682	13.5091	0	1.34876
nDi.2.2.2.g01375	21.2725	3.96591	7.48526	0.319406	1.39395
nDi.2.2.2.g01376	8.34623	13.0705	5.83694	3.14862	30.3537
nDi.2.2.2.g01377	0	7.39357	9.3031	0	8.26865
nDi.2.2.2.g01378	0.971616	1.77001	3.39934	0.600223	3.78041
nDi.2.2.2.g01379	0.447458	1.8019	3.4009	0.725605	4.22224
nDi.2.2.2.g01380	4.1983	11.9511	3.14812	1.25205	4.6725
nDi.2.2.2.g01381	1.76515	6.51583	7.08066	0.357798	2.27128
nDi.2.2.2.g01382	0.695494	3.7343	2.49621	0.375941	1.34238
nDi.2.2.2.g01383	19.1718	30.0237	18.889	1.72718	5.482
nDi.2.2.2.g01384	3.43354	6.91337	17.3977	0	6.25892
nDi.2.2.2.g01385	0	2.77061	5.22926	0	1.62304
nDi.2.2.2.g01386	1.14262	5.36817	5.3876	2.6764	7.22874
nDi.2.2.2.g01387	2.21378	26.7444	4.20645	2.39326	19.9398
nDi.2.2.2.g01388	1.11605	12.4841	8.08982	1.10599	12.1267
nDi.2.2.2.g01389	1.08316	18.9013	5.71705	0.878234	15.5634
nDi.2.2.2.g01390	1.43791	7.238	4.70546	0.485778	11.4096
nDi.2.2.2.g01391	1.68384	12.4314	8.76903	1.06188	4.33332
nDi.2.2.2.g01392	7.75909	17.3586	2.73023	0.699013	24.9597
nDi.2.2.2.g01393	12.6028	25.3755	13.3038	4.54154	23.8743
nDi.2.2.2.g01394	6.1311	16.4598	7.50767	1.65705	16.8301
nDi.2.2.2.g01395	1.83259	7.07226	2.99851	4.58144	31.8829
nDi.2.2.2.g01396	2.69424	13.249	3.92705	0.868203	26.2619
nDi.2.2.2.g01397	2.89655	11.841	6.56008	1.92153	13.7225
nDi.2.2.2.g01398	0.511902	4.46638	3.06213	0.276702	5.5988
nDi.2.2.2.g01399	18.2262	32.6205	87.2214	9.85196	409.764
nDi.2.2.2.g01400	5.36417	25.4586	5.74343	2.89953	45.9329
nDi.2.2.2.g01401	20.0546	94.2191	16.9361	31.1659	153.217
nDi.2.2.2.g01402	8.34601	10.8296	8.45784	5.71436	19.6884
nDi.2.2.2.g01403	17.5283	55.4601	12.688	55.4946	50.4786
nDi.2.2.2.g01404	0.241462	0.648238	3.8234	0.130519	0.18124
nDi.2.2.2.g01405	0	4.1935	11.3446	1.01321	3.61787
nDi.2.2.2.g01406	6.82289	9.40603	4.00999	3.08997	26.6541
nDi.2.2.2.g01407	1.30144	6.40549	5.03739	0.703479	23.4678
nDi.2.2.2.g01408	5.93052	23.6724	7.11708	3.20567	10.3085
nDi.2.2.2.g01409	6.15484	9.66332	4.47843	1.27136	22.043
nDi.2.2.2.g01410	8.6223	14.9242	7.76057	3.80213	68.1735
nDi.2.2.2.g01411	5.89351	14.1267	3.55504	1.70661	5.91324
nDi.2.2.2.g01412	0	6.01712	5.44177	0	0.961327
nDi.2.2.2.g01413	2.90498	7.48266	3.96168	1.82489	13.2596
nDi.2.2.2.g01414	36.5582	60.1141	6.56058	9.1395	138.966
nDi.2.2.2.g01415	0.342177	3.67448	4.04555	0.0924797	0.733818
nDi.2.2.2.g01416	4.92215	7.43299	3.70801	0.544216	12.9669
nDi.2.2.2.g01417	1.04214	5.45567	6.42465	0.281659	14.6388
nDi.2.2.2.g01418	4.2095	1.1301	3.02168	0.455079	3.15963
nDi.2.2.2.g01419	3.6916	11.6804	6.04954	0.760171	40.1874
nDi.2.2.2.g01420	13.59	26.223	9.20567	11.631	43.1703
nDi.2.2.2.g01421	1.24244	8.75572	3.54119	0.839484	9.1925
nDi.2.2.2.g01422	1.88583	11.6531	5.58777	0.878761	23.0105
nDi.2.2.2.g01423	0	2.70354	11.0558	1.08869	1.29579
nDi.2.2.2.g01424	0.26736	2.21311	3.72545	0.674418	4.79718
nDi.2.2.2.g01425	7.33758	37.2249	2.5971	2.30392	35.0817
nDi.2.2.2.g01426	0.367201	1.4787	7.52328	0.297729	5.07927
nDi.2.2.2.g01427	0.517074	1.64844	3.57522	0.279498	2.12076
nDi.2.2.2.g01428	0	1.93303	3.95243	0.389205	0.772076
nDi.2.2.2.g01429	4.9314	17.3561	4.0122	0.617641	23.3568
nDi.2.2.2.g01430	1.57218	26.2741	5.44359	2.50698	9.05284
nDi.2.2.2.g01431	0	11.9772	21.8523	0	9.18501
nDi.2.2.2.g01432	6.9726	13.6005	2.76017	1.59003	22.0559
nDi.2.2.2.g01433	0	0.987227	5.27933	0.993865	1.81383
nDi.2.2.2.g01434	0	12.8673	13.4921	0	5.482
nDi.2.2.2.g01435	0.446427	11.6853	4.80684	0.361966	5.50498
nDi.2.2.2.g01436	0.890782	3.78643	3.76132	0.561752	8.99449
nDi.2.2.2.g01437	4.8275	14.6119	4.03685	1.89313	28.0745
nDi.2.2.2.g01438	0.427157	24.0247	4.04022	0.184716	0.494674
nDi.2.2.2.g01439	14.4487	28.3994	2.10628	5.67159	39.8761
nDi.2.2.2.g01440	5.82728	7.74686	4.30599	0.605743	20.3436
nDi.2.2.2.g01441	5.15899	14.241	3.68919	1.4168	23.8138
nDi.2.2.2.g01442	19.6882	65.2438	3.98348	4.98855	111.846
nDi.2.2.2.g01443	27.6886	57.3369	6.66559	4.47177	129.296
nDi.2.2.2.g01444	23.7131	59.998	5.12562	9.61336	339.532
nDi.2.2.2.g01445	38.7954	74.6421	13.6511	27.9605	299.517
nDi.2.2.2.g01446	0	6.58391	6.21325	0	1.05188
nDi.2.2.2.g01447	1.5997	9.75235	4.92531	0.720581	21.9418
nDi.2.2.2.g01448	5.0877	7.87999	3.71818	1.21639	15.7578
nDi.2.2.2.g01449	3.07096	2.06111	35.6596	1.65997	9.54949
nDi.2.2.2.g01450	0	11.6416	40.2826	0	10.5395
nDi.2.2.2.g01451	5.76943	9.70008	6.57019	1.60655	41.6429
nDi.2.2.2.g01452	8.55975	45.4246	3.65864	3.31139	76.2215
nDi.2.2.2.g01453	0.953727	1.28021	4.93321	0.257763	0.852218
nDi.2.2.2.g01454	4.27893	25.2645	10.1215	1.03154	36.6845
nDi.2.2.2.g01455	0	1.20972	4.66161	0	2.60917
nDi.2.2.2.g01456	0	2.76855	5.66081	0.278716	1.99043
nDi.2.2.2.g01457	2.71463	4.03431	8.55594	0.524057	8.2751
nDi.2.2.2.g01458	2.94548	4.09011	8.55599	0.603917	5.65241
nDi.2.2.2.g01459	1.30585	2.6293	16.7256	0.470574	2.7538
nDi.2.2.2.g01460	5.20303	13.6007	6.95709	1.5049	49.6833
nDi.2.2.2.g01461	4.20349	10.031	8.776	4.29183	35.6579
nDi.2.2.2.g01462	13.621	69.3082	4.74831	0.513675	70.3104
nDi.2.2.2.g01463	5.81702	15.4214	5.77215	1.80798	17.3714
nDi.2.2.2.g01464	5.59659	11.8947	13.2337	1.26049	23.7844
nDi.2.2.2.g01465	4.07195	10.4437	10.1935	2.35826	49.6664
nDi.2.2.2.g01466	16.6117	10.7362	11.3008	5.32104	52.9094
nDi.2.2.2.g01467	3.93168	2.37491	5.78977	0.425044	3.84697
nDi.2.2.2.g01468	1.14673	11.5446	7.9894	1.48764	38.782
nDi.2.2.2.g01469	16.9811	122.111	16.3892	16.3909	239.311
nDi.2.2.2.g01470	2.14087	16.7102	7.16488	0.83577	17.8887
nDi.2.2.2.g01471	6.72936	18.0659	18.4696	1.81874	2.8863
nDi.2.2.2.g01472	0	32.1488	27.9311	6.16476	45.248
nDi.2.2.2.g01473	0	10.3232	21.0429	0.332565	6.00344
nDi.2.2.2.g01474	7.23602	30.3815	5.68448	1.45538	34.6044
nDi.2.2.2.g01475	0	10.8142	14.4576	1.08869	18.5731
nDi.2.2.2.g01476	5.5862	7.49847	7.666	0.54901	10.9453
nDi.2.2.2.g01477	0	5.18909	53.8664	0	3.73066
nDi.2.2.2.g01478	5.98015	0.66894	7.53326	0	0.491617
nDi.2.2.2.g01479	3.07962	7.80836	6.53797	3.65299	22.7119
nDi.2.2.2.g01480	5.62753	9.83653	6.85144	0.424391	10.4252
nDi.2.2.2.g01481	6.2845	12.1425	4.9856	1.0294	11.1904
nDi.2.2.2.g01482	0	4.0889	16.721	1.64656	1.52428
nDi.2.2.2.g01483	6.45743	12.4109	9.72916	2.53853	29.9313
nDi.2.2.2.g01484	0	1.03068	8.21352	1.79852	8.67245
nDi.2.2.2.g01485	1.20732	5.10492	6.04101	1.40309	50.3852
nDi.2.2.2.g01486	4.20546	14.283	6.13095	1.88128	32.1064
nDi.2.2.2.g01487	43.1274	2.3175	20.6675	0.207647	1.70115
nDi.2.2.2.g01488	18.1954	1.62827	6.59458	0	0.845457
nDi.2.2.2.g01489	2.80233	0.626936	23.9614	0	0.350569
nDi.2.2.2.g01490	8.40189	5.63901	23.9469	0	2.25229
nDi.2.2.2.g01491	6.09405	17.5289	7.99533	1.05881	28.8219
nDi.2.2.2.g01492	3.34451	8.21956	5.41003	1.27612	14.461
nDi.2.2.2.g01493	3.92315	10.7138	4.02712	0.32906	11.8513
nDi.2.2.2.g01494	6.96499	7.62704	5.53796	1.04579	19.4004
nDi.2.2.2.g01495	2.45115	31.4303	6.53682	0.557869	0.940661
nDi.2.2.2.g01496	1.72474	51.6278	6.33594	0.605986	7.21266
nDi.2.2.2.g01497	0.364602	14.4377	3.88732	0.147811	3.94865
nDi.2.2.2.g01498	1.10324	4.33692	4.22585	0.681534	24.5046
nDi.2.2.2.g01499	4.30674	15.2784	12.3399	1.49654	4.35414
nDi.2.2.2.g01500	7.22425	10.7363	9.69604	1.95249	6.1418
nDi.2.2.2.g01501	1.45426	10.0858	5.98709	1.50666	9.79806
nDi.2.2.2.g01502	9.16157	10.2802	7.9485	1.62493	34.1069
nDi.2.2.2.g01503	5.39977	7.79184	7.18216	1.75127	19.7441
nDi.2.2.2.g01504	5.102	11.9849	3.63541	1.32146	4.10308
nDi.2.2.2.g01505	4.57725	9.27889	6.37016	1.16135	23.3585
nDi.2.2.2.g01506	2.03133	9.77067	6.21854	0.915011	7.80506
nDi.2.2.2.g01507	2.14981	1.44286	19.0628	0	3.45779
nDi.2.2.2.g01508	1.6838	18.6466	6.39885	5.00587	6.22899
nDi.2.2.2.g01509	0.8419	33.3379	7.10983	2.50293	23.6521
nDi.2.2.2.g01510	2.78209	12.9192	7.77867	0.731592	24.3895
nDi.2.2.2.g01511	7.30723	2.38588	5.50382	0.160128	2.71062
nDi.2.2.2.g01512	5.836	1.259	5.9406	0	0.71518
nDi.2.2.2.g01513	11.1389	12.6157	25.0848	0.501751	12.7435
nDi.2.2.2.g01514	46.5726	3.26167	64.8954	0	2.60551
nDi.2.2.2.g01515	3.71297	0	11.7585	0	1.1944
nDi.2.2.2.g01516	3.29476	0.931078	8.60354	0	0.780958
nDi.2.2.2.g01517	12.0373	26.5046	6.10819	17.0656	70.8091
nDi.2.2.2.g01518	4.53457	12.6245	8.68715	0.771644	34.2524
nDi.2.2.2.g01519	0	24.4654	73.1121	0	33.8756
nDi.2.2.2.g01520	11.6239	24.6164	7.17168	1.09803	26.1988
nDi.2.2.2.g01521	6.23547	25.8075	6.645	1.16363	43.7785
nDi.2.2.2.g01522	7.36535	23.7898	9.03849	1.24414	62.4413
nDi.2.2.2.g01523	2.04613	8.8639	5.67476	0.427322	4.26837
nDi.2.2.2.g01524	10.8631	9.78771	4.20991	0.884806	11.9035
nDi.2.2.2.g01525	1.05762	4.96884	5.13568	0.428764	8.67562
nDi.2.2.2.g01526	1.08455	2.75338	10.0052	0.178421	6.34054
nDi.2.2.2.g01527	65.527	92.6147	5.53375	57.7135	150.611
nDi.2.2.2.g01528	0.288231	1.74104	8.64108	0.1558	3.61605
nDi.2.2.2.g01529	1.59172	4.05953	22.7171	0.860385	11.6402
nDi.2.2.2.g01530	0.323047	0.650448	3.55225	0.465651	1.31727
nDi.2.2.2.g01531	5.23522	1.56163	13.8775	0.471639	1.12272
nDi.2.2.2.g01532	3.69158	1.32141	4.15672	0	0.738903
nDi.2.2.2.g01533	0	2.94299	16.6638	8.29577	2.82112
nDi.2.2.2.g01534	0.657406	0.588299	6.38456	1.12528	1.76231
nDi.2.2.2.g01535	0.537699	6.85676	5.90312	1.8892	14.8753
nDi.2.2.2.g01536	2.08657	4.0012	7.5309	0.93989	7.01047
nDi.2.2.2.g01537	4.46133	5.94575	5.47646	1.36078	19.9757
nDi.2.2.2.g01538	2.83904	9.82038	15.7225	0.53121	42.4789
nDi.2.2.2.g01539	38.7478	65.9221	14.4588	24.5978	177.306
nDi.2.2.2.g01540	0.554807	1.86182	8.35552	0.0499823	16.2013
nDi.2.2.2.g01541	0	0	18.1457	5.36053	8.50706
nDi.2.2.2.g01542	0.0924683	14.212	5.87623	0.974661	0.971688
nDi.2.2.2.g01543	2.49926	5.87091	18.9956	0.337736	0.803971
nDi.2.2.2.g01544	4.02816	0	13.6071	0	0.431932
nDi.2.2.2.g01545	4.38493	8.82896	8.3319	0	8.93355
nDi.2.2.2.g01546	6.21876	6.59018	5.14808	1.41536	31.7268
nDi.2.2.2.g01547	6.55478	15.0833	5.07421	19.234	97.8643
nDi.2.2.2.g01548	13.0273	30.3446	5.90522	11.391	58.0529
nDi.2.2.2.g01549	0	2.99612	14.2943	0	0.159558
nDi.2.2.2.g01550	1.71614	21.2261	9.31678	0.728858	5.09993
nDi.2.2.2.g01551	5.86551	10.1996	4.61568	2.81024	26.3871
nDi.2.2.2.g01552	12.6285	25.9923	10.487	7.05372	38.9086
nDi.2.2.2.g01553	21.01	10.5758	8.87145	8.51751	29.8503
nDi.2.2.2.g01554	4.69144	14.7112	7.17691	1.08088	44.4749
nDi.2.2.2.g01555	5.43805	4.98806	9.07004	0.636885	17.7266
nDi.2.2.2.g01556	1.19977	21.0257	6.02295	0.360291	1.37226
nDi.2.2.2.g01557	14.0269	1.79823	5.55683	0.0425959	0.675988
nDi.2.2.2.g01558	4.84964	9.04134	5.68822	1.35925	26.492
nDi.2.2.2.g01559	9.67858	27.0661	8.06003	5.95826	48.0854
nDi.2.2.2.g01560	2.07669	9.93075	7.04244	0.140316	4.43966
nDi.2.2.2.g01561	0.739747	3.41336	12.9628	0.124957	8.26927
nDi.2.2.2.g01562	0	3.52526	16.634	0	1.12643
nDi.2.2.2.g01563	4.85415	18.9551	7.45332	1.0734	19.4478
nDi.2.2.2.g01564	5.79906	19.9137	7.12793	0.901738	76.0284
nDi.2.2.2.g01565	0	6.72994	55.0424	0	5.37605
nDi.2.2.2.g01566	1.26704	8.92909	14.4452	0.171221	1.63035
nDi.2.2.2.g01567	0	8.09637	4.94606	0.283507	6.88002
nDi.2.2.2.g01568	0	4.984	26.6526	0	0.796269
nDi.2.2.2.g01569	6.64134	25.2586	14.4889	3.5899	42.9656
nDi.2.2.2.g01570	4.08085	11.5034	9.54619	0.441171	11.5522
nDi.2.2.2.g01571	9.7658	15.848	9.13963	1.65454	90.0407
nDi.2.2.2.g01572	9.4407	26.9876	7.89884	7.84359	67.8621
nDi.2.2.2.g01573	18.3962	34.3563	6.33243	11.9975	59.6493
nDi.2.2.2.g01574	6.62254	12.4334	5.44158	0.991684	11.8801
nDi.2.2.2.g01575	11.5	24.7383	7.1593	4.22382	36.7723
nDi.2.2.2.g01576	5.64421	11.4057	6.29493	1.21042	23.0377
nDi.2.2.2.g01577	5.48372	17.1755	12.1564	2.22312	5.97809
nDi.2.2.2.g01578	1.20728	10.9388	7.26428	2.77347	10.68
nDi.2.2.2.g01579	0.399917	6.17339	4.89708	0.432341	1.37223
nDi.2.2.2.g01580	0.15056	1.51574	6.2938	0	1.84044
nDi.2.2.2.g01581	0	2.45775	5.65603	0	0.847325
nDi.2.2.2.g01582	2.70373	13.95	6.51691	0.822076	24.5522
nDi.2.2.2.g01583	7.99757	0.596406	9.7557	0	0.381139
nDi.2.2.2.g01584	1.92577	3.8775	7.66954	1.11193	7.61691
nDi.2.2.2.g01585	44.5897	0	16.8107	0	2.73215
nDi.2.2.2.g01586	4.60152	9.15607	5.09749	1.08271	12.1844
nDi.2.2.2.g01587	9.46294	12.5511	5.47033	1.76592	22.0091
nDi.2.2.2.g01588	16.5636	6.55307	9.20258	0.61259	3.25303
nDi.2.2.2.g01589	1.24248	7.81785	6.19728	2.89631	16.7702
nDi.2.2.2.g01590	0	0	20.2974	2.78394	0.736343
nDi.2.2.2.g01591	0	1.75284	13.2333	0.176463	3.57055
nDi.2.2.2.g01592	0	5.96493	36.7768	0	4.57434
nDi.2.2.2.g01593	2.14593	3.40425	7.08418	0.369077	9.51791
nDi.2.2.2.g01594	15.517	10.4144	9.35526	8.21461	82.8671
nDi.2.2.2.g01595	1.33308	1.6616	6.55366	0	0.612613
nDi.2.2.2.g01596	6.84292	1.5309	20.7075	0	2.93501
nDi.2.2.2.g01597	3.38202	11.531	7.36878	1.6453	20.0762
nDi.2.2.2.g01598	3.43816	13.5249	9.53728	0.567862	30.0464
nDi.2.2.2.g01599	4.48872	15.576	5.14166	0.903417	18.9249
nDi.2.2.2.g01600	4.62363	11.0055	4.17779	0.433184	6.99683
nDi.2.2.2.g01601	2.07902	5.89149	7.16922	2.06028	20.8067
nDi.2.2.2.g01602	5.79413	18.0913	8.08432	1.70215	19.2871
nDi.2.2.2.g01603	4.11617	11.0504	7.66322	0.505669	4.51399
nDi.2.2.2.g01604	2.67312	16.1468	9.59415	2.16738	51.594
nDi.2.2.2.g01605	10.4776	19.0035	5.92519	2.86547	30.8424
nDi.2.2.2.g01606	5.65637	9.84673	8.09817	1.14656	22.3276
nDi.2.2.2.g01607	3.16423	8.84876	5.23303	1.23528	25.0512
nDi.2.2.2.g01608	4.47458	1.8019	36.3708	0	0.33586
nDi.2.2.2.g01609	2.28523	4.90802	12.9302	0	41.5099
nDi.2.2.2.g01610	0.820359	1.88774	6.3341	0.285065	5.94395
nDi.2.2.2.g01611	0	42.9296	23.7347	0	0
nDi.2.2.2.g01612	0.277001	20.2644	6.19907	0.823513	38.3753
nDi.2.2.2.g01613	2.45251	10.9735	6.29187	0.482063	8.8456
nDi.2.2.2.g01614	122.311	2.11209	2.96763	0.453609	1.75468
nDi.2.2.2.g01615	2.02219	4.26552	6.83095	3.90382	24.4249
nDi.2.2.2.g01616	26.1116	2.50358	6.87587	0.271429	7.59973
nDi.2.2.2.g01617	15.5063	1.3009	10.4351	2.35736	0
nDi.2.2.2.g01618	67.8043	42.1777	5.80127	8.56102	199.523
nDi.2.2.2.g01619	4.5138	28.2751	10.8004	4.47311	26.4589
nDi.2.2.2.g01620	31.804	58.7003	20.4236	26.8614	1111.61
nDi.2.2.2.g01621	7.48061	19.3876	8.79572	1.493	22.5954
nDi.2.2.2.g01622	2.28097	27.5562	14.9287	16.6449	14.675
nDi.2.2.2.g01623	5.52108	14.157	6.63516	0.803479	29.798
nDi.2.2.2.g01624	2.3451	14.3903	7.07298	0.995984	21.5358
nDi.2.2.2.g01625	4.36664	23.5584	6.71928	1.49791	18.2878
nDi.2.2.2.g01626	10.1464	9.07979	18.5653	0.457042	6.1652
nDi.2.2.2.g01627	2.94121	11.5457	6.8378	0.628539	22.7037
nDi.2.2.2.g01628	23.68	48.3554	7.12685	20.9701	106.915
nDi.2.2.2.g01629	7.17618	18.5965	9.51127	4.36387	55.1466
nDi.2.2.2.g01630	7.494	18.1842	4.5031	3.58339	58.5367
nDi.2.2.2.g01631	0	8.97045	31.6043	0.722461	9.74553
nDi.2.2.2.g01632	3.30963	11.8469	7.33681	2.08714	10.7648
nDi.2.2.2.g01633	6.21461	13.5944	5.63699	1.30637	15.7957
nDi.2.2.2.g01634	21.4409	27.4315	5.87058	1.62979	100.961
nDi.2.2.2.g01635	3.75236	14.3153	4.46143	1.97492	10.186
nDi.2.2.2.g01636	5.9358	16.3339	7.2184	1.79678	46.5906
nDi.2.2.2.g01637	4.07197	10.2811	7.65536	0.917105	12.1736
nDi.2.2.2.g01638	0	1.89221	7.14274	0	0.453465
nDi.2.2.2.g01639	2.92756	5.75423	5.05501	0.678195	6.0653
nDi.2.2.2.g01640	6.61941	14.0012	7.2417	2.00587	32.3275
nDi.2.2.2.g01641	4.16357	11.4718	8.60527	4.20501	10.2684
nDi.2.2.2.g01642	9.33144	11.1837	13.5092	3.87307	9.32694
nDi.2.2.2.g01643	3.09392	9.4387	8.16504	1.10225	10.2693
nDi.2.2.2.g01644	5.30841	9.05142	7.4211	2.75307	44.0292
nDi.2.2.2.g01645	2.50404	30.251	38.0639	2.03029	3.22204
nDi.2.2.2.g01646	58.2742	0.752141	5.20517	0	0
nDi.2.2.2.g01647	41.0872	6.10289	8.94114	0.81919	8.89262
nDi.2.2.2.g01648	7.78796	15.1158	4.93269	1.76352	32.0041
nDi.2.2.2.g01649	7.02276	10.4742	16.9684	2.7416	66.8528
nDi.2.2.2.g01650	6.28807	14.7711	34.5168	4.53192	123.726
nDi.2.2.2.g01651	7.40153	9.93522	4.78876	3.03287	19.278
nDi.2.2.2.g01652	6.53493	14.0717	11.9573	1.06707	27.3284
nDi.2.2.2.g01653	2.87416	7.10691	5.01413	1.92155	18.5238
nDi.2.2.2.g01654	4.20217	6.40984	6.73453	1.23896	12.3093
nDi.2.2.2.g01655	5.67633	7.04222	10.2773	2.23147	9.84925
nDi.2.2.2.g01656	2.3699	9.89696	5.28142	1.70803	26.1743
nDi.2.2.2.g01657	3.64481	12.2313	6.41259	2.18907	14.2
nDi.2.2.2.g01658	2.12282	14.8581	5.53822	1.55727	21.3643
nDi.2.2.2.g01659	5.01849	30.3139	7.68158	4.7472	32.2874
nDi.2.2.2.g01660	6.73553	10.4539	5.42152	1.02398	23.7661
nDi.2.2.2.g01661	3.38474	12.1158	5.98906	0.87123	17.5421
nDi.2.2.2.g01662	46.4894	54.9746	19.1627	42.4804	114.179
nDi.2.2.2.g01663	8.25004	20.072	8.27349	4.73817	69.4438
nDi.2.2.2.g01664	6.31968	15.9057	7.83867	12.4899	16.0518
nDi.2.2.2.g01665	4.79024	73.9454	42.4762	2.58931	111.975
nDi.2.2.2.g01666	0.479307	14.1544	8.60145	0.129542	10.2533
nDi.2.2.2.g01667	3.45854	23.2123	12.048	7.94526	30.5026
nDi.2.2.2.g01668	5.54212	25.0231	6.70136	2.45105	36.1424
nDi.2.2.2.g01669	2.35873	16.2774	4.29035	0.16346	2.54868
nDi.2.2.2.g01670	6.45444	13.444	5.99115	0.751912	0
nDi.2.2.2.g01671	9.77057	10.6722	7.3614	1.1909	25.6168
nDi.2.2.2.g01672	4.79888	13.4201	8.9496	2.37781	9.34809
nDi.2.2.2.g01673	30.4316	34.0104	6.5396	3.37801	30.7811
nDi.2.2.2.g01674	3.43354	2.30446	19.5725	0.92798	10.677
nDi.2.2.2.g01675	0	6.18332	12.9671	0.829986	20.7455
nDi.2.2.2.g01676	7.39356	13.1725	5.33566	1.45327	29.7947
nDi.2.2.2.g01677	10.1031	24.1094	9.71703	5.46109	106.407
nDi.2.2.2.g01678	3.76393	18.6939	6.59567	0.915547	11.099
nDi.2.2.2.g01679	6.39865	17.1781	7.43003	3.58224	10.3897
nDi.2.2.2.g01680	13.0802	20.8796	3.95574	5.63717	60.1207
nDi.2.2.2.g01681	0.731279	0.736207	6.33003	0	0.0392068
nDi.2.2.2.g01682	0.594312	2.65919	5.72998	0.642497	3.10138
nDi.2.2.2.g01683	3.19302	9.25789	8.1839	0.0862975	3.41012
nDi.2.2.2.g01684	2.40811	15.7005	6.10095	0.836792	4.94301
nDi.2.2.2.g01685	4.6627	12.5177	5.04772	1.09931	6.97832
nDi.2.2.2.g01686	3.15984	6.09718	6.58782	2.45527	14.6965
nDi.2.2.2.g01687	0.453805	100.51	7.95219	0.122649	1.75178
nDi.2.2.2.g01688	0.964293	11.6495	24.2268	2.34557	44.565
nDi.2.2.2.g01689	0	2.89954	12.7694	0.389205	0.772076
nDi.2.2.2.g01690	10.3674	6.95818	5.83684	5.57384	106.326
nDi.2.2.2.g01691	1.22622	4.93794	14.7565	0	1.7093
nDi.2.2.2.g01692	6.25945	14.0036	20.1165	1.12782	25.4306
nDi.2.2.2.g01693	0.88872	3.38001	5.75401	0.840677	3.73241
nDi.2.2.2.g01694	9.39663	22.5237	3.96772	2.29775	34.8335
nDi.2.2.2.g01695	0	2.56496	16.9439	3.44294	3.82472
nDi.2.2.2.g01696	7.46519	18.2519	5.62888	1.80144	105.749
nDi.2.2.2.g01697	36.4524	97.8616	24.3707	6.56797	72.9627
nDi.2.2.2.g01698	0	1.31734	6.5474	0.318288	1.34698
nDi.2.2.2.g01699	0	10.5758	41.0304	1.41959	7.32178
nDi.2.2.2.g01700	0	2.21364	12.8126	0	0.990254
nDi.2.2.2.g01701	0	3.69679	24.4206	0	5.31556
nDi.2.2.2.g01702	2.39207	7.94704	3.66144	1.35766	4.54
nDi.2.2.2.g01703	5.66679	11.093	5.1844	0.574334	10.7856
nDi.2.2.2.g01704	0	14.7149	53.6945	0	8.93355
nDi.2.2.2.g01705	1.70623	38.3627	8.10514	11.7591	73.3654
nDi.2.2.2.g01706	12.1479	18.9609	4.69702	1.28846	79.0758
nDi.2.2.2.g01707	5.25249	49.3536	37.7037	5.67834	27.5975
nDi.2.2.2.g01708	0.516018	139.918	5.33827	0.139464	0.71931
nDi.2.2.2.g01709	1.03205	35.6727	5.28389	0	0.470327
nDi.2.2.2.g01710	0	5.88598	12.035	0	1.41056
nDi.2.2.2.g01711	1.46256	5.64426	4.55454	1.58114	4.27354
nDi.2.2.2.g01712	2.32682	30.1923	2.9475	1.78179	25.2411
nDi.2.2.2.g01713	3.5993	5.90506	2.95517	0.594477	8.14775
nDi.2.2.2.g01714	0	2.80392	37.9269	0	8.73538
nDi.2.2.2.g01715	0.853174	7.80189	25.5104	1.44116	18.2968
nDi.2.2.2.g01716	0	1.13614	3.60965	0.183004	2.995
nDi.2.2.2.g01717	4.64333	3.85451	4.90161	1.42007	48.2521
nDi.2.2.2.g01718	0.661945	6.73811	5.03111	0.119269	2.64988
nDi.2.2.2.g01719	0.38431	1.67657	9.49308	1.14254	14.8558
nDi.2.2.2.g01720	2.12406	9.4445	5.99791	1.50693	8.34166
nDi.2.2.2.g01721	4.57054	9.05661	8.68459	1.2941	8.7516
nDi.2.2.2.g01722	6.69913	14.8839	4.88927	1.88861	19.0235
nDi.2.2.2.g01723	4.67055	15.9869	4.24009	1.00984	17.6787
nDi.2.2.2.g01724	11.3914	15.2085	4.41458	2.30698	125.371
nDi.2.2.2.g01725	7.44931	10.1276	3.75036	0.516235	10.8347
nDi.2.2.2.g01726	0	14.5835	39.2021	0	5.93073
nDi.2.2.2.g01727	3.47104	15.3958	5.32093	1.26441	25.4709
nDi.2.2.2.g01728	0.935492	1.75802	5.29315	0.910204	16.5714
nDi.2.2.2.g01729	0	2.41686	2.92409	0.14973	3.47517
nDi.2.2.2.g01730	0	0	5.88162	75.0576	2.10038
nDi.2.2.2.g01731	0.539977	6.5234	4.73111	0.218909	0.347404
nDi.2.2.2.g01732	0	3.00259	5.35225	0.586235	0.712295
nDi.2.2.2.g01733	5.49589	21.517	4.64128	4.42074	23.4182
nDi.2.2.2.g01734	0	3.06179	66.4566	0	0.733752
nDi.2.2.2.g01735	0	3.29196	12.1676	0.331409	0.52594
nDi.2.2.2.g01736	11.0453	4.85692	7.55872	1.54408	35.3677
nDi.2.2.2.g01737	0.146091	0.882454	3.08434	0.355355	4.91882
nDi.2.2.2.g01738	3.25788	6.78394	4.72655	0.587003	9.00212
nDi.2.2.2.g01739	2.10658	6.1856	4.33632	1.20985	5.13886
nDi.2.2.2.g01740	1.13857	2.90381	3.9903	4.43116	9.03438
nDi.2.2.2.g01741	4.40641	15.5264	3.95378	1.78637	6.37862
nDi.2.2.2.g01742	6.09745	9.92516	5.29726	3.58003	163.522
nDi.2.2.2.g01743	35.2256	12.797	3.92319	1.8342	49.9522
nDi.2.2.2.g01744	0	0	1.98592	0	3.02588
nDi.2.2.2.g01745	1.39099	0.933576	5.13926	0.187971	1.34238
nDi.2.2.2.g01746	6.24815	11.7418	14.7743	4.05283	20.0993
nDi.2.2.2.g01747	4.56977	7.97432	10.9986	6.17534	20.2863
nDi.2.2.2.g01748	1.31929	4.87	6.40631	1.42625	3.89029
nDi.2.2.2.g01749	24.9484	23.8762	5.12091	2.59097	100.492
nDi.2.2.2.g01750	5.73673	14.5125	9.96882	2.74312	14.5267
nDi.2.2.2.g01751	13.0402	24.3565	4.54584	3.46972	96.1125
nDi.2.2.2.g01752	1.67505	5.84599	5.94124	1.53923	7.75926
nDi.2.2.2.g01753	2.01009	8.99393	3.4304	1.9467	9.71715
nDi.2.2.2.g01754	8.39444	12.331	3.87894	0.556487	18.8176
nDi.2.2.2.g01755	2.58636	5.20759	7.09859	2.09704	1.66398
nDi.2.2.2.g01756	1.76345	5.91777	3.43055	0.748951	5.78078
nDi.2.2.2.g01757	4.92203	15.1959	7.27413	2.12843	15.2528
nDi.2.2.2.g01758	8.66669	23.2669	5.12331	6.09008	23.0469
nDi.2.2.2.g01759	3.29548	9.76876	4.63839	1.336	8.95199
nDi.2.2.2.g01760	6.83146	4.81425	2.90862	3.38494	62.6307
nDi.2.2.2.g01761	4.41957	9.41458	4.34085	3.47955	38.4478
nDi.2.2.2.g01762	12.9318	26.0379	9.82881	19.5724	157.246
nDi.2.2.2.g01763	0	0	8.57175	0	0.653025
nDi.2.2.2.g01764	0	0	11.8645	0.150378	1.2529
nDi.2.2.2.g01765	0	0	19.5602	0	6.04704
nDi.2.2.2.g01766	1.6839	9.60639	4.2069	0.758508	15.0367
nDi.2.2.2.g01767	0.609389	2.86298	8.49137	1.15289	1.82962
nDi.2.2.2.g01768	0.526645	1.23712	3.6692	0.640511	3.19061
nDi.2.2.2.g01769	6.0754	8.15513	20.5227	0	1.30291
nDi.2.2.2.g01770	1.21335	4.2432	3.7077	1.2772	13.5309
nDi.2.2.2.g01771	4.33498	21.1885	3.40224	0.815033	37.0753
nDi.2.2.2.g01772	0	8.15513	14.1093	1.64199	4.56017
nDi.2.2.2.g01773	3.14912	9.51104	15.9566	0.85111	21.4423
nDi.2.2.2.g01774	0	1.59971	9.56108	0.148658	1.25823
nDi.2.2.2.g01775	3.66227	12.6312	4.51031	1.73215	35.1137
nDi.2.2.2.g01776	2.1876	12.4799	4.44537	8.27737	14.5141
nDi.2.2.2.g01777	4.2214	9.3944	3.94023	1.5012	18.9876
nDi.2.2.2.g01778	4.15502	8.73787	3.33346	1.34757	6.44539
nDi.2.2.2.g01779	1.69106	1.13497	7.85456	0.457042	18.8582
nDi.2.2.2.g01780	4.12502	4.15282	7.18487	3.90203	24.5486
nDi.2.2.2.g01781	0	0.976009	5.9869	0.393028	2.96271
nDi.2.2.2.g01782	1.14036	0.765361	9.14879	0.308203	3.30151
nDi.2.2.2.g01783	4.35829	14.2267	8.32311	0.588955	7.96586
nDi.2.2.2.g01784	1.38041	1.85296	6.41167	0	3.84849
nDi.2.2.2.g01785	2.65033	9.78338	10.0719	5.73042	6.25217
nDi.2.2.2.g01786	6.44082	23.7755	4.7298	1.22988	39.2462
nDi.2.2.2.g01787	2.61176	4.60139	3.73579	0.194117	4.1448
nDi.2.2.2.g01788	0	3.21502	19.2154	0	7.19107
nDi.2.2.2.g01789	2.49397	4.92591	3.80613	0.962919	12.9204
nDi.2.2.2.g01790	7.13064	33.8154	4.85311	1.3186	16.449
nDi.2.2.2.g01791	4.91587	14.4896	3.68441	0.708591	24.4188
nDi.2.2.2.g01792	7.29463	17.1355	7.31536	1.97151	14.4705
nDi.2.2.2.g01793	7.29324	22.9046	4.0383	2.45462	18.1197
nDi.2.2.2.g01794	0	0	36.4329	0	0
nDi.2.2.2.g01795	0	0	12.1361	0	2.05459
nDi.2.2.2.g01796	4.89077	18.1905	5.98026	1.10152	41.7794
nDi.2.2.2.g01797	115.973	2.68401	5.23467	0.216165	22.384
nDi.2.2.2.g01798	0	0	32.9585	0	5.57976
nDi.2.2.2.g01799	2.12608	6.62837	4.19909	1.09362	14.0977
nDi.2.2.2.g01800	3.11775	7.07468	3.07176	0.963008	8.74778
nDi.2.2.2.g01801	7.37857	37.6692	3.3199	3.23649	29.1962
nDi.2.2.2.g01802	3.18498	12.8258	27.5696	5.16481	8.53797
nDi.2.2.2.g01803	0	1.61565	9.14814	0.650605	6.71124
nDi.2.2.2.g01804	0	3.57843	7.31677	0	4.47839
nDi.2.2.2.g01805	0	0.349146	4.61286	4.07733	7.36315
nDi.2.2.2.g01806	0	0.649547	4.58481	0.0391262	0.351936
nDi.2.2.2.g01807	0	2.42216	1.92864	0	1.34673
nDi.2.2.2.g01808	0	2.72593	27.0109	0	3.04856
nDi.2.2.2.g01809	0	1.04238	11.6732	0.0419755	0.83268
nDi.2.2.2.g01810	4.15739	10.0693	4.84659	0.635086	10.9121
nDi.2.2.2.g01811	7.22175	46.8538	11.9434	4.55423	249.864
nDi.2.2.2.g01812	1.01166	4.24365	2.02907	0.481333	3.87809
nDi.2.2.2.g01813	10.5445	5.05829	6.81128	4.696	4.08426
nDi.2.2.2.g01814	0	3.0746	27.0807	0	0
nDi.2.2.2.g01815	17.3455	0	13.4275	1.56265	0
nDi.2.2.2.g01816	4.77511	16.0243	9.77899	1.93584	17.5112
nDi.2.2.2.g01817	3.37765	11.8385	6.06139	7.04941	32.6363
nDi.2.2.2.g01818	6.11945	8.8839	4.33933	0.755041	18.5869
nDi.2.2.2.g01819	17.6071	28.8223	4.07995	4.99077	18.6955
nDi.2.2.2.g01820	8.0308	21.3859	7.93057	4.06089	50.112
nDi.2.2.2.g01821	1.31547	2.01803	4.36429	0.228555	0.997459
nDi.2.2.2.g01822	11.4847	0.734101	14.7791	0	0.527777
nDi.2.2.2.g01823	1.54186	0.689892	3.52653	1.1807	4.07816
nDi.2.2.2.g01824	3.14325	0.602749	9.52765	0.18204	2.33523
nDi.2.2.2.g01825	0.275217	0.6465	5.11325	0.0371913	1.18044
nDi.2.2.2.g01826	2.66586	11.9281	3.75219	5.04349	4.09725
nDi.2.2.2.g01827	2.80298	7.25625	5.56273	0.735915	16.2817
nDi.2.2.2.g01828	3.15427	13.6094	7.89619	1.46143	33.581
nDi.2.2.2.g01829	4.02017	7.86969	8.27539	1.4487	6.12486
nDi.2.2.2.g01830	7.59451	2.60279	5.66303	0.480386	1.28216
nDi.2.2.2.g01831	0.749852	0.671028	7.07129	0	0.107207
nDi.2.2.2.g01832	9.14074	29.652	13.9913	9.05835	22.625
nDi.2.2.2.g01833	8.53139	10.4975	5.70376	1.53718	46.7312
nDi.2.2.2.g01834	3.30605	8.01662	4.05284	1.64293	9.78879
nDi.2.2.2.g01835	5.58091	13.3036	10.7466	3.51081	37.5566
nDi.2.2.2.g01836	2.439	5.39233	5.84601	0.89184	10.615
nDi.2.2.2.g01837	8.36278	14.5422	13.1884	1.67803	5.24447
nDi.2.2.2.g01838	3.13407	15.2501	21.0084	1.55291	44.1359
nDi.2.2.2.g01839	7.30662	5.15159	2.90603	31.3534	22.0085
nDi.2.2.2.g01840	5.61902	2.92465	5.13262	0.805812	12.6651
nDi.2.2.2.g01841	10.2374	32.0644	6.304	3.91971	52.051
nDi.2.2.2.g01842	15.4688	29.0697	19.8128	2.50844	296.795
nDi.2.2.2.g01843	4.26583	8.58915	7.73475	0.61037	12.0004
nDi.2.2.2.g01844	3.39755	14.4419	10.2814	0.994774	20.8569
nDi.2.2.2.g01845	14.1817	26.175	18.2141	11.4986	63.3614
nDi.2.2.2.g01846	0	31.6153	63.9331	0	3.60788
nDi.2.2.2.g01847	14.4178	51.4071	17.3125	8.0369	34.205
nDi.2.2.2.g01848	1.47617	1.02512	2.57978	0.17587	0.162809
nDi.2.2.2.g01849	2.22841	7.26443	7.05708	3.61362	59.8393
nDi.2.2.2.g01850	2.08886	5.60784	16.7584	1.12911	1.56789
nDi.2.2.2.g01851	4.8803	1.09182	7.21246	0.146555	1.27919
nDi.2.2.2.g01852	2.54779	1.70997	16.9439	1.03288	2.59534
nDi.2.2.2.g01853	0	5.93914	6.89818	1.47177	8.02887
nDi.2.2.2.g01854	1.35345	3.68399	7.52467	0.853524	15.2062
nDi.2.2.2.g01855	0.330686	1.66457	7.29578	0.31281	0.762364
nDi.2.2.2.g01856	0	4.86167	8.53871	0	0.582544
nDi.2.2.2.g01857	0	42.9442	11.174	0	1.52466
nDi.2.2.2.g01858	8.85965	2.31243	5.71539	0.266054	3.80001
nDi.2.2.2.g01859	6.4669	10.9936	7.63503	0.471447	27.2446
nDi.2.2.2.g01860	1.45426	3.12332	8.28979	0.707472	4.89642
nDi.2.2.2.g01861	3.56195	8.1111	10.1254	1.3065	15.1821
nDi.2.2.2.g01862	5.95582	4.017	6.70831	3.19556	27.4454
nDi.2.2.2.g01863	7.88387	1.96887	6.03858	0.842396	19.0503
nDi.2.2.2.g01864	6.09919	20.6831	9.19456	1.33031	30.4513
nDi.2.2.2.g01865	2.16499	3.71336	9.09087	1.43032	15.5023
nDi.2.2.2.g01866	10.5879	20.0826	6.5117	5.59872	46.6466
nDi.2.2.2.g01867	11.0086	23.7049	9.34517	3.90506	86.5402
nDi.2.2.2.g01868	2.35056	3.68106	7.05793	0.423522	1.98836
nDi.2.2.2.g01869	13.8498	34.0832	14.2953	8.31815	13.8608
nDi.2.2.2.g01870	48.1215	55.767	8.06601	6.65804	375.391
nDi.2.2.2.g01871	11.6643	18.3413	6.33246	1.98157	24.2286
nDi.2.2.2.g01872	94.419	128.661	39.8684	30.1583	573.1
nDi.2.2.2.g01873	68.7903	46.1693	25.5503	13.7718	55.595
nDi.2.2.2.g01874	19.4929	4.12521	8.23087	0.171793	8.40617
nDi.2.2.2.g01875	5.81705	10.1787	8.46528	0.786084	33.8385
nDi.2.2.2.g01876	9.39921	23.7777	7.25071	4.4944	32.4453
nDi.2.2.2.g01877	10.1366	17.4335	7.08907	1.59811	16.3719
nDi.2.2.2.g01878	6.66535	11.4522	6.07919	1.08086	20.9839
nDi.2.2.2.g01879	0.192155	1.67657	4.05697	0	2.51374
nDi.2.2.2.g01880	3.21241	1.03939	4.85502	1.67216	40.9677
nDi.2.2.2.g01881	0	0	59.5795	0	0.414517
nDi.2.2.2.g01882	0	2.11015	17.2584	0	0.674257
nDi.2.2.2.g01883	0	0.703384	18.1434	0	0.449505
nDi.2.2.2.g01884	1.34706	5.87662	11.6603	12.9245	32.5719
nDi.2.2.2.g01885	0	2.0437	6.64311	0.548651	0.217675
nDi.2.2.2.g01886	2.98687	11.5654	6.08774	1.36613	12.7125
nDi.2.2.2.g01887	8.0901	4.93613	4.03714	29.2196	113.798
nDi.2.2.2.g01888	1.51628	7.93782	4.41773	1.31137	27.3798
nDi.2.2.2.g01889	0.294064	8.32874	2.85587	0.953715	25.3957
nDi.2.2.2.g01890	0	0	7.94552	0.598316	2.84855
nDi.2.2.2.g01891	1.15947	2.48048	2.83041	0.274197	8.75731
nDi.2.2.2.g01892	0	6.42165	11.6152	0.323241	2.94962
nDi.2.2.2.g01893	0.639871	3.00619	4.12032	1.98878	21.407
nDi.2.2.2.g01894	4.89697	19.0626	4.68688	4.41166	86.8502
nDi.2.2.2.g01895	0	1.34132	6.54	0.270068	3.00015
nDi.2.2.2.g01896	0.271904	5.23141	4.09494	0.367436	2.96416
nDi.2.2.2.g01897	0	13.4267	7.79742	0.415907	4.12523
nDi.2.2.2.g01898	5.25249	14.101	15.525	2.83917	15.77
nDi.2.2.2.g01899	0	0	18.3103	0	0
nDi.2.2.2.g01900	3.74399	20.5023	5.33552	1.7708	42.8011
nDi.2.2.2.g01901	0	2.492	11.7585	0	51.7575
nDi.2.2.2.g01902	3.54832	7.93829	3.02152	0.3836	7.08959
nDi.2.2.2.g01903	1.18253	11.1995	5.6035	0.319601	9.6368
nDi.2.2.2.g01904	23.3713	26.0416	3.11386	17.3552	106.301
nDi.2.2.2.g01905	0.677119	2.04505	4.43165	0.686266	6.71606
nDi.2.2.2.g01906	8.22328	13.6254	4.61161	1.25015	18.8753
nDi.2.2.2.g01907	7.27416	16.6323	6.35126	1.2329	30.2875
nDi.2.2.2.g01908	5.60965	21.2498	4.23551	0.8223	33.9599
nDi.2.2.2.g01909	0.809937	1.63079	13.6798	0.656702	7.20837
nDi.2.2.2.g01910	5.78182	11.6416	20.7517	0	22.319
nDi.2.2.2.g01911	4.98301	7.96284	4.04115	0.983343	37.7076
nDi.2.2.2.g01912	0	12.8673	10.7937	6.90871	6.8525
nDi.2.2.2.g01913	0.432342	2.03119	5.0203	1.16849	4.40412
nDi.2.2.2.g01914	3.31274	10.4148	4.25162	1.57861	7.63718
nDi.2.2.2.g01915	0	4.12221	12.3188	0	1.64646
nDi.2.2.2.g01916	5.74248	9.08471	4.07013	4.87776	39.2543
nDi.2.2.2.g01917	2.52579	3.67884	4.44381	0	2.21206
nDi.2.2.2.g01918	0	2.70354	30.616	0	0.863863
nDi.2.2.2.g01919	0	1.81518	21.6978	0	3.48002
nDi.2.2.2.g01920	3.79579	2.18364	10.3035	0.439664	29.3632
nDi.2.2.2.g01921	3.79586	19.1072	5.66704	1.83197	46.4877
nDi.2.2.2.g01922	3.33268	3.87706	5.34745	2.22178	34.9257
nDi.2.2.2.g01923	9.01838	6.77334	2.67467	50.953	103.241
nDi.2.2.2.g01924	1.22582	23.6944	2.8727	1.22582	2.98374
nDi.2.2.2.g01925	3.56911	11.9772	33.9088	1.92924	1.91354
nDi.2.2.2.g01926	0	3.52526	12.1982	0	1.12643
nDi.2.2.2.g01927	1.15458	4.03769	4.10545	4.23728	25.4905
nDi.2.2.2.g01928	2.22018	4.38901	4.88115	0.379417	4.75784
nDi.2.2.2.g01929	0.659646	4.42728	7.52045	0.178282	4.03175
nDi.2.2.2.g01930	0.505166	2.93841	13.4738	0.364082	13.8309
nDi.2.2.2.g01931	20.6909	71.1703	7.09859	4.19408	29.397
nDi.2.2.2.g01932	2.63763	3.44859	3.62327	0.657322	9.61983
nDi.2.2.2.g01933	2.96317	7.95504	6.88158	2.40256	6.67242
nDi.2.2.2.g01934	2.34884	2.8185	4.98904	0.577108	8.44881
nDi.2.2.2.g01935	6.20486	8.71933	4.21656	3.45877	22.1016
nDi.2.2.2.g01936	0	0.403912	10.6728	0	1.54875
nDi.2.2.2.g01937	22.1825	9.73446	3.75691	0.164704	2.69224
nDi.2.2.2.g01938	9.86195	21.3192	4.40631	2.04552	23.535
nDi.2.2.2.g01939	0	0	1.22808	0	0.701695
nDi.2.2.2.g01940	1.14036	3.82681	14.4455	0.924609	3.05695
nDi.2.2.2.g01941	2.95167	12.2526	3.51424	0.983684	19.8395
nDi.2.2.2.g01942	53.1728	69.0909	39.5159	10.3471	414.165
nDi.2.2.2.g01943	1.34375	3.19028	4.9406	0.231959	3.42411
nDi.2.2.2.g01944	1.23563	3.37181	3.08897	0.215133	4.89554
nDi.2.2.2.g01945	5.70005	4.44269	6.52177	0.596341	9.3258
nDi.2.2.2.g01946	1.43469	6.93293	6.36088	1.55101	4.52287
nDi.2.2.2.g01947	0.71415	3.73861	16.1631	1.15808	42.3011
nDi.2.2.2.g01948	0	25.3755	28.3815	1.13538	17.1174
nDi.2.2.2.g01949	78.8819	85.296	4.81113	22.7406	701.478
nDi.2.2.2.g01950	7.88819	8.82372	7.2167	5.44827	11.0898
nDi.2.2.2.g01951	6.29858	12.4899	5.44004	1.0446	19.5247
nDi.2.2.2.g01952	5.32653	15.7298	11.6954	0.287919	44.8926
nDi.2.2.2.g01953	2.67312	16.1468	78.4463	1.44492	51.0207
nDi.2.2.2.g01954	5.1223	16.6437	7.34696	1.86784	34.8558
nDi.2.2.2.g01955	6.25431	10.9784	2.9456	3.12064	6.65478
nDi.2.2.2.g01956	3.07912	3.87485	5.93198	0.39009	5.97398
nDi.2.2.2.g01957	2.03076	2.72593	9.43237	0.548852	0.871018
nDi.2.2.2.g01958	3.78787	27.9649	5.28381	0.584996	11.4306
nDi.2.2.2.g01959	7.08063	9.32846	7.08692	1.41754	43.7829
nDi.2.2.2.g01960	0	0	19.24	1.64199	91.8549
nDi.2.2.2.g01961	4.45303	18.9717	5.35473	2.09307	37.9604
nDi.2.2.2.g01962	0	25.9454	44.0725	1.04479	31.0888
nDi.2.2.2.g01963	6.83625	13.7646	5.02269	5.17335	31.9311
nDi.2.2.2.g01964	0	13.5494	49.7257	3.63748	27.4199
nDi.2.2.2.g01965	5.07836	9.5435	4.82476	1.3039	18.3783
nDi.2.2.2.g01966	8.23439	13.8741	5.93982	3.26871	55.9206
nDi.2.2.2.g01967	8.23894	9.78217	6.3979	1.12157	33.3126
nDi.2.2.2.g01968	4.16748	7.86668	7.1855	0.750893	14.3371
nDi.2.2.2.g01969	3.39002	8.53217	6.44146	2.29054	9.99639
nDi.2.2.2.g01970	17.2374	30.1497	6.78223	2.54113	75.4736
nDi.2.2.2.g01971	15.2551	21.3304	13.9565	1.03074	121.502
nDi.2.2.2.g01972	3.06821	11.2988	5.13958	0.556465	15.6361
nDi.2.2.2.g01973	0	6.35311	7.42293	0	3.48002
nDi.2.2.2.g01974	0	3.69679	103.497	0	13.5842
nDi.2.2.2.g01975	4.42019	6.9222	4.7105	0.73954	6.50014
nDi.2.2.2.g01976	0	7.39357	20.932	0	0
nDi.2.2.2.g01977	6.40102	8.74822	6.85474	1.66533	11.0796
nDi.2.2.2.g01978	6.61135	22.1864	22.3331	8.93422	22.6855
nDi.2.2.2.g01979	8.49739	14.8626	5.68103	0.83512	19.1895
nDi.2.2.2.g01980	8.11544	18.2257	6.65579	3.54311	17.0359
nDi.2.2.2.g01981	5.59225	12.6674	5.65356	0.712107	42.0328
nDi.2.2.2.g01982	1.14036	5.35753	20.4644	0.308203	3.79062
nDi.2.2.2.g01983	0	40.0249	18.3754	2.17806	4.66632
nDi.2.2.2.g01984	0.174353	16.9678	4.27	0.706835	9.17952
nDi.2.2.2.g01985	0.147098	1.4809	4.78264	0.119268	1.29339
nDi.2.2.2.g01986	0.561292	1.88358	8.41369	0.0758499	1.02316
nDi.2.2.2.g01987	0.841938	6.21582	5.09561	0.455099	36.8038
nDi.2.2.2.g01988	6.40475	10.0699	5.53401	1.57073	17.7542
nDi.2.2.2.g01989	4.03465	7.5061	5.37988	0.401742	15.0129
nDi.2.2.2.g01990	4.95136	1.53376	10.8556	0.102938	1.67445
nDi.2.2.2.g01991	2.36797	4.85518	2.88795	0.657758	6.5581
nDi.2.2.2.g01992	3.95069	15.9394	5.42157	2.70274	8.8961
nDi.2.2.2.g01993	11.0875	21.1357	5.31886	12.7667	34.9493
nDi.2.2.2.g01994	3.88702	12.9535	3.47313	1.57536	20.2552
nDi.2.2.2.g01995	2.82184	7.55945	4.97158	0.415051	10.9231
nDi.2.2.2.g01996	5.54461	5.83386	6.04285	0.486012	5.0134
nDi.2.2.2.g01997	6.11338	11.4886	4.90461	1.21166	28.8431
nDi.2.2.2.g01998	7.91575	27.8918	10.8629	4.27876	47.4615
nDi.2.2.2.g01999	1.93316	4.15187	5.59149	0.156742	4.53963
[truncated: 10,858 more rows]
