# Supplementary material for: Concurrent transcriptional profiling of Dirofilaria immitis and its Wolbachia endosymbiont throughout the nematode life cycle reveals coordinated gene expression
Source: BMC Genomics. 2014 Nov 29;15(1):1041. doi: 10.1186/1471-2164-15-1041 (PMC4289336; doi:10.1186/1471-2164-15-1041)
Supplement: Supplementary file 4 — Additional file 4: Table S2: List of significantly (q <0.01) differentially expressed D. immitis genes. (XLSX 1 MB) [file 12864_2014_6864_MOESM4_ESM.xlsx]

## Sheet: AM v AF
Gene	Locus	Sample 1	Sample 2	Value 1	Value 2	q Value	Annotation	GO terms
nDi.2.2.2.g00004	nDi.2.2.scaf00001:10450-15197	AM	AF	32.6551	80.9225	0.00600241	proteasomal ubiquitin receptor adrm1-like	GO:0008406,GO:0005634,GO:0050789,GO:0009987,GO:0048609,GO:0005737
nDi.2.2.2.g00007	nDi.2.2.scaf00001:27750-42528	AM	AF	25.6108	12.1862	0.00600241	protein piezo2-like	GO:0004748,GO:0006260,GO:0055114,GO:0005971
nDi.2.2.2.g00010	nDi.2.2.scaf00001:59522-64023	AM	AF	187.807	55.5967	0.000583784	atp synthase subunit mitochondrial	GO:0005929,GO:0005524,GO:0042645,GO:0042776,GO:0006172,GO:0005754,GO:0022904,GO:0042288,GO:0005886,GO:0046961,GO:0046933,GO:0030228,GO:0001525,GO:0051453,GO:0006933,GO:0015991,GO:0009986,GO:0006898,GO:0005509,GO:0006200,GO:0008553,GO:0043499,GO:0006629
nDi.2.2.2.g00017	nDi.2.2.scaf00001:93514-100524	AM	AF	19.7896	56.2863	0.000583784	tousled-like kinase family member (tlk-1)	GO:0000003,GO:0005524,GO:0006479,GO:0000790,GO:0009792,GO:0046777,GO:0004713,GO:0006357,GO:0004674,GO:0005515,GO:0040018,GO:0045860
nDi.2.2.2.g00025	nDi.2.2.scaf00001:145641-147634	AM	AF	82.7807	0	0.000583784
nDi.2.2.2.g00047	nDi.2.2.scaf00001:269821-276264	AM	AF	71.1328	2.86612	0.000583784	atp-dependent clp atp-binding subunit	GO:0006457,GO:0006508,GO:0005524,GO:0008233,GO:0051082,GO:0017111
nDi.2.2.2.g00049	nDi.2.2.scaf00001:279052-279277	AM	AF	0	243.612	0.000583784
nDi.2.2.2.g00056	nDi.2.2.scaf00001:296746-299262	AM	AF	26.4415	77.1356	0.00634425	cell differentiation protein rcd1 homolog	GO:0005634,GO:0006355,GO:0000932,GO:0007548,GO:0005515,GO:0005829,GO:0000289,GO:0019221
nDi.2.2.2.g00079	nDi.2.2.scaf00001:452473-453565	AM	AF	0	3.6418	0.00971282
nDi.2.2.2.g00091	nDi.2.2.scaf00001:500401-503850	AM	AF	127.272	8.53998	0.000583784	serine threonine protein phosphatase pp1 isozyme 1	GO:0000003,GO:0004721
nDi.2.2.2.g00098	nDi.2.2.scaf00001:522947-528216	AM	AF	48.2703	17.3042	0.00425764	utp--glucose-1-phosphate uridylyltransferase	GO:0008340,GO:0040010,GO:0046872,GO:0008152,GO:0003983,GO:0002119,GO:0005737,GO:0009792
nDi.2.2.2.g00101	nDi.2.2.scaf00001:565053-596625	AM	AF	5.72704	33.1092	0.000583784	cadherin domain containing protein	GO:0005515,GO:0007156,GO:0005509,GO:0016021,GO:0005886,GO:0007409
nDi.2.2.2.g00103	nDi.2.2.scaf00001:606140-610263	AM	AF	0	15.0262	0.000583784	protein kinase domain containing protein	GO:0004713,GO:0004674,GO:0005524,GO:0006468
nDi.2.2.2.g00105	nDi.2.2.scaf00001:617795-619666	AM	AF	0	6.95443	0.00317799	cre-glb-14 protein	GO:0015671,GO:0020037,GO:0005344,GO:0019825
nDi.2.2.2.g00106	nDi.2.2.scaf00001:630344-634603	AM	AF	12.3596	34.2231	0.00425764	posterior sex combs protein	GO:0008270
nDi.2.2.2.g00119	nDi.2.2.scaf00001:763181-764692	AM	AF	419.848	116.987	0.000583784	fatty acid retinoid binding protein precursor	GO:0016918,GO:0005504,GO:0005576,GO:0019841
nDi.2.2.2.g00123	nDi.2.2.scaf00001:800576-805500	AM	AF	13.279	38.7758	0.00317799	hypothetical protein Bm1_41445 [Brugia malayi]	GO:0008270,GO:0003676
nDi.2.2.2.g00127	nDi.2.2.scaf00001:820220-822711	AM	AF	68.9357	15.7358	0.00498405	replication factor c subunit 2	GO:0000722,GO:0005663,GO:0005654,GO:0005524,GO:0006283,GO:0006271,GO:0000084,GO:0000075,GO:0003689,GO:0005515,GO:0006297,GO:0032201,GO:0000724
nDi.2.2.2.g00133	nDi.2.2.scaf00001:838692-843165	AM	AF	21.8164	60.6139	0.000583784	gex interacting protein family member (gei-4)	GO:0040010,GO:0005515,GO:0040027,GO:0045109,GO:0048477,GO:0006898,GO:0040035,GO:0005882,GO:0009792
nDi.2.2.2.g00135	nDi.2.2.scaf00001:846921-852601	AM	AF	18.665	51.2998	0.00154456	gex interacting protein family member (gei-4)	GO:0040010,GO:0005515,GO:0040027,GO:0045109,GO:0048477,GO:0006898,GO:0040035,GO:0005882,GO:0009792
nDi.2.2.2.g00142	nDi.2.2.scaf00001:901316-910908	AM	AF	2.79065	27.97	0.00107872	bed zinc finger family protein	GO:0003677,GO:0005515,GO:0005622,GO:0008270
nDi.2.2.2.g00151	nDi.2.2.scaf00001:973133-975303	AM	AF	0	11.0886	0.000583784	zinc finger protein	GO:0005515
nDi.2.2.2.g00159	nDi.2.2.scaf00001:1041196-1054656	AM	AF	30.2676	76.9089	0.000583784	rap guanine nucleotide exchange factor 4	GO:0007596,GO:0010646,GO:0005085,GO:0005488,GO:0030073,GO:0001932,GO:0051046,GO:0008603,GO:0005886,GO:0051056,GO:0060341,GO:0005952
nDi.2.2.2.g00195	nDi.2.2.scaf00002:287766-290884	AM	AF	60.3844	6.12518	0.00797222	hypothetical protein Bm1_43905 [Brugia malayi]	GO:0005515
nDi.2.2.2.g00224	nDi.2.2.scaf00002:525516-528950	AM	AF	9.24183	33.3359	0.00945466	nuclear autoantigenic sperm protein	GO:0005488
nDi.2.2.2.g00229	nDi.2.2.scaf00002:540218-540673	AM	AF	0	19.5521	0.000583784	pao retrotransposon peptidase family protein	GO:0003964,GO:0003723,GO:0008270,GO:0006278
nDi.2.2.2.g00242	nDi.2.2.scaf00002:624102-625274	AM	AF	0	77.6482	0.00237895
nDi.2.2.2.g00245	nDi.2.2.scaf00002:663248-670189	AM	AF	27.1571	93.6233	0.000583784	die-1	GO:0009653,GO:0050789,GO:0009790,GO:0005622,GO:0008270,GO:0002119,GO:0003676
nDi.2.2.2.g00246	nDi.2.2.scaf00002:672278-678244	AM	AF	36.5738	7.35598	0.000583784	ser thr protein phosphatase family protein	GO:0004721
nDi.2.2.2.g00273	nDi.2.2.scaf00002:876038-877394	AM	AF	23.0818	0	0.000583784	msp domain-containing protein	GO:0005856,GO:0005198,GO:0009792
nDi.2.2.2.g00283	nDi.2.2.scaf00002:952746-967910	AM	AF	30.6515	78.048	0.000583784	gata zinc finger family protein	GO:0009786,GO:0002009,GO:0006355,GO:0009792,GO:0030334,GO:0007163,GO:0043565,GO:0008270,GO:0000118,GO:0003700,GO:0007498,GO:0018991,GO:0031581,GO:0007155,GO:0008544,GO:0008340,GO:0040010,GO:0045138,GO:0001708,GO:0010171,GO:0016055,GO:0002119
nDi.2.2.2.g00287	nDi.2.2.scaf00002:1019575-1022942	AM	AF	7.69556	52.3413	0.000583784	cytochrome p450 family protein	GO:0009055,GO:0016705,GO:0020037,GO:0040011,GO:0004497,GO:0055114
nDi.2.2.2.g00316	nDi.2.2.scaf00003:106049-108708	AM	AF	0	4.14078	0.00196768
nDi.2.2.2.g00337	nDi.2.2.scaf00003:215682-218180	AM	AF	0	5.92271	0.000583784
nDi.2.2.2.g00352	nDi.2.2.scaf00003:353381-357977	AM	AF	25.0861	85.0072	0.000583784	ribosomal protein s6 kinase beta-1-like	GO:0000003,GO:0005840,GO:0000226,GO:0007165,GO:0005524,GO:0005874,GO:0006468,GO:0009408,GO:0004713,GO:0008340,GO:0004674,GO:0006412,GO:0040007,GO:0002119
nDi.2.2.2.g00359	nDi.2.2.scaf00003:393481-400805	AM	AF	22.4959	49.6368	0.00498405	serine threonine-protein kinase ulk2-like	GO:0016477,GO:0005524,GO:0040014,GO:0043025,GO:0070265,GO:0004713,GO:0005515,GO:0006914,GO:0007411,GO:0030424,GO:0030516,GO:0043277,GO:0046777,GO:0008340,GO:0035121,GO:0004674,GO:0012501,GO:0032880,GO:0040024
nDi.2.2.2.g00367	nDi.2.2.scaf00003:438141-441013	AM	AF	70.5813	3.41306	0.00154456	protein kinase domain containing protein	GO:0004713,GO:0005515,GO:0005524,GO:0006468,GO:0007286
nDi.2.2.2.g00373	nDi.2.2.scaf00003:465977-475381	AM	AF	0.856533	32.8021	0.00356567	von willebrand factor type a domain containing protein	GO:0019915,GO:0005515,GO:0010171,GO:0040018
nDi.2.2.2.g00378	nDi.2.2.scaf00003:488539-490694	AM	AF	122.132	13.6315	0.00634425	had-superfamily hydrolase	GO:0008152,GO:0016787
nDi.2.2.2.g00389	nDi.2.2.scaf00003:543786-544940	AM	AF	190.937	76.7011	0.00498405	vacuolar protein sorting-associated protein 29	GO:0010008,GO:0046872,GO:0004647,GO:0015031
nDi.2.2.2.g00398	nDi.2.2.scaf00003:594862-600278	AM	AF	7.16223	23.8725	0.0073188	origin recognition complex subunit 1	GO:0005524,GO:0005664,GO:0006270,GO:0009792,GO:0022008,GO:0008283,GO:0017111,GO:0040035,GO:0006277,GO:0040007,GO:0002119
nDi.2.2.2.g00401	nDi.2.2.scaf00003:660038-667487	AM	AF	3.24134	64.6876	0.000583784	serine threonine-protein kinase nlk	GO:0007399,GO:0009952,GO:0000287,GO:0042694,GO:0023014,GO:0001714,GO:0005938,GO:0005524,GO:0030178,GO:0047485,GO:0006355,GO:0031625,GO:0009792,GO:0001707,GO:0007179,GO:0004713,GO:0040035,GO:0004707,GO:0005634,GO:0000165,GO:0008356,GO:0031398,GO:0045167,GO:0046777,GO:0042169,GO:0033136,GO:0010085,GO:0018107,GO:0007052,GO:0008134,GO:0002119
nDi.2.2.2.g00402	nDi.2.2.scaf00003:673703-673928	AM	AF	0	60.7433	0.00317799
nDi.2.2.2.g00406	nDi.2.2.scaf00003:704608-708773	AM	AF	0	4.40131	0.000583784	zinc metalloproteinase nas-8	GO:0006508,GO:0004222,GO:0008270
nDi.2.2.2.g00410	nDi.2.2.scaf00003:759020-759581	AM	AF	0	27.0056	0.00764369
nDi.2.2.2.g00417	nDi.2.2.scaf00003:802276-804432	AM	AF	12.519	85.4729	0.000583784	traf-interacting protein	GO:0005515,GO:0008270
nDi.2.2.2.g00465	nDi.2.2.scaf00004:187556-187811	AM	AF	0	84.0121	0.000583784
nDi.2.2.2.g00466	nDi.2.2.scaf00004:188642-201433	AM	AF	11.1533	60.2911	0.000583784	spry domain-containing socs box protein ssb-4	GO:0005515,GO:0005622,GO:0035556
nDi.2.2.2.g00490	nDi.2.2.scaf00004:344936-352495	AM	AF	0	26.9188	0.000583784	fli-1 protein	GO:0005634,GO:0018991,GO:0045944,GO:0043565,GO:0071542,GO:0040007,GO:0003700,GO:0002119,GO:0009792
nDi.2.2.2.g00496	nDi.2.2.scaf00004:380862-387209	AM	AF	85.6445	15.5794	0.000583784	ligand-gated ion channel family member (lgc-27)	GO:0005230,GO:0016021,GO:0006811
nDi.2.2.2.g00506	nDi.2.2.scaf00004:458856-461125	AM	AF	0	6.91235	0.00317799
nDi.2.2.2.g00525	nDi.2.2.scaf00004:574628-575155	AM	AF	110.164	0	0.00196768
nDi.2.2.2.g00534	nDi.2.2.scaf00004:642664-648028	AM	AF	25.3563	61.3192	0.00154456
nDi.2.2.2.g00544	nDi.2.2.scaf00004:725262-730246	AM	AF	56.2355	25.7965	0.00667691	nhl (ring finger b-box coiled coil) domain containing family member (nhl-3)	GO:0005515,GO:0008270,GO:0005622
nDi.2.2.2.g00548	nDi.2.2.scaf00004:765116-770658	AM	AF	364.009	133.877	0.000583784	cytoplasmic intermediate filament protein	GO:0005882,GO:0005737,GO:0009792,GO:0003676,GO:0040010,GO:0008340,GO:0005515,GO:0007126,GO:0006898,GO:0040011,GO:0018996,GO:0010171,GO:0005198,GO:0040002,GO:0002119
nDi.2.2.2.g00555	nDi.2.2.scaf00004:818930-823197	AM	AF	35.1129	78.0249	0.00530781
nDi.2.2.2.g00556	nDi.2.2.scaf00004:824528-856029	AM	AF	7.60446	20.2527	0.000583784	cadherin domain containing protein	GO:0007444,GO:0040008,GO:0009887,GO:0005515,GO:0007163,GO:0048519,GO:0005509,GO:0001736,GO:0007156,GO:0016021,GO:0005886
nDi.2.2.2.g00571	nDi.2.2.scaf00004:915558-918917	AM	AF	546.939	175.211	0.000583784	l-lactate dehydrogenase	GO:0000166,GO:0006096,GO:0004459,GO:0055114,GO:0005737
nDi.2.2.2.g00572	nDi.2.2.scaf00004:919718-920406	AM	AF	0	29.2122	0.00667691
nDi.2.2.2.g00574	nDi.2.2.scaf00004:929507-932354	AM	AF	0	8.29321	0.000583784	nose resistant to fluoxetine protein 6	GO:0016746,GO:0022414,GO:0032501
nDi.2.2.2.g00582	nDi.2.2.scaf00005:10650-12900	AM	AF	127.181	14.3324	0.000583784
nDi.2.2.2.g00595	nDi.2.2.scaf00005:88976-91634	AM	AF	0	18.5589	0.00154456
nDi.2.2.2.g00613	nDi.2.2.scaf00005:217095-218195	AM	AF	0	25.5068	0.000583784
nDi.2.2.2.g00631	nDi.2.2.scaf00005:373820-377317	AM	AF	76.8054	11.416	0.00356567	immunoglobulin i-set domain containing protein	GO:0005102,GO:0001932,GO:0008406,GO:0007243,GO:0051046,GO:0040039,GO:0007173,GO:0040035,GO:0060341,GO:0007413,GO:0044464,GO:0003824,GO:0050790,GO:0031325,GO:0044093,GO:0006886,GO:0010604,GO:0051223,GO:0005509
nDi.2.2.2.g00632	nDi.2.2.scaf00005:377601-412602	AM	AF	70.2845	19.3038	0.000583784	immunoglobulin i-set domain containing protein	GO:0008406,GO:0007413,GO:0040039,GO:0005515,GO:0008152,GO:0005509,GO:0040035
nDi.2.2.2.g00634	nDi.2.2.scaf00005:437107-440862	AM	AF	0	7.40616	0.00196768
nDi.2.2.2.g00638	nDi.2.2.scaf00005:457184-462063	AM	AF	407.288	6.03971	0.000583784	kh domain containing protein	GO:0003723
nDi.2.2.2.g00646	nDi.2.2.scaf00005:510456-516944	AM	AF	6.222	28.7764	0.00279143	cre-pqn-73 protein	GO:0000003
nDi.2.2.2.g00648	nDi.2.2.scaf00005:524347-527114	AM	AF	42.3015	103.142	0.00425764	glycerol-3-phosphate dehydrogenase	GO:0046168,GO:0051287,GO:0055114,GO:0042803,GO:0004367,GO:0006973,GO:0009331,GO:0004368
nDi.2.2.2.g00651	nDi.2.2.scaf00005:544176-551126	AM	AF	27.9766	68.673	0.00858241	cxxc zinc finger family protein	GO:0003677,GO:0008270,GO:0016740,GO:0006306
nDi.2.2.2.g00656	nDi.2.2.scaf00005:577970-583396	AM	AF	29.1128	4.61214	0.00461866
nDi.2.2.2.g00657	nDi.2.2.scaf00005:584452-588564	AM	AF	25.7072	141.283	0.000583784	pumilio-family rna binding repeat containing protein	GO:0003723,GO:0048477,GO:0000910,GO:0009992,GO:0035188,GO:0009792,GO:0006915,GO:0035046,GO:0007281,GO:0005515,GO:0043186,GO:0008285
nDi.2.2.2.g00663	nDi.2.2.scaf00005:608178-609142	AM	AF	494.357	127.164	0.00107872	cre-hsp- protein	GO:0000003,GO:0008340,GO:0031072,GO:0042802,GO:0071259,GO:0006950,GO:0005737
nDi.2.2.2.g00666	nDi.2.2.scaf00005:649955-667533	AM	AF	14.8393	46.7179	0.000583784	egf-like domain containing protein	GO:0016020,GO:0016477,GO:0048513,GO:0044464,GO:0007409,GO:0005515,GO:0010171,GO:0009790,GO:0007276,GO:0009886
nDi.2.2.2.g00674	nDi.2.2.scaf00005:710727-713406	AM	AF	24.8878	70.6559	0.00829159	26s proteasome non-atpase regulatory subunit nin1 mts3 family protein	GO:0016070,GO:0016246,GO:0005838,GO:0005737,GO:0044281,GO:0006915,GO:0042590,GO:0000075,GO:0048522,GO:0008340,GO:0006508,GO:0040027,GO:0005730,GO:0051439,GO:0051329
nDi.2.2.2.g00677	nDi.2.2.scaf00005:721884-722535	AM	AF	2718	17.2576	0.000583784
nDi.2.2.2.g00685	nDi.2.2.scaf00005:739530-752511	AM	AF	16.8295	40.1538	0.0088263	mevalonate kinase	GO:0008299,GO:0016310,GO:0005524,GO:0005737,GO:0009792,GO:0008340,GO:0040011,GO:0040007,GO:0002119,GO:0004496
nDi.2.2.2.g00686	nDi.2.2.scaf00005:765933-774426	AM	AF	82.4645	4.46558	0.00196768	protein kinase domain containing protein	GO:0004674,GO:0005524,GO:0006468
nDi.2.2.2.g00688	nDi.2.2.scaf00005:779564-784514	AM	AF	0	4.69026	0.000583784
nDi.2.2.2.g00689	nDi.2.2.scaf00005:797492-798297	AM	AF	0	55.7034	0.00317799
nDi.2.2.2.g00701	nDi.2.2.scaf00006:47527-58724	AM	AF	35.8308	8.44211	0.000583784
nDi.2.2.2.g00708	nDi.2.2.scaf00006:122506-122737	AM	AF	0	52.1853	0.00667691
nDi.2.2.2.g00712	nDi.2.2.scaf00006:144529-171602	AM	AF	2.3534	16.8445	0.00154456	cre-uig-1 protein	GO:0019904,GO:0035023,GO:0055120,GO:0071688,GO:0005543,GO:0005089
nDi.2.2.2.g00717	nDi.2.2.scaf00006:195584-210624	AM	AF	86.4996	11.0188	0.000583784	uncoordinated family member (unc-89)	GO:0005515,GO:0005524,GO:0004674,GO:0006468,GO:0031674,GO:0031672,GO:0009792
nDi.2.2.2.g00719	nDi.2.2.scaf00006:223185-254385	AM	AF	80.8901	14.2765	0.000583784	immunoglobulin i-set domain containing protein	GO:0006810,GO:0005515,GO:0004672,GO:0031674,GO:0009987,GO:0031672,GO:0009792
nDi.2.2.2.g00720	nDi.2.2.scaf00006:254514-276499	AM	AF	53.0932	11.6934	0.000583784	in family member (ttn-1)	GO:0004672,GO:0031674,GO:0009987,GO:0031672,GO:0005488,GO:0009792
nDi.2.2.2.g00721	nDi.2.2.scaf00006:283515-286955	AM	AF	176.38	29.9695	0.000583784	ke (drosophila actin-binding) homolog family member (ketn-1)	GO:0040010,GO:0031674
nDi.2.2.2.g00722	nDi.2.2.scaf00006:287051-335024	AM	AF	111.47	25.7659	0.000583784	ke (drosophila actin-binding) homolog family member (ketn-1)	GO:0040010,GO:0031674
nDi.2.2.2.g00732	nDi.2.2.scaf00006:419672-426156	AM	AF	119.467	3.33756	0.000583784	protein tag-76	GO:0019915,GO:0005515,GO:0003676
nDi.2.2.2.g00743	nDi.2.2.scaf00006:518082-524875	AM	AF	82.462	12.2054	0.000583784	piwi domain-containing protein	GO:0005515,GO:0003676
nDi.2.2.2.g00752	nDi.2.2.scaf00006:587280-592635	AM	AF	10.9129	29.1642	0.00565467	ribosome-releasing factor mitochondrial-like	GO:0006184,GO:0003746,GO:0005525,GO:0006414,GO:0071842,GO:0003924
nDi.2.2.2.g00765	nDi.2.2.scaf00006:654838-658864	AM	AF	317.279	137.758	0.00279143	sequestosome 1	GO:0005515,GO:0008270,GO:0005737
nDi.2.2.2.g00775	nDi.2.2.scaf00006:703297-712569	AM	AF	39.7455	16.5948	0.000583784	type iii restriction enzyme	GO:0005524,GO:0003676,GO:0008026
nDi.2.2.2.g00778	nDi.2.2.scaf00006:726427-727730	AM	AF	146.553	11.5851	0.000583784	dynein light chain cytoplasmic	GO:0005875,GO:0007017
nDi.2.2.2.g00781	nDi.2.2.scaf00007:125-8350	AM	AF	49.9301	6.45682	0.000583784
nDi.2.2.2.g00813	nDi.2.2.scaf00007:138720-139501	AM	AF	68.1498	0	0.000583784
nDi.2.2.2.g00818	nDi.2.2.scaf00007:160883-163483	AM	AF	55.7695	21.7434	0.00498405	pseudouridylate synthase 7 homolog	GO:0003723,GO:0009982,GO:0001522
nDi.2.2.2.g00820	nDi.2.2.scaf00007:164730-167471	AM	AF	46.1271	7.83866	0.0073188
nDi.2.2.2.g00832	nDi.2.2.scaf00007:210153-211519	AM	AF	0	18.3321	0.000583784
nDi.2.2.2.g00843	nDi.2.2.scaf00007:258725-273157	AM	AF	3.64869	23.2233	0.00317799	sorbin and sh3 domain-containing protein 1	GO:0050794,GO:0044430,GO:0005102,GO:0060255,GO:0007015,GO:0023052,GO:0048518,GO:0007276,GO:0048468,GO:0006810,GO:0005634,GO:0009653,GO:0015630,GO:0008092,GO:0007154,GO:0043234,GO:0007423,GO:0005924,GO:0044444
nDi.2.2.2.g00854	nDi.2.2.scaf00007:324086-348075	AM	AF	6.43392	18.6889	0.000583784	a disintegrin and metalloproteinase with thrombospondin motifs 9	GO:0006508,GO:0004222,GO:0008270,GO:0007229,GO:0005578
nDi.2.2.2.g00860	nDi.2.2.scaf00007:398397-402445	AM	AF	0	4.37971	0.000583784	traf3-interacting protein 1	GO:0045184,GO:0030992,GO:0006972,GO:0005932,GO:0035085,GO:0042073,GO:0035058,GO:0048609,GO:0006935,GO:0055088,GO:0006461,GO:0005215,GO:0043053
nDi.2.2.2.g00861	nDi.2.2.scaf00007:404469-410032	AM	AF	8.66562	37.9857	0.00107872
nDi.2.2.2.g00874	nDi.2.2.scaf00007:481544-484714	AM	AF	23.9348	101.571	0.000583784
nDi.2.2.2.g00875	nDi.2.2.scaf00007:486057-488624	AM	AF	12.0397	187.141	0.000583784
nDi.2.2.2.g00878	nDi.2.2.scaf00007:498284-498696	AM	AF	0	33.2029	0.00317799
nDi.2.2.2.g00881	nDi.2.2.scaf00007:503445-511706	AM	AF	15.9538	38.5783	0.00154456	domain-containing protein	GO:0017034,GO:0005622,GO:0008544,GO:0060102,GO:0005515,GO:0018996,GO:0051056,GO:0040002
nDi.2.2.2.g00883	nDi.2.2.scaf00007:525923-539118	AM	AF	14.2315	30.2365	0.00498405	tata-binding protein-associated factor 172-like	GO:0003677,GO:0005524,GO:0004386
nDi.2.2.2.g00902	nDi.2.2.scaf00007:671625-674110	AM	AF	0	5.43467	0.000583784	fork head domain transcription factor slp2	GO:0005634,GO:0007365,GO:0016358,GO:0048665,GO:0040017,GO:0009792,GO:0035058,GO:0045944,GO:0043565,GO:0002119,GO:0003700
nDi.2.2.2.g00906	nDi.2.2.scaf00007:698411-701469	AM	AF	129.111	34.815	0.000583784
nDi.2.2.2.g00929	nDi.2.2.scaf00008:188540-190494	AM	AF	28.7455	73.1086	0.0073188
nDi.2.2.2.g00965	nDi.2.2.scaf00008:418482-441529	AM	AF	15.7407	5.40772	0.00107872	complement component c3-like protein	GO:0010951,GO:0004866
nDi.2.2.2.g00970	nDi.2.2.scaf00008:465463-468311	AM	AF	19.598	146.991	0.000583784
nDi.2.2.2.g00983	nDi.2.2.scaf00008:585752-589839	AM	AF	14.9187	55.9272	0.000583784	initiation factor 2 subunit family protein	GO:0006413,GO:0003743
nDi.2.2.2.g00992	nDi.2.2.scaf00009:8254-20633	AM	AF	13.9557	34.6033	0.000583784	plexin a	GO:0005515,GO:0005622,GO:0004888,GO:0016021,GO:2000305,GO:0016199
nDi.2.2.2.g01007	nDi.2.2.scaf00009:116086-116311	AM	AF	0	68.4161	0.00107872
nDi.2.2.2.g01010	nDi.2.2.scaf00009:145497-146817	AM	AF	243.447	95.6366	0.00107872
nDi.2.2.2.g01012	nDi.2.2.scaf00009:182814-203868	AM	AF	34.5126	13.8738	0.000583784	hmg box family protein	GO:0003677
nDi.2.2.2.g01014	nDi.2.2.scaf00009:214794-220302	AM	AF	20.9491	99.2339	0.000583784
nDi.2.2.2.g01016	nDi.2.2.scaf00009:230057-238022	AM	AF	9.45058	81.7398	0.000583784	immunoglobulin i-set domain-containing protein	GO:0016020,GO:0030424,GO:0001654,GO:0019865,GO:0007267,GO:0008039,GO:0048755,GO:0050808,GO:0045202
nDi.2.2.2.g01017	nDi.2.2.scaf00009:249637-251173	AM	AF	0	42.206	0.000583784
nDi.2.2.2.g01023	nDi.2.2.scaf00009:275572-279355	AM	AF	49.8724	108.703	0.00498405	calcium binding egf domain containing protein	GO:0005515,GO:0005509
nDi.2.2.2.g01025	nDi.2.2.scaf00009:286731-292273	AM	AF	28.1709	82.5632	0.000583784	3 -5 exonuclease	GO:0002009,GO:0005622,GO:0006139,GO:0003676,GO:0008408,GO:0005515,GO:0018996,GO:0040011
nDi.2.2.2.g01030	nDi.2.2.scaf00009:325782-334116	AM	AF	9.17806	52.4042	0.000583784	g-protein-linked acetylcholine receptor family member (gar-1)	GO:0016907,GO:0007213,GO:0007271,GO:0040011,GO:0016021,GO:0045211
nDi.2.2.2.g01037	nDi.2.2.scaf00009:369444-374501	AM	AF	17.0271	47.7828	0.00196768	protein phosphatase 2 (formerly 2a) catalytic alpha isoform	GO:0002009,GO:0006275,GO:0004722,GO:0000188,GO:0043025,GO:0006672,GO:0018996,GO:0071902,GO:0006917,GO:0051299,GO:0008543,GO:0010469,GO:0000159,GO:0010719,GO:0000184,GO:0000910,GO:0042518,GO:0040026,GO:0005625,GO:0017151,GO:0008022,GO:0042176,GO:0007052,GO:0008380,GO:0051726,GO:0051229,GO:0000922,GO:0006355,GO:0046982,GO:0009792,GO:0018985,GO:0019932,GO:0031952,GO:0005829,GO:0006470,GO:0070208,GO:…
nDi.2.2.2.g01044	nDi.2.2.scaf00009:404225-404594	AM	AF	0	22.1954	0.000583784
nDi.2.2.2.g01045	nDi.2.2.scaf00009:404786-414963	AM	AF	7.55738	24.3914	0.00945466	nad-dependent deacetylase sirtuin-1	GO:0000784,GO:0042325,GO:0009968,GO:0035556,GO:0031399,GO:0071310,GO:0070403,GO:0005515,GO:0008270,GO:0018205,GO:0006342,GO:0006281,GO:0000785,GO:0051336,GO:0080135,GO:0031325,GO:0010604,GO:0008340,GO:0019213,GO:0044092,GO:0048584,GO:0040024,GO:0070932,GO:0042981
nDi.2.2.2.g01051	nDi.2.2.scaf00009:458814-460528	AM	AF	0	9.24158	0.00154456
nDi.2.2.2.g01069	nDi.2.2.scaf00009:543187-549028	AM	AF	8.55665	24.5129	0.00565467	tbc domain-containing protein kinase-like isoform 1	GO:0005097,GO:0032851,GO:0005524,GO:0004672,GO:0005622,GO:0006468
nDi.2.2.2.g01074	nDi.2.2.scaf00009:568618-569855	AM	AF	37.8435	139.093	0.00107872	cre-lpr-3 protein	GO:0008289,GO:0040010,GO:0040011,GO:0005576,GO:0002119
nDi.2.2.2.g01075	nDi.2.2.scaf00009:569915-573423	AM	AF	9.47937	43.505	0.0073188	cre-lpr-3 protein	GO:0040010,GO:0040011,GO:0002119
nDi.2.2.2.g01093	nDi.2.2.scaf00010:76546-79811	AM	AF	6.87831	54.7033	0.00237895	yqy1_caeel ame: full	GO:0005515,GO:0000042
nDi.2.2.2.g01094	nDi.2.2.scaf00010:83391-88875	AM	AF	11.0894	36.8887	0.00237895	histone-lysine n-methyltransferase suv4-20	GO:0005515,GO:0034770,GO:0000780,GO:0042799,GO:0018022
nDi.2.2.2.g01095	nDi.2.2.scaf00010:89817-93451	AM	AF	0	4.53745	0.000583784	ectonucleotide pyrophosphatase phosphodiesterase family member 6-like	GO:0016020,GO:0008152,GO:0031674,GO:0003824,GO:0055120
nDi.2.2.2.g01138	nDi.2.2.scaf00010:365894-368423	AM	AF	65.355	8.58384	0.00107872
nDi.2.2.2.g01143	nDi.2.2.scaf00010:392213-401069	AM	AF	31.2811	13.7718	0.00914193	s1 rna-binding domain-containing protein 1	GO:0003677,GO:0003723,GO:0006281,GO:0016788
nDi.2.2.2.g01144	nDi.2.2.scaf00010:408302-423441	AM	AF	144.762	26.5115	0.000583784	filamin abp280 repeat family protein	GO:0035182,GO:0030728,GO:0007067,GO:0009792,GO:0035204,GO:0035183,GO:0061038,GO:0008045,GO:0008302,GO:0008355,GO:0005884,GO:0003779,GO:0008340,GO:0007126,GO:0030708,GO:0008104,GO:0010171
nDi.2.2.2.g01153	nDi.2.2.scaf00010:484568-485105	AM	AF	130.948	24.379	0.00634425
nDi.2.2.2.g01192	nDi.2.2.scaf00011:196674-198613	AM	AF	337.802	77.7679	0.000583784	troponin family protein	GO:0002009,GO:0018991,GO:0006936,GO:0045214,GO:0030172,GO:0009792,GO:0007409,GO:0040032,GO:0040010,GO:0043057,GO:0043050,GO:0040035,GO:0005862,GO:0002119,GO:0030421
nDi.2.2.2.g01195	nDi.2.2.scaf00011:215155-218305	AM	AF	3.77062	42.168	0.00829159	innexin family protein	GO:0002009,GO:0005921,GO:0005737,GO:0040010,GO:0040011,GO:0040035,GO:0002119,GO:0055077
nDi.2.2.2.g01203	nDi.2.2.scaf00011:280018-284677	AM	AF	8.12387	26.0285	0.00764369	trehalase	GO:0004555,GO:0005991
nDi.2.2.2.g01218	nDi.2.2.scaf00011:357605-381889	AM	AF	0.974401	20.7981	0.000583784	fatty acid synthase	GO:0004320,GO:0004313,GO:0016296,GO:0004319,GO:0055114,GO:0004316,GO:0009058,GO:0000166,GO:0004315,GO:0008270,GO:0048037,GO:0005739,GO:0004317,GO:0042587,GO:0004314,GO:0016295,GO:0000036
nDi.2.2.2.g01233	nDi.2.2.scaf00011:466439-468600	AM	AF	11.1356	50.4009	0.00107872	proto-oncogene serine threonine-protein kinase pim-1	GO:0031659,GO:0005524,GO:0043433,GO:0043066,GO:0005737,GO:0046777,GO:0004713,GO:0004674,GO:0008283,GO:0007275,GO:0008134,GO:0030145
nDi.2.2.2.g01236	nDi.2.2.scaf00011:478100-478361	AM	AF	0	37.9385	0.00317799
nDi.2.2.2.g01252	nDi.2.2.scaf00012:29808-38230	AM	AF	47.544	9.59683	0.00356567
nDi.2.2.2.g01253	nDi.2.2.scaf00012:59273-63664	AM	AF	0	4.97548	0.000583784	protein glb- isoform b	GO:0015671,GO:0020037,GO:0005344,GO:0019825
nDi.2.2.2.g01260	nDi.2.2.scaf00012:101730-104269	AM	AF	0	132.67	0.000583784
nDi.2.2.2.g01261	nDi.2.2.scaf00012:105238-105821	AM	AF	0	42.9088	0.000583784
nDi.2.2.2.g01296	nDi.2.2.scaf00012:382186-388310	AM	AF	4.56736	43.2352	0.000583784	apoptosis stimulating of p53	GO:0002039,GO:0043066
nDi.2.2.2.g01306	nDi.2.2.scaf00012:453733-470145	AM	AF	15.5005	38.762	0.00154456	kunitz bovine pancreatic trypsin inhibitor domain containing protein	GO:0004867
nDi.2.2.2.g01310	nDi.2.2.scaf00013:1897-14521	AM	AF	6.75173	50.6925	0.000583784	frizzled smoothened family membrane region containing protein	GO:0009786,GO:0002009,GO:0009949,GO:0033564,GO:0048560,GO:0040028,GO:0004930,GO:0008406,GO:0001944,GO:0030334,GO:0007163,GO:0040035,GO:0016021,GO:0032589,GO:0007186,GO:0030971,GO:0045167,GO:0010085,GO:0042659,GO:0045138,GO:0016055
nDi.2.2.2.g01354	nDi.2.2.scaf00013:382845-386131	AM	AF	0	27.5368	0.000583784
nDi.2.2.2.g01357	nDi.2.2.scaf00013:405677-407212	AM	AF	56.467	0	0.00237895
nDi.2.2.2.g01396	nDi.2.2.scaf00014:97735-106175	AM	AF	13.4662	34.3509	0.00154456
nDi.2.2.2.g01405	nDi.2.2.scaf00014:139949-142143	AM	AF	0	18.6628	0.00107872
nDi.2.2.2.g01422	nDi.2.2.scaf00014:264430-273844	AM	AF	9.04015	27.1204	0.000583784	regulator of nonsense transcripts 2	GO:0005515,GO:0035145,GO:0000184,GO:0044444
nDi.2.2.2.g01425	nDi.2.2.scaf00014:288496-291849	AM	AF	36.0346	76.6005	0.00461866	death-associated protein kinase 1	GO:0050794,GO:0005515
nDi.2.2.2.g01428	nDi.2.2.scaf00014:307177-308102	AM	AF	0	17.8889	0.00667691
nDi.2.2.2.g01429	nDi.2.2.scaf00014:309087-313412	AM	AF	19.023	49.4909	0.00425764	mh2 domain-containing protein	GO:0003677,GO:0032525,GO:0072134,GO:0005737,GO:0048733,GO:0051098,GO:0007179,GO:0001658,GO:0010862,GO:0003682,GO:0005667,GO:0060021,GO:0048859,GO:0003700,GO:0072133,GO:0008285,GO:0007498,GO:0007492,GO:0001702,GO:0060391,GO:0014033,GO:0051797,GO:0001701,GO:0010718,GO:0005518,GO:0045944,GO:0048663,GO:0048589,GO:0046332,GO:0060548
nDi.2.2.2.g01430	nDi.2.2.scaf00014:320350-325233	AM	AF	8.78997	63.1985	0.000583784	equilibrative nucleoside transporter 1-like isoform 2	GO:0002009,GO:0005337,GO:0018991,GO:0016021,GO:0040035,GO:0015858
nDi.2.2.2.g01438	nDi.2.2.scaf00014:392251-397342	AM	AF	2.02245	59.3586	0.000583784	serine threonine-protein phosphatase 6 regulatory ankyrin repeat subunit b	GO:0005515,GO:0007165
nDi.2.2.2.g01452	nDi.2.2.scaf00014:465320-475873	AM	AF	37.3658	124.323	0.000583784	zinc finger swim domain-containing protein kiaa0913-like	GO:0008270
nDi.2.2.2.g01462	nDi.2.2.scaf00015:42845-44802	AM	AF	57.4388	154.57	0.00196768
nDi.2.2.2.g01470	nDi.2.2.scaf00015:78579-88877	AM	AF	10.5437	40.4506	0.000583784	ferm domain ( -ezrin-radixin-moesin) family member (frm-2)	GO:0016323,GO:0005856,GO:0005918,GO:0019898,GO:0008092,GO:0046665,GO:0007391,GO:0005915,GO:0005737,GO:0008258,GO:0035088,GO:0007390,GO:0042462
nDi.2.2.2.g01472	nDi.2.2.scaf00015:115741-116693	AM	AF	0	40.1146	0.000583784
nDi.2.2.2.g01473	nDi.2.2.scaf00015:124205-124721	AM	AF	0	26.1057	0.000583784
nDi.2.2.2.g01474	nDi.2.2.scaf00015:124973-137198	AM	AF	30.5137	74.0806	0.000583784	bromodomain adjacent to zinc finger domain protein 2b-like	GO:0005634,GO:0003677,GO:0005515,GO:0008270
nDi.2.2.2.g01475	nDi.2.2.scaf00015:139883-140217	AM	AF	0	56.7858	0.00237895
nDi.2.2.2.g01487	nDi.2.2.scaf00015:231112-232954	AM	AF	196.231	2.58597	0.00356567
nDi.2.2.2.g01495	nDi.2.2.scaf00015:283258-291932	AM	AF	11.8263	73.8804	0.000583784	cuticlin 1	GO:0003677,GO:0005515,GO:0060102,GO:0010171
nDi.2.2.2.g01496	nDi.2.2.scaf00015:299837-302655	AM	AF	5.21238	125.59	0.000583784	speckle-type poz protein	GO:0005515
nDi.2.2.2.g01510	nDi.2.2.scaf00015:351106-360756	AM	AF	10.9832	32.2825	0.00279143	uncoordinated family member (unc-32)	GO:0016358,GO:0048477,GO:0009792,GO:0040039,GO:0040035,GO:0016021,GO:0015078,GO:0016471,GO:0040013,GO:0006915,GO:0001666,GO:0015986,GO:0007271,GO:0015991,GO:0040010,GO:0006898,GO:0033177,GO:0043068,GO:0002119
nDi.2.2.2.g01544	nDi.2.2.scaf00016:62056-62290	AM	AF	46.6656	0	0.0088263
nDi.2.2.2.g01549	nDi.2.2.scaf00016:86065-87303	AM	AF	0	11.7347	0.00317799
nDi.2.2.2.g01550	nDi.2.2.scaf00016:88683-91545	AM	AF	11.4841	52.8339	0.00764369	melatonin receptor type 1a	GO:0007186,GO:0004872,GO:0016021,GO:0040017
nDi.2.2.2.g01556	nDi.2.2.scaf00016:119032-124789	AM	AF	5.90882	54.8896	0.000583784	folylpolyglutamate mitochondrial-like	GO:0004326,GO:0048513,GO:0005524,GO:0046901
nDi.2.2.2.g01557	nDi.2.2.scaf00016:127166-131462	AM	AF	63.9835	3.93764	0.000583784
nDi.2.2.2.g01562	nDi.2.2.scaf00016:170070-171908	AM	AF	0	60.8492	0.00971282
nDi.2.2.2.g01565	nDi.2.2.scaf00016:205032-205251	AM	AF	0	62.2811	0.00667691
nDi.2.2.2.g01567	nDi.2.2.scaf00016:207688-217330	AM	AF	0	19.4973	0.000583784
nDi.2.2.2.g01581	nDi.2.2.scaf00016:283790-287748	AM	AF	0	7.20949	0.000583784
nDi.2.2.2.g01582	nDi.2.2.scaf00016:300304-312353	AM	AF	13.9588	34.357	0.00107872	kh domain containing protein	GO:0005622,GO:0032501,GO:0003725
nDi.2.2.2.g01585	nDi.2.2.scaf00016:330804-331613	AM	AF	271.116	0	0.000583784
nDi.2.2.2.g01588	nDi.2.2.scaf00016:348711-353064	AM	AF	70.9584	13.7983	0.000583784	protein kinase domain containing protein	GO:0005524,GO:0004672,GO:0006468
nDi.2.2.2.g01594	nDi.2.2.scaf00016:396648-402631	AM	AF	79.769	18.1526	0.000583784	olin-like family member (gsnl-1)	GO:0051015,GO:0051016,GO:0003785,GO:0005546,GO:0051014
nDi.2.2.2.g01611	nDi.2.2.scaf00017:68089-68779	AM	AF	0	116.061	0.000583784
nDi.2.2.2.g01616	nDi.2.2.scaf00017:107698-113348	AM	AF	114.539	4.66584	0.000583784	pyruvate kinase	GO:0000287,GO:0043231,GO:0016310,GO:0004743,GO:0006096,GO:0030955,GO:0005829,GO:0000166
nDi.2.2.2.g01618	nDi.2.2.scaf00017:124971-131695	AM	AF	344.342	104.582	0.000583784	pyruvate kinase	GO:0000287,GO:0016310,GO:0004743,GO:0006096,GO:0006725,GO:0016830,GO:0009792,GO:0030955
nDi.2.2.2.g01625	nDi.2.2.scaf00017:166154-170078	AM	AF	22.5441	63.6906	0.000583784	conserved oligomeric golgi complex subunit 5	GO:0043231,GO:0044444
nDi.2.2.2.g01627	nDi.2.2.scaf00017:172747-185745	AM	AF	15.3313	31.6818	0.0088263	histone-lysine n-methyltransferase setd2	GO:0003677,GO:0035441,GO:0006355,GO:0001763,GO:0005515,GO:0048864,GO:0060669,GO:0060977,GO:0018024,GO:0005634,GO:0006281,GO:0010452,GO:0001525,GO:0048332,GO:0005694,GO:0004518,GO:0048701,GO:0018023,GO:0030900,GO:0090305,GO:0001843,GO:0060039
nDi.2.2.2.g01634	nDi.2.2.scaf00017:202191-204945	AM	AF	100.655	46.8302	0.00971282	sorting nexin-2-like	GO:0010008,GO:0007154,GO:0090389,GO:0032009,GO:0042147,GO:0009792,GO:0035091,GO:0097194,GO:0007126,GO:0005515,GO:0005769
nDi.2.2.2.g01647	nDi.2.2.scaf00017:259944-268344	AM	AF	196.01	15.7589	0.000583784	26s proteasome non-atpase regulatory subunit 7	GO:0016310,GO:0000502,GO:0005524,GO:0005515,GO:0006096,GO:0004396
nDi.2.2.2.g01669	nDi.2.2.scaf00017:357806-367846	AM	AF	11.2714	32.0106	0.000583784	pan domain containing protein	GO:0040027,GO:0040011,GO:0018996,GO:0010171,GO:0040007,GO:0009792
nDi.2.2.2.g01690	nDi.2.2.scaf00018:16914-24191	AM	AF	51.3771	20.6631	0.00425764
nDi.2.2.2.g01698	nDi.2.2.scaf00018:57294-59740	AM	AF	0	5.8627	0.00107872
nDi.2.2.2.g01709	nDi.2.2.scaf00018:115407-120632	AM	AF	7.53758	77.7871	0.00356567
nDi.2.2.2.g01712	nDi.2.2.scaf00018:125211-132728	AM	AF	8.69228	62.6805	0.00154456
nDi.2.2.2.g01717	nDi.2.2.scaf00018:190737-204497	AM	AF	23.1007	9.62482	0.00237895	nuak family snf1-like kinase 1	GO:0004713,GO:0004674,GO:0005524,GO:0006468
nDi.2.2.2.g01732	nDi.2.2.scaf00018:358097-361840	AM	AF	0	12.4885	0.000583784	cre-nas-30 protein	GO:0006508,GO:0004222,GO:0018996,GO:0008270,GO:0048856
nDi.2.2.2.g01743	nDi.2.2.scaf00018:445324-449919	AM	AF	214.378	33.334	0.000583784
nDi.2.2.2.g01766	nDi.2.2.scaf00019:117846-123488	AM	AF	6.69103	28.0733	0.00107872	oxysterol-binding protein	GO:0007179,GO:0005515,GO:0006869,GO:0040014,GO:0005543
nDi.2.2.2.g01771	nDi.2.2.scaf00019:162159-172102	AM	AF	17.1356	48.7205	0.00196768	eps (human endocytosis) related family member (eps-8)	GO:0000003,GO:0051015,GO:0016310,GO:0005903,GO:0045109,GO:0045185,GO:0009792,GO:0048546,GO:0048730,GO:0051017,GO:0031012,GO:0004872,GO:0016301,GO:0051016,GO:0040010,GO:0040011,GO:0006898,GO:0045177,GO:0048598,GO:0002119,GO:0030421
nDi.2.2.2.g01786	nDi.2.2.scaf00019:257574-265169	AM	AF	26.6586	69.5444	0.00107872	bromodomain containing protein	GO:0050794,GO:0044260,GO:0043231,GO:0005515,GO:0008270,GO:0044238
nDi.2.2.2.g01790	nDi.2.2.scaf00019:294964-301308	AM	AF	28.7802	78.4951	0.000583784	ubiquitin thioesterase zranb1	GO:0016787,GO:0005622,GO:0008270,GO:0009987
nDi.2.2.2.g01796	nDi.2.2.scaf00019:338185-343148	AM	AF	21.7602	57.7396	0.00461866	zinc c2h2 type family protein	GO:0005622,GO:0008270
nDi.2.2.2.g01801	nDi.2.2.scaf00019:387464-392612	AM	AF	33.6922	91.2029	0.000583784	cre-lin-14 protein	GO:0040034,GO:0018991,GO:0006351,GO:0016363,GO:0003690,GO:0048666,GO:0003697,GO:0000794,GO:0040011,GO:0040018,GO:0040035,GO:0043565
nDi.2.2.2.g01830	nDi.2.2.scaf00020:91868-96514	AM	AF	39.5549	8.45755	0.00356567	bestrophin family protein	GO:0040011,GO:0040018
nDi.2.2.2.g01839	nDi.2.2.scaf00020:144987-163166	AM	AF	32.8249	12.377	0.000583784	collagen alpha-2 chain	GO:0000003,GO:0016043,GO:0005587,GO:0009792,GO:0040039,GO:0030020,GO:0040018,GO:0002119
nDi.2.2.2.g01840	nDi.2.2.scaf00020:165560-170158	AM	AF	24.8367	4.88175	0.00701901	acetylcholinesterase 1	GO:0019695,GO:0005626,GO:0042802,GO:0030054,GO:0004091,GO:0005576,GO:0040012,GO:0043083,GO:0001507,GO:0005886,GO:0003990
nDi.2.2.2.g01856	nDi.2.2.scaf00020:270361-271438	AM	AF	0	12.5538	0.000583784
nDi.2.2.2.g01857	nDi.2.2.scaf00020:272159-273386	AM	AF	0	79.0541	0.000583784
nDi.2.2.2.g01862	nDi.2.2.scaf00020:324038-354788	AM	AF	31.5652	10.688	0.000583784
nDi.2.2.2.g01863	nDi.2.2.scaf00020:357851-360682	AM	AF	45.8052	6.39768	0.00356567
nDi.2.2.2.g01873	nDi.2.2.scaf00020:407318-408212	AM	AF	316.973	84.9909	0.00565467	salivary secreted ribonuclease	GO:0016020,GO:0000003,GO:0008233,GO:0090304,GO:0009792,GO:0004518,GO:0043170,GO:0018996,GO:0006898,GO:0002119
nDi.2.2.2.g01874	nDi.2.2.scaf00020:411145-413902	AM	AF	97.0095	11.7998	0.000583784	ck1 protein kinase	GO:0004713,GO:0005524,GO:0006468
nDi.2.2.2.g01885	nDi.2.2.scaf00021:24185-25035	AM	AF	0	13.4588	0.00317799	patched family protein	GO:0016020,GO:0008158
nDi.2.2.2.g01889	nDi.2.2.scaf00021:61763-76008	AM	AF	1.39229	22.402	0.00154456	immunoglobulin domain protein	GO:0016020,GO:0005515
nDi.2.2.2.g01892	nDi.2.2.scaf00021:108432-110398	AM	AF	0	20.8666	0.000583784
nDi.2.2.2.g01900	nDi.2.2.scaf00021:141937-148277	AM	AF	18.6009	53.9317	0.000583784	protein kinase domain containing protein	GO:0007623,GO:0004712,GO:0005524,GO:0006468,GO:0007632,GO:0007420,GO:0008355,GO:0004713,GO:0040010,GO:0005515,GO:0004674,GO:0040011
nDi.2.2.2.g01921	nDi.2.2.scaf00021:271908-275733	AM	AF	16.1148	58.8091	0.00701901
nDi.2.2.2.g01924	nDi.2.2.scaf00021:302577-309826	AM	AF	7.90313	49.3269	0.000583784
nDi.2.2.2.g01937	nDi.2.2.scaf00021:398662-403134	AM	AF	100.435	31.7951	0.000583784	cre-hmit- protein	GO:0008643,GO:0055085,GO:0016021,GO:0022891
nDi.2.2.2.g01958	nDi.2.2.scaf00022:99024-106093	AM	AF	19.556	69.7879	0.000583784	homeobox-containing protein 1	GO:0005634,GO:0005515,GO:0006355,GO:0043565,GO:0003700
nDi.2.2.2.g01961	nDi.2.2.scaf00022:126178-130828	AM	AF	18.4311	56.9652	0.000583784	abnormal dauer formation family member (daf-16)	GO:0000981,GO:0050829,GO:0008286,GO:0031625,GO:0005737,GO:0060537,GO:0043065,GO:0043565,GO:0043054,GO:0010564,GO:0045087,GO:0033613,GO:0043053,GO:0005634,GO:0009411,GO:0034605,GO:0046890,GO:0043620,GO:0008340,GO:0045944,GO:0002821,GO:0040007
nDi.2.2.2.g01983	nDi.2.2.scaf00022:350390-350834	AM	AF	0	136.554	0.000583784
nDi.2.2.2.g02000	nDi.2.2.scaf00023:34679-44665	AM	AF	4.16796	16.7163	0.00387995	protein expanded-like	GO:0005856,GO:0005515
nDi.2.2.2.g02001	nDi.2.2.scaf00023:57234-65991	AM	AF	117.219	27.8583	0.000583784
nDi.2.2.2.g02006	nDi.2.2.scaf00023:89004-89300	AM	AF	0	50.039	0.00667691
nDi.2.2.2.g02008	nDi.2.2.scaf00023:89728-90368	AM	AF	0	11.1054	0.000583784
nDi.2.2.2.g02025	nDi.2.2.scaf00023:201881-205377	AM	AF	0	44.8472	0.000583784	cuticle collagen 34	GO:0042302,GO:0019915,GO:0006898,GO:0040011,GO:0010171,GO:0040007,GO:0002119,GO:0009792
nDi.2.2.2.g02041	nDi.2.2.scaf00023:337572-342540	AM	AF	3.54041	30.6333	0.00498405	frizzled smoothened family membrane region containing protein	GO:0007186,GO:0035567,GO:0048513,GO:0044464,GO:0004930,GO:0090090,GO:0022008,GO:0005515,GO:0016021,GO:0042813
nDi.2.2.2.g02053	nDi.2.2.scaf00024:18596-24503	AM	AF	20.8061	4.09516	0.00600241	spe-9	GO:0016020,GO:0005515,GO:0005509,GO:0044464
nDi.2.2.2.g02065	nDi.2.2.scaf00024:80557-85037	AM	AF	12.426	70.2352	0.000583784
nDi.2.2.2.g02081	nDi.2.2.scaf00024:196826-198589	AM	AF	119.658	0	0.000583784
nDi.2.2.2.g02096	nDi.2.2.scaf00024:273862-276128	AM	AF	253.615	6.64512	0.00279143
nDi.2.2.2.g02112	nDi.2.2.scaf00024:390214-395967	AM	AF	36.8566	14.2749	0.00237895
nDi.2.2.2.g02115	nDi.2.2.scaf00025:217-1864	AM	AF	0	4.7215	0.00971282
nDi.2.2.2.g02117	nDi.2.2.scaf00025:24501-27611	AM	AF	85.3423	35.1559	0.00914193	hypothetical protein Bm1_42470 [Brugia malayi]	GO:0000003,GO:0010171,GO:0040018,GO:0002119,GO:0009792
nDi.2.2.2.g02142	nDi.2.2.scaf00025:189692-191580	AM	AF	112.622	40.6413	0.00498405	ubiquitin-conjugating enzyme e2 j2	GO:0016020,GO:0016757,GO:0016881
nDi.2.2.2.g02151	nDi.2.2.scaf00025:228360-230238	AM	AF	88.1719	23.1375	0.00530781
nDi.2.2.2.g02168	nDi.2.2.scaf00025:301977-304100	AM	AF	0	11.6217	0.00317799
nDi.2.2.2.g02188	nDi.2.2.scaf00026:31458-31746	AM	AF	0	32.1066	0.00107872
nDi.2.2.2.g02193	nDi.2.2.scaf00026:50195-50729	AM	AF	0	38.9734	0.00237895
nDi.2.2.2.g02224	nDi.2.2.scaf00026:267899-269154	AM	AF	0	11.221	0.000583784	villin headpiece domain containing protein	GO:0003779,GO:0007010,GO:0045132
nDi.2.2.2.g02252	nDi.2.2.scaf00027:25837-28135	AM	AF	34.0892	95.6377	0.00237895	forkhead box protein p1	GO:0030324,GO:0046982,GO:0048745,GO:0003705,GO:0002639,GO:0000122,GO:0005730,GO:0003682,GO:0043565,GO:0008270,GO:0060043,GO:0002329,GO:0045214,GO:0008045,GO:0001701,GO:0002053,GO:0042803,GO:0033152,GO:0045944,GO:2000727,GO:0007519,GO:0050679
nDi.2.2.2.g02273	nDi.2.2.scaf00027:118196-126347	AM	AF	10.4696	31.3218	0.00317799	elks rab6-interacting cast family member 1	GO:0005605,GO:0006810,GO:0048786,GO:0008104,GO:0030165,GO:0044444,GO:0060626
nDi.2.2.2.g02303	nDi.2.2.scaf00027:272745-273761	AM	AF	1085.71	421.84	0.00279143	cytochrome oxidase subunit ii	GO:0006810,GO:0009055,GO:0020037,GO:0004129,GO:0022904,GO:0005507,GO:0005743,GO:0016021,GO:0070469
nDi.2.2.2.g02321	nDi.2.2.scaf00028:47324-50090	AM	AF	0	7.8559	0.00317799
nDi.2.2.2.g02323	nDi.2.2.scaf00028:58876-62479	AM	AF	21.4301	60.7792	0.000583784	lim domain-binding protein 2	GO:0050794,GO:0044085,GO:0000003,GO:0005634,GO:0048513,GO:0051179,GO:0003712,GO:0048518
nDi.2.2.2.g02324	nDi.2.2.scaf00028:63164-63910	AM	AF	0	36.1181	0.00154456
nDi.2.2.2.g02331	nDi.2.2.scaf00028:87460-91605	AM	AF	51.4624	14.65	0.00279143	calsequestrin family protein	GO:0030315,GO:0005634,GO:0005792,GO:0016324,GO:0051282,GO:0006950,GO:0014894,GO:0005515,GO:0010033,GO:0005509,GO:0005794,GO:0031674,GO:0007519,GO:0014804
nDi.2.2.2.g02333	nDi.2.2.scaf00028:102883-104530	AM	AF	320.411	145.062	0.00797222	myosin regulatory light chain 1	GO:0018991,GO:0007517,GO:0040017,GO:0006937,GO:0005859,GO:0040010,GO:0005509,GO:0043051,GO:0002119
nDi.2.2.2.g02339	nDi.2.2.scaf00028:162805-169178	AM	AF	1.56013	46.0375	0.00196768	leucine rich repeat family protein	GO:0005515,GO:0048477,GO:0009792
nDi.2.2.2.g02340	nDi.2.2.scaf00028:172073-177473	AM	AF	2.98283	25.0332	0.00154456	leucine rich repeat family protein	GO:0000003,GO:0005515,GO:0032501
nDi.2.2.2.g02348	nDi.2.2.scaf00028:232330-234771	AM	AF	87.7327	36.2126	0.00196768	hypothetical protein [Brugia malayi]	GO:0044238,GO:0009987
nDi.2.2.2.g02351	nDi.2.2.scaf00028:251387-252445	AM	AF	0	16.4616	0.00667691
nDi.2.2.2.g02393	nDi.2.2.scaf00029:191540-201537	AM	AF	90.3054	10.2424	0.000583784	epidermal growth factor receptor	GO:0007169,GO:0048513,GO:0005524,GO:0044459,GO:0006468,GO:0022414,GO:0002119,GO:0004714
nDi.2.2.2.g02395	nDi.2.2.scaf00029:215433-225494	AM	AF	5.40567	63.861	0.000583784	katanin p80 wd40-containing subunit b1	GO:0005856,GO:0005515
nDi.2.2.2.g02405	nDi.2.2.scaf00029:287204-289383	AM	AF	442.837	83.4696	0.000583784	troponin c	GO:0006936,GO:0000910,GO:0030728,GO:0043292,GO:0009792,GO:0006915,GO:0040010,GO:0006898,GO:0040011,GO:0005509,GO:0008307,GO:0002119,GO:0031013,GO:0030240
nDi.2.2.2.g02408,nDi.2.2.2.g02409	nDi.2.2.scaf00029:307613-310271	AM	AF	2.82087	42.9064	0.00279143
nDi.2.2.2.g02425	nDi.2.2.scaf00030:54942-58962	AM	AF	9.28022	40.2599	0.00237895	negative elongation factor b	GO:0045892,GO:0005634,GO:0003746,GO:0006414
nDi.2.2.2.g02444	nDi.2.2.scaf00030:139115-140286	AM	AF	0	8.78333	0.00154456
nDi.2.2.2.g02446	nDi.2.2.scaf00030:149788-165815	AM	AF	1.95334	11.8885	0.00279143	egf-like domain containing protein	GO:0005515,GO:0005509,GO:0005576
nDi.2.2.2.g02453	nDi.2.2.scaf00030:212216-215129	AM	AF	16.8311	88.0543	0.000583784	zinc c2h2 type family protein	GO:0008406,GO:0005634,GO:0010467,GO:0008270,GO:0003676
nDi.2.2.2.g02464	nDi.2.2.scaf00030:263063-264687	AM	AF	0	13.0897	0.00107872
nDi.2.2.2.g02467	nDi.2.2.scaf00030:283378-290741	AM	AF	40.561	82.3688	0.00945466
nDi.2.2.2.g02470	nDi.2.2.scaf00030:298892-302214	AM	AF	27.5439	100.491	0.000583784
nDi.2.2.2.g02472	nDi.2.2.scaf00030:308190-310293	AM	AF	107.711	45.1195	0.00971282	nematode cuticle collagen n-terminal domain containing protein	GO:0042302,GO:0005581,GO:0002164
nDi.2.2.2.g02476	nDi.2.2.scaf00030:338785-341669	AM	AF	12.4165	68.1003	0.000583784	rna-binding protein 15b	GO:0005634,GO:0000166,GO:0006355,GO:0003676
nDi.2.2.2.g02482	nDi.2.2.scaf00031:16961-17174	AM	AF	0	146.071	0.000583784
nDi.2.2.2.g02493	nDi.2.2.scaf00031:93323-93825	AM	AF	0	53.5791	0.000583784
nDi.2.2.2.g02494	nDi.2.2.scaf00031:95385-100235	AM	AF	28.9434	7.62384	0.00356567	endonuclease exonuclease phosphatase family protein	GO:0004527,GO:0004519
nDi.2.2.2.g02498	nDi.2.2.scaf00031:108584-113118	AM	AF	24.9196	6.56779	0.000583784
nDi.2.2.2.g02509	nDi.2.2.scaf00031:152086-160398	AM	AF	94.0839	31.7391	0.000583784	collagen alpha-2 chain	GO:0000003,GO:0005201,GO:0007517,GO:0009792,GO:0050714,GO:0040010,GO:0008340,GO:0040039,GO:0030198,GO:0006898,GO:0005581,GO:0002119,GO:0005604
nDi.2.2.2.g02521	nDi.2.2.scaf00031:214043-216624	AM	AF	28.2474	79.8158	0.00154456	dynactin subunit 4	GO:0005856,GO:0005737
nDi.2.2.2.g02529,nDi.2.2.2.g02530	nDi.2.2.scaf00031:248912-256776	AM	AF	142.535	63.8732	0.00196768
nDi.2.2.2.g02540	nDi.2.2.scaf00031:293322-297202	AM	AF	46.9475	15.2552	0.00914193	dna primase small subunit	GO:0002009,GO:0006269,GO:0003896,GO:0000910,GO:0006351,GO:0009792,GO:0040035,GO:0005658,GO:0040007,GO:0002119
nDi.2.2.2.g02559	nDi.2.2.scaf00032:126056-129435	AM	AF	0	10.6395	0.000583784
nDi.2.2.2.g02562	nDi.2.2.scaf00032:151947-156103	AM	AF	15.6722	111.321	0.000583784	ankyrin repeat and sam domain-containing protein 3	GO:0005515,GO:0007275
nDi.2.2.2.g02576	nDi.2.2.scaf00032:271621-274430	AM	AF	34.3785	92.2887	0.00107872
nDi.2.2.2.g02578	nDi.2.2.scaf00032:280971-285355	AM	AF	36.3908	3.07467	0.00530781	major facilitator superfamily protein	GO:0055085,GO:0016021
nDi.2.2.2.g02593	nDi.2.2.scaf00033:26581-36190	AM	AF	5.4079	16.9326	0.00107872	egg laying defective family member (egl-15)	GO:0043589,GO:0016477,GO:0005524,GO:0048738,GO:0048546,GO:0009792,GO:0005007,GO:0031344,GO:0040035,GO:0016021,GO:0008543,GO:0060249,GO:0007411,GO:0042664,GO:0009953,GO:0001889,GO:0018991,GO:0044464,GO:0048916,GO:0006468,GO:0007517,GO:0032940,GO:0031101,GO:0035121,GO:0006898,GO:0002119
nDi.2.2.2.g02595	nDi.2.2.scaf00033:41325-42843	AM	AF	333.804	118.539	0.000583784	glutathione peroxidase	GO:0006979,GO:0005615,GO:0004602,GO:0055114
nDi.2.2.2.g02608	nDi.2.2.scaf00033:108995-111385	AM	AF	0	9.49323	0.000583784
nDi.2.2.2.g02610	nDi.2.2.scaf00033:119484-127759	AM	AF	0	15.3393	0.000583784	glycosyl transferase family 8 protein	GO:0005515,GO:0016757,GO:0046716
nDi.2.2.2.g02635	nDi.2.2.scaf00033:296064-300885	AM	AF	20.1436	103.824	0.000583784
nDi.2.2.2.g02651	nDi.2.2.scaf00034:56126-57228	AM	AF	21.6542	81.0774	0.00237895
nDi.2.2.2.g02661	nDi.2.2.scaf00034:151437-152610	AM	AF	16.6459	0	0.00154456
nDi.2.2.2.g02670	nDi.2.2.scaf00034:214675-222662	AM	AF	38.3902	172.124	0.000583784	groucho tle n-terminal q-rich domain containing protein	GO:0005654,GO:0005515,GO:0007275,GO:0006355,GO:0007219
nDi.2.2.2.g02674	nDi.2.2.scaf00034:235660-238727	AM	AF	32.9483	105.041	0.00107872	herpud family member 2	GO:0005515
nDi.2.2.2.g02682	nDi.2.2.scaf00035:4155-5698	AM	AF	45.4826	2.71629	0.00829159	hexokinase	GO:0016310,GO:0005524,GO:0005515,GO:0006096,GO:0004396
nDi.2.2.2.g02687	nDi.2.2.scaf00035:24252-28787	AM	AF	16.7909	49.3285	0.00279143	zinc finger and btb domain-containing protein 24	GO:0008270,GO:0005622,GO:0003676,GO:0009792
nDi.2.2.2.g02689	nDi.2.2.scaf00035:34435-40352	AM	AF	122.917	39.8042	0.000583784	kh domain-containing protein	GO:0016070,GO:0003723,GO:0005515
nDi.2.2.2.g02705	nDi.2.2.scaf00035:191580-199504	AM	AF	56.2019	23.7742	0.00107872	microtubule-associated protein	GO:0050794,GO:0007528,GO:0015630,GO:0048667,GO:0005515,GO:0048812,GO:0007010,GO:0007017,GO:0050877
nDi.2.2.2.g02755	nDi.2.2.scaf00036:181282-203265	AM	AF	5.72893	20.2657	0.000583784	laminin subunit alpha-1-like	GO:0045995,GO:0005606,GO:0005102,GO:0009792,GO:0030334,GO:0010171,GO:0040018,GO:0002119,GO:0030155
nDi.2.2.2.g02760	nDi.2.2.scaf00036:225587-240516	AM	AF	8.83253	72.5408	0.000583784	cadherin-related hmr-1	GO:0000132,GO:0000003,GO:0048675,GO:0007016,GO:0009792,GO:0005913,GO:0016021,GO:0007411,GO:0042074,GO:0043053,GO:0007413,GO:0001745,GO:0070097,GO:0016342,GO:0003384,GO:0006898,GO:0005509,GO:0010769,GO:0007156,GO:0010171,GO:0010975,GO:0008013
nDi.2.2.2.g02761	nDi.2.2.scaf00036:256795-283700	AM	AF	3.36349	28.8552	0.000583784	cadherin domain-containing protein	GO:0000132,GO:0000003,GO:0007016,GO:0009792,GO:0005913,GO:0016021,GO:0048814,GO:0042074,GO:0043053,GO:0007413,GO:0048846,GO:0070097,GO:0016342,GO:0003384,GO:0006898,GO:0005509,GO:0007156,GO:0042051,GO:0010171,GO:0008013
nDi.2.2.2.g02786	nDi.2.2.scaf00037:144322-147538	AM	AF	0	12.3928	0.000583784	papain family cysteine protease containing protein	GO:0006508,GO:0004197
nDi.2.2.2.g02798	nDi.2.2.scaf00037:234720-235261	AM	AF	0	37.4936	0.000583784
nDi.2.2.2.g02801	nDi.2.2.scaf00037:247448-250359	AM	AF	8.62926	537.655	0.000583784	hypothetical protein LOAG_05978 [Loa loa]	GO:0008270,GO:0003676
nDi.2.2.2.g02834	nDi.2.2.scaf00038:165513-203035	AM	AF	75.2038	15.2463	0.000583784	uncoordinated family member (unc-22)	GO:0000003,GO:0005524,GO:0006468,GO:0031672,GO:0004713,GO:0005515,GO:0004674,GO:0040027,GO:0040011,GO:0040018,GO:0040015
nDi.2.2.2.g02841	nDi.2.2.scaf00038:269260-273916	AM	AF	91.8537	22.2718	0.00530781	small heat shock protein	GO:0005515,GO:0050789,GO:0006950,GO:0009987,GO:0005737
nDi.2.2.2.g02851	nDi.2.2.scaf00039:21299-21656	AM	AF	0	35.2999	0.00237895
nDi.2.2.2.g02864	nDi.2.2.scaf00039:91048-100461	AM	AF	9.53088	41.7215	0.000583784	neurogenic locus protein delta	GO:0016020,GO:0005515,GO:0005509,GO:0007154
nDi.2.2.2.g02877	nDi.2.2.scaf00039:183598-189267	AM	AF	2.46686	53.5874	0.000583784
nDi.2.2.2.g02882	nDi.2.2.scaf00039:259514-261222	AM	AF	81.2316	6.24264	0.00858241	msp domain with glu- and lys-rich c-term domain	GO:0005856,GO:0005198
nDi.2.2.2.g02907	nDi.2.2.scaf00040:116481-121499	AM	AF	7.38191	43.1218	0.000583784
nDi.2.2.2.g02929	nDi.2.2.scaf00041:9898-15441	AM	AF	24.6009	6.84777	0.00858241	cytoplasmic polyadenylation element binding protein 4	GO:0003723,GO:0000166,GO:0045202
nDi.2.2.2.g02931	nDi.2.2.scaf00041:20611-27954	AM	AF	0	2.78777	0.000583784	multidrug resistance protein 3	GO:0055085,GO:0005524,GO:0016021
nDi.2.2.2.g02933	nDi.2.2.scaf00041:33707-38271	AM	AF	0	6.33947	0.000583784
nDi.2.2.2.g02937	nDi.2.2.scaf00041:62603-66345	AM	AF	494.618	80.1679	0.000583784	troponin t	GO:0007413,GO:0045214,GO:0030728,GO:0040017,GO:0006937,GO:0007526,GO:0040010,GO:0006898,GO:0005861,GO:0048598
nDi.2.2.2.g02939	nDi.2.2.scaf00041:75527-84958	AM	AF	28.7457	4.45926	0.00237895
nDi.2.2.2.g02955	nDi.2.2.scaf00041:158951-167186	AM	AF	13.3622	30.7622	0.00634425	at-rich interactive domain-containing protein 2	GO:0003677,GO:0005622,GO:0009792,GO:0006325,GO:0006898,GO:0008270,GO:0040035,GO:0010171,GO:0040007,GO:0071688,GO:0002119
nDi.2.2.2.g02961	nDi.2.2.scaf00041:209795-210253	AM	AF	58.0824	0	0.0088263
nDi.2.2.2.g02981	nDi.2.2.scaf00042:26735-32158	AM	AF	0	3.46016	0.000583784	twik (kcnk-like) family of potassium alpha subunit 13	GO:0005267,GO:0016021,GO:0071805
nDi.2.2.2.g02996	nDi.2.2.scaf00042:104614-104833	AM	AF	0	87.4735	0.000583784
nDi.2.2.2.g03013	nDi.2.2.scaf00042:196413-200863	AM	AF	4.08372	30.1885	0.00530781	major facilitator superfamily transporter	GO:0055085,GO:0016021,GO:0022857
nDi.2.2.2.g03014	nDi.2.2.scaf00042:208715-213302	AM	AF	50.5132	4.54679	0.000583784	major facilitator superfamily protein	GO:0055085,GO:0016021,GO:0022857
nDi.2.2.2.g03016	nDi.2.2.scaf00042:216993-227094	AM	AF	26.8383	2.96036	0.000583784	c2 domain-containing protein	GO:0005515,GO:0044459,GO:0016021,GO:0016044
nDi.2.2.2.g03036	nDi.2.2.scaf00043:33676-43360	AM	AF	9.98549	26.2573	0.00196768	denn domain-containing protein 5a	GO:0005794,GO:0017137
nDi.2.2.2.g03039	nDi.2.2.scaf00043:49804-54255	AM	AF	60.1102	6.00681	0.00107872	ser thr protein phosphatase family protein	GO:0004721
nDi.2.2.2.g03043	nDi.2.2.scaf00043:64488-66996	AM	AF	23.7911	107.963	0.000583784	cmgc cdk cdc2 protein kinase	GO:0005524,GO:0045836,GO:0005737,GO:0009792,GO:0019901,GO:0007067,GO:0008353,GO:0004713,GO:0004693,GO:0040035,GO:0040002,GO:0005634,GO:0006468,GO:0001556,GO:0051446,GO:0035046,GO:0051301,GO:0040011
nDi.2.2.2.g03049	nDi.2.2.scaf00043:94514-97378	AM	AF	158.088	21.8385	0.00107872	hypothetical protein LOAG_09909 [Loa loa]	GO:0005509
nDi.2.2.2.g03050	nDi.2.2.scaf00043:99818-103132	AM	AF	0	7.35121	0.000583784	cuticlin 1	GO:0060102,GO:0010171,GO:0016021
nDi.2.2.2.g03063	nDi.2.2.scaf00043:181416-194652	AM	AF	45.16	4.9593	0.000583784	anillin-like protein 2	GO:0008406,GO:0005515,GO:0048477,GO:0010171,GO:0040015,GO:0005737,GO:0006915,GO:0005543,GO:0009792
nDi.2.2.2.g03101	nDi.2.2.scaf00044:68854-70687	AM	AF	78.3101	269.188	0.000583784	protein-l-isoaspartate(d-aspartate) o-methyltransferase	GO:0006464,GO:0004719,GO:0032259,GO:0005737
nDi.2.2.2.g03118	nDi.2.2.scaf00044:188684-188924	AM	AF	0	55.452	0.00107872
nDi.2.2.2.g03121	nDi.2.2.scaf00044:202921-209882	AM	AF	36.1541	5.40027	0.000583784	serine threonine-protein phosphatase	GO:0004713,GO:0019915,GO:0004674,GO:0005524,GO:0040011,GO:0004721,GO:0006468
nDi.2.2.2.g03127	nDi.2.2.scaf00044:249553-253031	AM	AF	14.9472	52.1263	0.00107872	ttk protein kinase	GO:0005524,GO:0016321,GO:0007094,GO:0031101,GO:0004713,GO:0004674,GO:0010862,GO:0009790,GO:0007052,GO:0005819,GO:0060249,GO:0007060,GO:0008284
nDi.2.2.2.g03130	nDi.2.2.scaf00044:264931-266641	AM	AF	0	18.6435	0.000583784
nDi.2.2.2.g03147	nDi.2.2.scaf00045:98463-103631	AM	AF	0	4.79955	0.000583784	guanylate cyclase-like protein	GO:0020037,GO:0005622,GO:0035556,GO:0006182,GO:0070482,GO:0007631,GO:0040011,GO:0019826,GO:0004383
nDi.2.2.2.g03154	nDi.2.2.scaf00045:134695-139447	AM	AF	26.8756	109.268	0.000583784	ccr4-not transcription complex subunit 2	GO:0005634,GO:0002009,GO:0006355,GO:0009792,GO:0040010,GO:0008340,GO:0019915,GO:0005515,GO:0006898,GO:0040011,GO:0040018,GO:0040035,GO:0002119
nDi.2.2.2.g03158	nDi.2.2.scaf00045:155945-158424	AM	AF	0	11.0387	0.00667691
nDi.2.2.2.g03159	nDi.2.2.scaf00045:161887-163070	AM	AF	0	17.6163	0.00237895
nDi.2.2.2.g03163	nDi.2.2.scaf00045:187536-190979	AM	AF	13.7025	47.4902	0.00425764
nDi.2.2.2.g03172	nDi.2.2.scaf00045:240124-241424	AM	AF	0	29.3541	0.00317799
nDi.2.2.2.g03187	nDi.2.2.scaf00046:62458-69894	AM	AF	8.73101	22.4765	0.00600241	transcription factor	GO:0003677,GO:0005515
nDi.2.2.2.g03192	nDi.2.2.scaf00046:109021-112214	AM	AF	11.8693	49.6147	0.00356567
nDi.2.2.2.g03193	nDi.2.2.scaf00046:118557-127110	AM	AF	11.0576	27.1453	0.00634425	piwi domain containing protein	GO:0003723,GO:0016246,GO:0071844,GO:0005515,GO:0007275,GO:0070918,GO:0016071,GO:0048856,GO:0035195,GO:0044444
nDi.2.2.2.g03200	nDi.2.2.scaf00046:166614-173822	AM	AF	5.6597	54.2338	0.000583784	period circadian protein	GO:0005515,GO:0007165,GO:0032501,GO:0004871,GO:0048856
nDi.2.2.2.g03229	nDi.2.2.scaf00047:79773-93297	AM	AF	27.3087	86.1032	0.000583784
nDi.2.2.2.g03233	nDi.2.2.scaf00047:112192-112396	AM	AF	0	100.793	0.00317799
nDi.2.2.2.g03249	nDi.2.2.scaf00047:201119-203070	AM	AF	2141.48	12.7236	0.000583784	msp-domain protein 1 variant	GO:0005856,GO:0005198
nDi.2.2.2.g03279	nDi.2.2.scaf00048:91159-97505	AM	AF	10.9695	43.0735	0.000583784	btb poz domain containing protein	GO:0005515
nDi.2.2.2.g03317	nDi.2.2.scaf00049:58074-60399	AM	AF	97.5882	30.7396	0.000583784
nDi.2.2.2.g03332	nDi.2.2.scaf00049:148825-153562	AM	AF	254.112	47.9649	0.000583784	myosin light polypeptide 1	GO:0018991,GO:0040011,GO:0005509
nDi.2.2.2.g03338	nDi.2.2.scaf00049:194439-204602	AM	AF	12.8828	30.6068	0.00154456	low quality protein: ubinuclein-2-like	GO:0005730
nDi.2.2.2.g03373	nDi.2.2.scaf00050:157424-157943	AM	AF	0	77.2182	0.000583784	gf20391-like isoform 1	GO:0005634,GO:0003677,GO:0045653,GO:0006334,GO:0000786
nDi.2.2.2.g03376	nDi.2.2.scaf00050:176210-189867	AM	AF	282.614	45.765	0.000583784	myosin heavy chain	GO:0030241,GO:0051015,GO:0005524,GO:0040017,GO:0009792,GO:0043050,GO:0008307,GO:0005863,GO:0048017,GO:0007413,GO:0018991,GO:0006936,GO:0031672,GO:0007626,GO:0006898,GO:0010171,GO:0000146,GO:0040007,GO:0002119
nDi.2.2.2.g03392	nDi.2.2.scaf00051:52016-57956	AM	AF	18.0554	53.293	0.000583784	ubiquitin carboxyl-terminal hydrolase 33	GO:0044464,GO:0004221,GO:0006511,GO:0008234,GO:0005515,GO:0040011,GO:0050896,GO:0051179
nDi.2.2.2.g03402	nDi.2.2.scaf00051:142070-145588	AM	AF	133.911	27.8803	0.000583784
nDi.2.2.2.g03413	nDi.2.2.scaf00051:212245-215337	AM	AF	0	45.8751	0.000583784	dead box atp-dependent rna helicase	GO:0005524,GO:0003676,GO:0008026
nDi.2.2.2.g03423	nDi.2.2.scaf00052:13689-14892	AM	AF	0	7.64546	0.00317799
nDi.2.2.2.g03425	nDi.2.2.scaf00052:29975-32079	AM	AF	0	13.6027	0.000583784	homeobox domain containing protein	GO:0005634,GO:0006355,GO:0000976,GO:0048665,GO:0003700,GO:0007606
nDi.2.2.2.g03465	nDi.2.2.scaf00053:83551-87044	AM	AF	0	7.02275	0.000583784	wingless-type mmtv integration site family member 2 precursor	GO:0002009,GO:0035295,GO:0006355,GO:0003002,GO:0001568,GO:0060042,GO:0048568,GO:0005109,GO:0060828,GO:0003407,GO:0071363,GO:0030182,GO:0044464,GO:0007267,GO:0071495,GO:0060541,GO:0035115,GO:0005578,GO:0009967,GO:0045596,GO:0048589,GO:0048646,GO:0050767,GO:0008284
nDi.2.2.2.g03474	nDi.2.2.scaf00053:121454-145179	AM	AF	19.7606	5.74961	0.000583784	hypothetical protein LOAG_00790 [Loa loa]	GO:0032501
nDi.2.2.2.g03475	nDi.2.2.scaf00053:148288-153567	AM	AF	53.3196	19.2527	0.00461866	nf-kappa-b inhibitor-interacting ras-like protein 1-like	GO:0016020,GO:0005921,GO:0006184,GO:0007264,GO:0005622,GO:0005525,GO:0015031,GO:0003924
nDi.2.2.2.g03491	nDi.2.2.scaf00054:34857-38896	AM	AF	34.5476	5.78018	0.0088263	fbn8	GO:0007165,GO:0004872,GO:0005102
nDi.2.2.2.g03502	nDi.2.2.scaf00054:86625-100300	AM	AF	20.653	7.14235	0.000583784	rna exonuclease 1 homolog	GO:0004143,GO:0007205,GO:0004527,GO:0005622,GO:0003676
nDi.2.2.2.g03513	nDi.2.2.scaf00055:18910-23997	AM	AF	38.9151	85.2606	0.00600241
nDi.2.2.2.g03532	nDi.2.2.scaf00055:185567-189053	AM	AF	64.115	4.13126	0.00154456	ck1 worm6 protein kinase	GO:0004713,GO:0005524,GO:0040011,GO:0006468
nDi.2.2.2.g03534	nDi.2.2.scaf00055:194196-200432	AM	AF	29.8528	99.507	0.000583784	myotubularin-related protein 4-like	GO:0018991,GO:0035335,GO:0004725,GO:0046872,GO:0040011,GO:0007275,GO:0048856,GO:0048518
nDi.2.2.2.g03536	nDi.2.2.scaf00055:204555-205959	AM	AF	0	13.8469	0.00107872
nDi.2.2.2.g03541	nDi.2.2.scaf00056:5234-12591	AM	AF	2.97021	31.697	0.00530781	ing defective family member (mlt-9)	GO:0016020,GO:0040010,GO:0040011,GO:0018996,GO:0002119
nDi.2.2.2.g03550	nDi.2.2.scaf00056:59830-74006	AM	AF	21.6209	51.8209	0.00107872
nDi.2.2.2.g03555	nDi.2.2.scaf00056:119351-120720	AM	AF	0	5.28755	0.00154456
nDi.2.2.2.g03556	nDi.2.2.scaf00056:121579-122418	AM	AF	0	18.241	0.00971282
nDi.2.2.2.g03584	nDi.2.2.scaf00057:113822-115486	AM	AF	688.866	169.326	0.00461866	cysteine-rich protein 1	GO:0010468,GO:0005737,GO:0008283,GO:0010033,GO:0008270,GO:0071493,GO:0018991,GO:0071236,GO:0007507,GO:0042277,GO:0060741,GO:0003680,GO:0010043,GO:0006915,GO:0022600,GO:0006955,GO:0008301
nDi.2.2.2.g03591	nDi.2.2.scaf00057:161945-170873	AM	AF	12.7838	67.5265	0.000583784	regulator of g protein	GO:0038032
nDi.2.2.2.g03593	nDi.2.2.scaf00057:195505-220085	AM	AF	17.9403	54.1779	0.000583784	kh domain containing protein	GO:0007492,GO:0005634,GO:0003723,GO:0005515,GO:0044419,GO:0005737
nDi.2.2.2.g03603	nDi.2.2.scaf00058:63770-77783	AM	AF	8.56848	29.2225	0.00154456	actin family protein	GO:0000003,GO:0005515,GO:0006898,GO:0040007,GO:0002119,GO:0071688,GO:0005543
nDi.2.2.2.g03607	nDi.2.2.scaf00058:92549-96084	AM	AF	145.922	42.1239	0.000583784	disorganized muscle protein 1	GO:0016740,GO:0071688
nDi.2.2.2.g03637	nDi.2.2.scaf00059:65179-65977	AM	AF	0	28.1042	0.000583784
nDi.2.2.2.g03639	nDi.2.2.scaf00059:77295-94693	AM	AF	4.43653	87.658	0.000583784	pdz domain containing protein	GO:0005515
nDi.2.2.2.g03640	nDi.2.2.scaf00059:97942-120620	AM	AF	0.611307	7.63013	0.00387995	protocadherin-like wing polarity protein stan-like	GO:0007186,GO:0005515,GO:0005509,GO:0007156,GO:0016021,GO:0005886,GO:0004930
nDi.2.2.2.g03642	nDi.2.2.scaf00059:124687-126657	AM	AF	145.807	15.1472	0.000583784	cmgc cdk cdc2 protein kinase	GO:0004713,GO:0005524,GO:0009794,GO:0004674,GO:0006468
nDi.2.2.2.g03663	nDi.2.2.scaf00060:15659-15899	AM	AF	0	46.1236	0.00667691
nDi.2.2.2.g03664	nDi.2.2.scaf00060:16385-22403	AM	AF	21.9164	60.6401	0.000583784	mog interacting and ectopic p-granules protein 1	GO:0005634,GO:0002009,GO:0042826,GO:0042802,GO:0040010,GO:0008340,GO:0017151,GO:0040027,GO:0008270,GO:0040035,GO:0008134
nDi.2.2.2.g03676	nDi.2.2.scaf00060:65920-72498	AM	AF	0	9.75046	0.000583784	variable abnormal morphology family member (vab-3)	GO:0045165,GO:0009952,GO:0005634,GO:0000976,GO:0005737,GO:0040039,GO:0045138,GO:0005515,GO:0045944,GO:0030155,GO:0003700
nDi.2.2.2.g03678	nDi.2.2.scaf00060:82868-95529	AM	AF	0	17.914	0.000583784	paired box protein pax-6	GO:0045165,GO:0009952,GO:0005634,GO:0005737,GO:0040039,GO:0045138,GO:0005515,GO:0045944,GO:0043565,GO:0030155,GO:0003700
nDi.2.2.2.g03687	nDi.2.2.scaf00060:168803-169070	AM	AF	0	53.3539	0.000583784
nDi.2.2.2.g03690	nDi.2.2.scaf00060:178206-184293	AM	AF	9.90556	29.402	0.00498405	cre-unc-31 protein	GO:0046872,GO:0030054,GO:0015031,GO:0045202,GO:0006887,GO:0030659,GO:0005543
nDi.2.2.2.g03694	nDi.2.2.scaf00060:214466-220723	AM	AF	4.7536	28.6154	0.000583784	kinesin-like protein kif3b	GO:0017048,GO:0007596,GO:0000090,GO:0005524,GO:0007100,GO:0005873,GO:0030496,GO:0005829,GO:0008574,GO:0005876,GO:0016939,GO:0007368,GO:0000910,GO:0072383,GO:0005813,GO:0090307,GO:0008089
nDi.2.2.2.g03719	nDi.2.2.scaf00061:142149-150013	AM	AF	3.20796	89.6871	0.000583784	camp-dependent protein kinase catalytic	GO:0007474,GO:0005524,GO:0004872,GO:0006468,GO:0035091,GO:0004703,GO:0004713,GO:0047696,GO:0038032,GO:0001664,GO:0016060,GO:0050254
nDi.2.2.2.g03745	nDi.2.2.scaf00062:88231-94935	AM	AF	0	3.38888	0.00530781	cre-vab-15 protein	GO:0005634,GO:0048477,GO:0006355,GO:0006915,GO:0007626,GO:0007567,GO:0040011,GO:0043565,GO:0048598,GO:0003700
nDi.2.2.2.g03746	nDi.2.2.scaf00062:99139-99343	AM	AF	0	111.497	0.000583784
nDi.2.2.2.g03750	nDi.2.2.scaf00062:131498-144478	AM	AF	3.74117	14.037	0.000583784	glutamate synthase	GO:0005506,GO:0050660,GO:0006537,GO:0055114,GO:0051536,GO:0009792,GO:0016040,GO:0040010,GO:0010181,GO:0002119
nDi.2.2.2.g03759	nDi.2.2.scaf00062:198898-199300	AM	AF	0	62.7806	0.00154456	yh82_caeel ame: full	GO:0005576,GO:0005184
nDi.2.2.2.g03775	nDi.2.2.scaf00063:123145-124899	AM	AF	418.3	45.734	0.000583784
nDi.2.2.2.g03776	nDi.2.2.scaf00063:138647-173329	AM	AF	17.733	49.3818	0.00107872	rho gtpase-activating protein 29	GO:0046872,GO:0005622,GO:0035556
nDi.2.2.2.g03793	nDi.2.2.scaf00064:48452-51881	AM	AF	53.0937	12.6417	0.000583784	cytochrome p450	GO:0014070,GO:0019369,GO:0032496,GO:0055114,GO:0043025,GO:0045471,GO:0016705,GO:0030334,GO:0003958,GO:0009055,GO:0042493,GO:0020037,GO:0005792,GO:0010243,GO:0007267,GO:0043434,GO:0032526,GO:0048471,GO:0001523,GO:0040024,GO:0040007,GO:0004497
nDi.2.2.2.g03794	nDi.2.2.scaf00064:52975-54819	AM	AF	0	47.0271	0.000583784
nDi.2.2.2.g03797	nDi.2.2.scaf00064:61679-64278	AM	AF	17.692	87.7909	0.000583784	see oma family member	GO:0002009,GO:0003723,GO:0005813,GO:0001704,GO:0001556,GO:0009792,GO:0030010,GO:0009880,GO:0001708,GO:0008270,GO:0043186
nDi.2.2.2.g03801	nDi.2.2.scaf00064:81277-85476	AM	AF	29.967	63.4114	0.0088263	glucosidase 2 subunit beta	GO:0016310,GO:0005509,GO:0016301,GO:0048793
nDi.2.2.2.g03802	nDi.2.2.scaf00064:86778-89014	AM	AF	99.1175	9.69579	0.000583784	protein-tyrosine phosphatase containing protein	GO:0035335,GO:0004725
nDi.2.2.2.g03805	nDi.2.2.scaf00064:97723-113928	AM	AF	11.8669	1.79987	0.00107872	proteasome activator complex subunit 4	GO:0005488
nDi.2.2.2.g03807	nDi.2.2.scaf00064:117000-123997	AM	AF	12.3603	35.0011	0.00356567	protein-tyrosine phosphatase	GO:0030424,GO:0004728,GO:0008045,GO:0005001,GO:0035335,GO:0040026,GO:0007417,GO:0007616,GO:0007424,GO:0040027,GO:0045177,GO:0005886
nDi.2.2.2.g03808	nDi.2.2.scaf00064:125141-137972	AM	AF	9.08272	34.6449	0.000583784	tyrosine-protein phosphatase 10d	GO:0005515,GO:0040027,GO:0035335,GO:0004725,GO:0040026
nDi.2.2.2.g03826	nDi.2.2.scaf00065:21229-21744	AM	AF	0	20.092	0.00317799
nDi.2.2.2.g03836	nDi.2.2.scaf00065:109853-110763	AM	AF	0	83.6027	0.000583784
nDi.2.2.2.g03837	nDi.2.2.scaf00065:111561-120503	AM	AF	0	4.3066	0.000583784
nDi.2.2.2.g03840	nDi.2.2.scaf00065:138037-141988	AM	AF	0	13.0907	0.000583784	member ras oncogene isoform cra_a	GO:0030425,GO:0016324,GO:0007596,GO:0045921,GO:0042470,GO:0043320,GO:0007264,GO:0040035,GO:0031489,GO:0030318,GO:0070382,GO:0006605,GO:0030667,GO:0006184,GO:0032585,GO:0005764,GO:0001750,GO:0071985,GO:0003924,GO:0043316,GO:0019904,GO:0006913,GO:0032402,GO:0005794,GO:0040007,GO:0005525,GO:0002119
nDi.2.2.2.g03854	nDi.2.2.scaf00065:210107-217717	AM	AF	9.98211	168.724	0.000583784	50s ribosomal protein l10	GO:0005840,GO:0040010,GO:0006898,GO:0040018,GO:0002119,GO:0009792
nDi.2.2.2.g03856	nDi.2.2.scaf00066:9025-15896	AM	AF	18.0638	83.452	0.000583784
nDi.2.2.2.g03867	nDi.2.2.scaf00066:93425-95507	AM	AF	416.015	192.378	0.00498405	protein dpy-30 homolog	GO:0000003,GO:0040014,GO:0006355,GO:0051568,GO:0040017,GO:0009792,GO:0042464,GO:0005730,GO:0016197,GO:0005802,GO:0042803,GO:0040010,GO:0048188,GO:0040027,GO:0045138,GO:0005794,GO:0010171
nDi.2.2.2.g03884	nDi.2.2.scaf00067:16355-23631	AM	AF	17.2702	42.7513	0.00914193	ski sno dac family protein	GO:0060041,GO:0014902,GO:0002089,GO:0035019,GO:0005737,GO:0021772,GO:0046811,GO:0000122,GO:0017053,GO:0003682,GO:0005667,GO:0000166,GO:0043086,GO:0060021,GO:0022011,GO:0090101,GO:0009953,GO:0060349,GO:0048147,GO:0048741,GO:0030326,GO:0043585,GO:0045944,GO:0009948,GO:0046332,GO:0060325,GO:0001843,GO:0042981
nDi.2.2.2.g03886	nDi.2.2.scaf00067:39182-65658	AM	AF	120.147	17.2562	0.000583784	von willebrand factor type d domain protein	GO:0005319,GO:0006869
nDi.2.2.2.g03892	nDi.2.2.scaf00067:92724-106983	AM	AF	52.9147	9.99758	0.00107872	5 -amp-activated protein kinase subunit gamma-2	GO:0005515,GO:0008152,GO:0040011,GO:0040035,GO:0003824,GO:0009792
nDi.2.2.2.g03916	nDi.2.2.scaf00068:77464-78114	AM	AF	0	24.1495	0.00764369
nDi.2.2.2.g03917	nDi.2.2.scaf00068:79573-82061	AM	AF	9.2986	36.6637	0.00279143	udp-galactopyranose mutase	GO:0005737,GO:0019915,GO:0008340,GO:0033692,GO:0018996,GO:0040011,GO:0010171,GO:0008767,GO:0040018,GO:0002119
nDi.2.2.2.g03919	nDi.2.2.scaf00068:87490-88026	AM	AF	0	21.4765	0.000583784
nDi.2.2.2.g03931	nDi.2.2.scaf00068:138370-139584	AM	AF	266.36	0	0.000583784
nDi.2.2.2.g03935	nDi.2.2.scaf00068:147353-152882	AM	AF	50.3697	14.7762	0.00317799	tau-tubulin kinase 1	GO:0005524,GO:0004672,GO:0006468
nDi.2.2.2.g03941	nDi.2.2.scaf00069:165-4755	AM	AF	0	4.01058	0.00154456
nDi.2.2.2.g03942	nDi.2.2.scaf00069:6044-7276	AM	AF	0	30.295	0.000583784	cuticlin 1	GO:0010171
nDi.2.2.2.g03964	nDi.2.2.scaf00069:181769-184200	AM	AF	44.2292	152.572	0.000583784	ribonucleoside-diphosphate reductase small chain	GO:0002009,GO:0016477,GO:0046914,GO:0005737,GO:0030728,GO:0055114,GO:0009792,GO:0006915,GO:0008406,GO:0004748,GO:0008340,GO:0006898,GO:0016021,GO:0040035,GO:0009186,GO:0006974
nDi.2.2.2.g03981	nDi.2.2.scaf00070:88350-93058	AM	AF	0	8.69393	0.000583784	cg1428- partial	GO:0008152,GO:0003824
nDi.2.2.2.g03983	nDi.2.2.scaf00070:106972-109013	AM	AF	0	10.3369	0.000583784	core-2 i-branching enzyme family protein	GO:0008375,GO:0016020
nDi.2.2.2.g04000	nDi.2.2.scaf00070:190997-194256	AM	AF	80.3575	14.6365	0.000583784	platelet-activating factor acetylhydrolase	GO:0010172,GO:0000003,GO:0016042,GO:0003847,GO:0002119,GO:0009792
nDi.2.2.2.g04018	nDi.2.2.scaf00071:86652-95233	AM	AF	2.90385	26.569	0.000583784	ferm domain	GO:0005856,GO:0019898,GO:0008092,GO:0005737
nDi.2.2.2.g04032	nDi.2.2.scaf00072:15179-22815	AM	AF	49.1248	23.2044	0.00634425
nDi.2.2.2.g04050	nDi.2.2.scaf00072:128869-134553	AM	AF	47.6466	10.2931	0.000583784	neuroendocrine convertase 2	GO:0030424,GO:0004252,GO:0008340,GO:0006508,GO:0061096
nDi.2.2.2.g04060	nDi.2.2.scaf00073:16426-18399	AM	AF	8.80345	126.152	0.000583784
nDi.2.2.2.g04065	nDi.2.2.scaf00073:43055-46109	AM	AF	52.4322	13.6441	0.00237895	hypothetical protein LOAG_05741 [Loa loa]	GO:0005515
nDi.2.2.2.g04066	nDi.2.2.scaf00073:46880-47324	AM	AF	0	70.6786	0.00237895
nDi.2.2.2.g04093	nDi.2.2.scaf00074:21918-23700	AM	AF	0	12.8565	0.00154456
nDi.2.2.2.g04098	nDi.2.2.scaf00074:71484-74903	AM	AF	0	7.15627	0.000583784	troponin i 4	GO:0018991,GO:0006936,GO:0045214,GO:0030172,GO:0030017,GO:0009792,GO:0040032,GO:0040010,GO:0043050,GO:0040011,GO:0040035,GO:0002119,GO:0030421
nDi.2.2.2.g04109	nDi.2.2.scaf00074:195290-195704	AM	AF	0	11.3534	0.00667691	---NA---	GO:0006508,GO:0004222
nDi.2.2.2.g04116	nDi.2.2.scaf00075:18286-29008	AM	AF	6.82765	24.5877	0.000583784	protein arginine n-methyltransferase	GO:0005515,GO:0008270,GO:0008276,GO:0006479,GO:0005737
nDi.2.2.2.g04117	nDi.2.2.scaf00075:31151-33375	AM	AF	141.173	9.34276	0.000583784
nDi.2.2.2.g04126	nDi.2.2.scaf00075:118920-121688	AM	AF	19.5907	0	0.0088263
nDi.2.2.2.g04130	nDi.2.2.scaf00075:131958-135222	AM	AF	166.829	5.09861	0.00107872
nDi.2.2.2.g04153	nDi.2.2.scaf00076:84844-87480	AM	AF	0	5.25576	0.000583784
nDi.2.2.2.g04159	nDi.2.2.scaf00076:127624-136185	AM	AF	0	3.48595	0.000583784	cre-lgc-49 protein	GO:0005230,GO:0030054,GO:0016021,GO:0005886,GO:0006811,GO:0045211
nDi.2.2.2.g04176	nDi.2.2.scaf00077:124810-141394	AM	AF	21.4058	55.5568	0.00634425
nDi.2.2.2.g04185	nDi.2.2.scaf00078:15892-19803	AM	AF	32.4424	6.08498	0.00530781	transmembrane amino acid transporter protein	GO:0019915,GO:0016021
nDi.2.2.2.g04191	nDi.2.2.scaf00078:58411-62188	AM	AF	8.51219	47.1962	0.000583784	target of egr1 protein 1	GO:0005634,GO:0008270,GO:0003676
nDi.2.2.2.g04203	nDi.2.2.scaf00078:106209-128820	AM	AF	4.51824	20.9564	0.000583784	egf-like domain containing protein	GO:0005515,GO:0005509
nDi.2.2.2.g04213	nDi.2.2.scaf00079:14348-15355	AM	AF	0	16.5221	0.000583784
nDi.2.2.2.g04216	nDi.2.2.scaf00079:40846-56741	AM	AF	30.5527	72.0542	0.000583784	protein lap1	GO:0000132,GO:0016323,GO:0007043,GO:0030728,GO:0005515,GO:0040035,GO:0040015,GO:0015031,GO:0060027,GO:0005912,GO:0030029,GO:0007155,GO:0060465,GO:0001764,GO:0014021,GO:0045108
nDi.2.2.2.g04236	nDi.2.2.scaf00079:149933-152065	AM	AF	0	7.05262	0.000583784	udp- c:betagal beta- -n-acetylglucosaminyltransferase 5	GO:0008375,GO:0006486,GO:0005794,GO:0016021,GO:0008378
nDi.2.2.2.g04237,nDi.2.2.2.g04238	nDi.2.2.scaf00079:154309-162206	AM	AF	0	15.903	0.000583784
nDi.2.2.2.g04242	nDi.2.2.scaf00080:6200-10876	AM	AF	68.3615	30.7578	0.00387995	protein fem-1 homolog c	GO:0019100,GO:0005515,GO:0042006,GO:0019102
nDi.2.2.2.g04255	nDi.2.2.scaf00080:96313-97968	AM	AF	0	19.5647	0.000583784
nDi.2.2.2.g04261	nDi.2.2.scaf00080:130769-134455	AM	AF	0	8.45775	0.000583784	armadillo repeat-containing	GO:0005488
nDi.2.2.2.g04284	nDi.2.2.scaf00081:118152-125443	AM	AF	2.71367	33.145	0.00107872	sodium hydrogen exchanger 3	GO:0071436,GO:0015385,GO:0016021,GO:0006885,GO:0008104,GO:0015992
nDi.2.2.2.g04291,nDi.2.2.2.g04292	nDi.2.2.scaf00081:154952-162151	AM	AF	60.4489	25.2284	0.00107872
nDi.2.2.2.g04295	nDi.2.2.scaf00082:40593-42019	AM	AF	0	15.7568	0.00154456	hematopoietic stem progenitor cells 176	GO:0043231,GO:0006888,GO:0005737
nDi.2.2.2.g04301	nDi.2.2.scaf00082:124566-126282	AM	AF	293.061	52.7962	0.000583784	nematode cuticle collagen n-terminal domain containing protein	GO:0042302,GO:0009653,GO:0007275,GO:0005581,GO:0040007
nDi.2.2.2.g04331	nDi.2.2.scaf00083:145326-155462	AM	AF	16.4414	66.9885	0.000583784	ubiquitin carboxyl-terminal hydrolase 37	GO:0006511,GO:0006508,GO:0008233,GO:0004221
nDi.2.2.2.g04343	nDi.2.2.scaf00084:69303-81585	AM	AF	10.7312	31.4262	0.000583784	protein kinase domain-containing protein	GO:0004713,GO:0005524,GO:0016021,GO:0006468
nDi.2.2.2.g04344	nDi.2.2.scaf00084:82807-87750	AM	AF	0	89.5828	0.000583784	cre-mex-1 protein	GO:0000003,GO:0002009,GO:0001704,GO:0003730,GO:0009792,GO:0000122,GO:0030010,GO:0008340,GO:0009880,GO:0001708,GO:0008266,GO:0008270,GO:0043186
nDi.2.2.2.g04355	nDi.2.2.scaf00085:14865-16196	AM	AF	0	28.9372	0.000583784
nDi.2.2.2.g04358	nDi.2.2.scaf00085:21114-23468	AM	AF	21.2179	133.334	0.000583784	hypothetical protein LOAG_05076 [Loa loa]	GO:0009790
nDi.2.2.2.g04373	nDi.2.2.scaf00085:109179-120104	AM	AF	30.235	8.90788	0.000583784	short chain dehydrogenase reductase family protein	GO:0031177,GO:0000166,GO:0048037,GO:0055114,GO:0000036,GO:0004043
nDi.2.2.2.g04378	nDi.2.2.scaf00085:161017-164324	AM	AF	0	3.68328	0.00317799	yqib_caeel ame: full	GO:0000003
nDi.2.2.2.g04391	nDi.2.2.scaf00086:91846-93092	AM	AF	0	58.1201	0.000583784
nDi.2.2.2.g04392	nDi.2.2.scaf00086:100638-101732	AM	AF	0	13.7832	0.000583784	inhibin beta a chain precursor	GO:0008083,GO:0051093,GO:0005615,GO:0042325,GO:0045786,GO:0061039,GO:0045893,GO:0071310,GO:0045637,GO:0001707,GO:0006357,GO:0022602,GO:0090092,GO:0051246,GO:0030218,GO:0022402,GO:0043234,GO:0040007,GO:0001942,GO:0046880
nDi.2.2.2.g04411	nDi.2.2.scaf00087:33652-39319	AM	AF	0	10.1032	0.000583784
nDi.2.2.2.g04428	nDi.2.2.scaf00087:150152-157320	AM	AF	2.07121	34.423	0.00425764	nuclear hormone receptor e75	GO:0003707,GO:0005634,GO:0006355,GO:0007591,GO:0002165,GO:0008270,GO:0043565,GO:0043401,GO:0003700
nDi.2.2.2.g04447	nDi.2.2.scaf00089:3498-28276	AM	AF	9.06545	24.2752	0.00107872	ccdc88c protein	GO:0008152,GO:0005515,GO:0050789,GO:0009987
nDi.2.2.2.g04508	nDi.2.2.scaf00091:88732-95686	AM	AF	13.9777	30.4038	0.00971282	probable e3 ubiquitin-protein ligase herc4	GO:0000003,GO:0006464,GO:0016881,GO:0005622
nDi.2.2.2.g04512	nDi.2.2.scaf00091:131191-131757	AM	AF	0	51.716	0.000583784	cre-hsp- protein	GO:0000003,GO:0008340,GO:0031072,GO:0042802,GO:0071259,GO:0006950,GO:0005737
nDi.2.2.2.g04523	nDi.2.2.scaf00092:60829-67237	AM	AF	7.65465	19.965	0.0073188	endonuclease exonuclease phosphatase	GO:0019717,GO:0015870,GO:0034097,GO:0016185,GO:0007420,GO:0046854,GO:0015812,GO:0045933,GO:0001956,GO:0000166,GO:0017124,GO:0034595,GO:0045202,GO:0043059,GO:0014015,GO:0016191,GO:0032526,GO:0010940,GO:0004527,GO:0008022,GO:0043234,GO:0040018,GO:0007010,GO:0007032,GO:0044444,GO:0004519,GO:0048260,GO:0032403,GO:0043058,GO:0048212
nDi.2.2.2.g04533	nDi.2.2.scaf00092:157365-161759	AM	AF	5.1444	30.9157	0.00196768	ypc1_caeel ame: full	GO:0003677
nDi.2.2.2.g04543	nDi.2.2.scaf00093:86903-91870	AM	AF	0	10.7986	0.000583784	serotonin receptor	GO:0040013,GO:0016021,GO:0004930,GO:0007210
nDi.2.2.2.g04547	nDi.2.2.scaf00093:120257-122120	AM	AF	578.989	213.105	0.000583784	actin	GO:0005938,GO:0005524,GO:0009792,GO:0040039,GO:0000281,GO:0007108,GO:0040035,GO:0016887,GO:0030036,GO:0005200,GO:0006915,GO:0005884,GO:0007126,GO:0006898,GO:0040007,GO:0002119
nDi.2.2.2.g04555	nDi.2.2.scaf00094:645-1645	AM	AF	0	13.8024	0.000583784
nDi.2.2.2.g04557	nDi.2.2.scaf00094:15905-23750	AM	AF	0	3.28713	0.000583784	patched family protein	GO:0000003,GO:0040025,GO:0008340,GO:0008158,GO:0045138,GO:0018996,GO:0040011,GO:0006897,GO:0016021
nDi.2.2.2.g04560	nDi.2.2.scaf00094:31786-37729	AM	AF	42.8734	17.1424	0.00461866	myotubularin-related protein 10-b	GO:0016740,GO:0016311,GO:0016791
nDi.2.2.2.g04567	nDi.2.2.scaf00094:83629-84274	AM	AF	0	32.9445	0.000583784
nDi.2.2.2.g04573	nDi.2.2.scaf00094:115336-122989	AM	AF	7.25176	47.7163	0.000583784	in family member (nab-1)	GO:0048786,GO:0005515,GO:0005886
nDi.2.2.2.g04587	nDi.2.2.scaf00095:57991-62045	AM	AF	21.7185	100.899	0.000583784
nDi.2.2.2.g04593	nDi.2.2.scaf00095:88451-92614	AM	AF	387.603	134.414	0.000583784	kh domain containing protein	GO:0007399,GO:0005634,GO:0003723,GO:0009987,GO:0005737
nDi.2.2.2.g04624	nDi.2.2.scaf00097:7058-17072	AM	AF	0	8.89221	0.000583784	carnitine o-palmitoyltransferase liver isoform	GO:0016746
nDi.2.2.2.g04625	nDi.2.2.scaf00097:17708-23552	AM	AF	54.514	21.1025	0.000583784	neutral alpha-glucosidase ab-like	GO:0030246,GO:0005980,GO:0040007,GO:0004558,GO:0005764,GO:0002119,GO:0009792
nDi.2.2.2.g04636	nDi.2.2.scaf00097:116648-119934	AM	AF	42.175	182.885	0.000583784	hypothetical protein LOAG_04751 [Loa loa]	GO:0008270,GO:0003676
nDi.2.2.2.g04643	nDi.2.2.scaf00098:16841-25160	AM	AF	25.6748	144.338	0.000583784	maternal protein pumilio	GO:0045786,GO:0048477,GO:0045727,GO:0008258,GO:0005737,GO:0003730,GO:0050804,GO:0007067,GO:0007616,GO:0000900,GO:0017148,GO:0008582,GO:0042078,GO:0045892,GO:0001709,GO:0000288,GO:0048813,GO:0007280,GO:0008595
nDi.2.2.2.g04645	nDi.2.2.scaf00098:31451-33992	AM	AF	14.3051	129.333	0.000583784	alpha-tubulin n-acetyltransferase 2	GO:0019799
nDi.2.2.2.g04669	nDi.2.2.scaf00099:3718-11542	AM	AF	25.0218	2.19263	0.00425764	solute carrier family member 6	GO:0055085,GO:0008272,GO:0016021,GO:0008271
nDi.2.2.2.g04681	nDi.2.2.scaf00099:96516-108376	AM	AF	18.8638	3.85327	0.00279143	sodium chloride cotransporter 3	GO:0016020,GO:0055085
nDi.2.2.2.g04684	nDi.2.2.scaf00099:120211-123795	AM	AF	25.2606	0	0.000583784
nDi.2.2.2.g04700	nDi.2.2.scaf00100:59117-60458	AM	AF	0	29.5572	0.000583784	zinc finger partial	GO:0005515,GO:0008270
nDi.2.2.2.g04713	nDi.2.2.scaf00101:2505-4275	AM	AF	25.8934	205.488	0.000583784	high mobility group protein	GO:0043229,GO:0003677,GO:0090304,GO:0034645
nDi.2.2.2.g04721	nDi.2.2.scaf00101:39362-44388	AM	AF	12.227	47.9848	0.000583784	bromodomain-containing protein 7	GO:0000003,GO:0040010,GO:0005515,GO:0010171,GO:0002119,GO:0009792
nDi.2.2.2.g04727	nDi.2.2.scaf00101:89258-100284	AM	AF	12.4858	2.12727	0.00829159	probable phospholipid-transporting atpase ia isoform 2	GO:0000287,GO:0005783,GO:0008152,GO:0005524,GO:0015662,GO:0034220,GO:0006812,GO:0005515,GO:0015914,GO:0016021,GO:0004012,GO:0005886
nDi.2.2.2.g04732	nDi.2.2.scaf00101:136371-136623	AM	AF	0	42.232	0.00317799
nDi.2.2.2.g04755	nDi.2.2.scaf00103:12965-14647	AM	AF	0	21.6406	0.000583784	cuticle collagen dpy-7	GO:0040010,GO:0032154,GO:0018991,GO:0040011,GO:0010171,GO:0005581,GO:0060108,GO:0048471
nDi.2.2.2.g04760	nDi.2.2.scaf00103:36888-48169	AM	AF	23.0658	7.65535	0.00107872	armadillo beta-catenin-like repeat family protein	GO:0006810,GO:0005515
nDi.2.2.2.g04764	nDi.2.2.scaf00103:65141-72081	AM	AF	14.7299	49.4213	0.000583784	argonaute 2	GO:0006413,GO:0003743,GO:0008340,GO:0005515,GO:0035198,GO:0002119,GO:0005737,GO:0009792
nDi.2.2.2.g04776	nDi.2.2.scaf00104:2009-2469	AM	AF	0	40.5027	0.000583784
nDi.2.2.2.g04778	nDi.2.2.scaf00104:12353-15068	AM	AF	1377.19	383.174	0.000583784
nDi.2.2.2.g04779	nDi.2.2.scaf00104:16898-20412	AM	AF	14.443	44.6954	0.00530781
nDi.2.2.2.g04789	nDi.2.2.scaf00104:97008-107426	AM	AF	49.6845	23.3996	0.00701901	dna topoisomerase 2-alpha	GO:0006266,GO:0043065,GO:0003682,GO:0006265,GO:0005654,GO:0000819,GO:0000712,GO:0070683,GO:0042826,GO:0000910,GO:0003918,GO:0043566,GO:0008022,GO:0045944,GO:0006261,GO:0005524,GO:0046982,GO:0009792,GO:0040016,GO:0005730,GO:0008144,GO:0043565,GO:0006974,GO:0009330,GO:0045870,GO:0042803,GO:0043130,GO:0005080,GO:0030263,GO:0006312,GO:0006200,GO:0000795
nDi.2.2.2.g04814	nDi.2.2.scaf00106:29220-30421	AM	AF	144.423	6.32416	0.00667691	kh domain containing protein	GO:0003723
nDi.2.2.2.g04817	nDi.2.2.scaf00106:48682-62990	AM	AF	0.977842	43.6758	0.000583784	chitin binding peritrophin-a domain containing protein	GO:0008061,GO:0006030,GO:0005576
nDi.2.2.2.g04818	nDi.2.2.scaf00106:63817-65500	AM	AF	0	6.36403	0.00154456
nDi.2.2.2.g04837	nDi.2.2.scaf00107:45024-48411	AM	AF	98.2874	37.8613	0.000583784	male sterility protein	GO:0016620,GO:0016616,GO:0000166,GO:0055114
nDi.2.2.2.g04839	nDi.2.2.scaf00107:52983-57619	AM	AF	15.2612	41.1959	0.00237895	probable atp-dependent rna helicase ddx20-like	GO:0050794,GO:0005654,GO:0005524,GO:0005737,GO:0003676,GO:0008026,GO:0040010,GO:0005515,GO:0006898,GO:0000387
nDi.2.2.2.g04846	nDi.2.2.scaf00107:104807-107266	AM	AF	0	5.59795	0.00154456	post-gpi attachment to proteins factor 2	GO:0018991,GO:0040010,GO:0019915,GO:0040011,GO:0006898,GO:0010171,GO:0016021,GO:0002119
nDi.2.2.2.g04860	nDi.2.2.scaf00108:120769-125436	AM	AF	0	20.6985	0.000583784
nDi.2.2.2.g04863	nDi.2.2.scaf00109:38691-44337	AM	AF	20.9608	50.4956	0.00667691
nDi.2.2.2.g04873	nDi.2.2.scaf00109:120221-127484	AM	AF	95.7842	33.492	0.000583784	phosphoglucose isomerase	GO:0004347,GO:0008340,GO:0006094,GO:0016881,GO:0006096,GO:0005737,GO:0009792
nDi.2.2.2.g04877	nDi.2.2.scaf00110:25087-25668	AM	AF	0	43.372	0.000583784
nDi.2.2.2.g04893	nDi.2.2.scaf00111:4742-9388	AM	AF	0	2.85568	0.000583784
nDi.2.2.2.g04899	nDi.2.2.scaf00111:58578-70701	AM	AF	17.9314	43.8428	0.00107872	ataxin-2-like protein	GO:0022402,GO:0007275,GO:0022414
nDi.2.2.2.g04902	nDi.2.2.scaf00111:76207-77120	AM	AF	0	11.9302	0.000583784
nDi.2.2.2.g04903	nDi.2.2.scaf00111:86866-90302	AM	AF	8.44114	139.682	0.000583784	wd-repeat protein 23	GO:0005515
nDi.2.2.2.g04906	nDi.2.2.scaf00111:100792-104290	AM	AF	0	8.77645	0.000583784	neuronal acetylcholine receptor subunit alpha-7	GO:0007610,GO:0005230,GO:0004872,GO:0044464,GO:0006811,GO:0048519,GO:0010033,GO:0016021,GO:0009987,GO:0051239,GO:0050877
nDi.2.2.2.g04914	nDi.2.2.scaf00112:5523-12242	AM	AF	35.0708	79.5364	0.00356567	ran-binding protein 9	GO:0043229,GO:0005515,GO:0005737
nDi.2.2.2.g04936	nDi.2.2.scaf00113:41838-44089	AM	AF	35.5997	0	0.000583784
nDi.2.2.2.g04960	nDi.2.2.scaf00115:13680-22112	AM	AF	30.4251	10.5031	0.00317799	transmembrane protein with metallophosphoesterase domain	GO:0005515,GO:0016787,GO:0016740
nDi.2.2.2.g04976	nDi.2.2.scaf00116:37565-43677	AM	AF	203.408	69.1425	0.000583784	intermediate filament protein	GO:0040010,GO:0007126,GO:0005198,GO:0005882,GO:0002119,GO:0009792
nDi.2.2.2.g04980	nDi.2.2.scaf00116:72383-78973	AM	AF	26.2125	54.4084	0.00797222
nDi.2.2.2.g04992	nDi.2.2.scaf00117:26952-28945	AM	AF	0	4.25181	0.000583784	tyrosine aminotransferase	GO:0042218,GO:0080130,GO:0010033,GO:0004838,GO:0005739,GO:0030170,GO:0016847,GO:0009074
nDi.2.2.2.g04996	nDi.2.2.scaf00117:51292-51870	AM	AF	0	12.1188	0.00317799
nDi.2.2.2.g05000	nDi.2.2.scaf00117:68151-82013	AM	AF	13.8216	54.0365	0.000583784	grp1 binding protein	GO:0005856,GO:0005515,GO:0044459,GO:0009987
nDi.2.2.2.g05001	nDi.2.2.scaf00117:85691-88219	AM	AF	140.015	63.8943	0.00461866	zinc finger c-x8-c-x5-c-x3-h type containing protein	GO:0005515,GO:0008270,GO:0003676,GO:0016874
nDi.2.2.2.g05012	nDi.2.2.scaf00118:18161-26945	AM	AF	13.3937	43.4626	0.00107872	serine threonine-protein kinase endoribonuclease ire1	GO:0006397,GO:0016020,GO:0000003,GO:0005524,GO:0006468,GO:0040017,GO:0004713,GO:0005515,GO:0016891,GO:0004674,GO:0030968,GO:0002119
nDi.2.2.2.g05026	nDi.2.2.scaf00119:7223-19668	AM	AF	8.3008	18.0166	0.0073188	protein mon2 homolog	GO:0071688
nDi.2.2.2.g05039	nDi.2.2.scaf00119:105164-115281	AM	AF	110.795	21.8119	0.000583784	nadh oxidase	GO:0010181,GO:0055114,GO:0016491
nDi.2.2.2.g05045	nDi.2.2.scaf00120:25319-34213	AM	AF	81.3578	15.3266	0.000583784
nDi.2.2.2.g05053	nDi.2.2.scaf00120:101178-105917	AM	AF	17.5799	51.6586	0.00565467	cre-cyl-1 protein	GO:0006396,GO:0006355,GO:0009792,GO:0019901,GO:0040010,GO:0008340,GO:0040011,GO:0007276,GO:0002119,GO:0000079
nDi.2.2.2.g05066	nDi.2.2.scaf00121:82894-84120	AM	AF	0	32.3116	0.000583784	chondroitin proteoglycan 2	GO:0008061,GO:0006030,GO:0005576
nDi.2.2.2.g05068,nDi.2.2.2.g05069	nDi.2.2.scaf00121:89759-94999	AM	AF	56.0425	14.3305	0.00107872
nDi.2.2.2.g05090	nDi.2.2.scaf00123:5007-6522	AM	AF	11.0639	0	0.000583784	fatty acid elongation protein 3	GO:0008340,GO:0040010,GO:0006636,GO:0018996,GO:0016021
nDi.2.2.2.g05101	nDi.2.2.scaf00123:62287-66576	AM	AF	10.0191	103.679	0.000583784	alpha amylase	GO:0043169,GO:0005975,GO:0003824
nDi.2.2.2.g05105	nDi.2.2.scaf00123:84823-90796	AM	AF	202.785	29.2514	0.000583784	2-oxoglutarate dehydrogenase	GO:0005759,GO:0006096,GO:0009792,GO:0006099,GO:0040010,GO:0008340,GO:0004591,GO:0031966,GO:0030976,GO:0002119
nDi.2.2.2.g05112	nDi.2.2.scaf00124:15827-16617	AM	AF	66.8402	0	0.000583784	dynein light chain	GO:0005875,GO:0007017
nDi.2.2.2.g05114	nDi.2.2.scaf00124:20755-24173	AM	AF	46.1414	4.717	0.00237895
nDi.2.2.2.g05116	nDi.2.2.scaf00124:31030-33157	AM	AF	152.318	5.13844	0.00356567
nDi.2.2.2.g05118	nDi.2.2.scaf00124:35456-35693	AM	AF	0	70.6834	0.00154456
nDi.2.2.2.g05123	nDi.2.2.scaf00124:60372-63317	AM	AF	191.112	53.6639	0.00107872
nDi.2.2.2.g05144	nDi.2.2.scaf00125:63711-65691	AM	AF	9.0379	110.386	0.00317799
nDi.2.2.2.g05146	nDi.2.2.scaf00125:81605-81973	AM	AF	0	536.099	0.000583784
nDi.2.2.2.g05151	nDi.2.2.scaf00126:455-2625	AM	AF	0	4.70388	0.000583784	serine threonine-protein kinase mak	GO:0046330,GO:0030425,GO:0005929,GO:0005524,GO:0005737,GO:0043025,GO:0050879,GO:0090090,GO:0005515,GO:0042073,GO:0005886,GO:0060028,GO:0035567,GO:0030424,GO:0001654,GO:0006468,GO:0021547,GO:0060322,GO:0035058,GO:0004674,GO:0008104
nDi.2.2.2.g05158	nDi.2.2.scaf00126:46832-50466	AM	AF	78.6251	33.5794	0.00237895	protein casc3	GO:0032991,GO:0005634,GO:0005515,GO:0009987,GO:0006403,GO:0005737
nDi.2.2.2.g05176	nDi.2.2.scaf00127:22422-27217	AM	AF	1.94157	333.806	0.00107872
nDi.2.2.2.g05197	nDi.2.2.scaf00128:47674-49119	AM	AF	10.4873	576.685	0.000583784	tar dna-binding protein 43	GO:0005515
nDi.2.2.2.g05202	nDi.2.2.scaf00128:72347-76876	AM	AF	0	4.90227	0.000583784	innexin unc-7	GO:0005921,GO:0018991,GO:0042221,GO:0016264,GO:0040011,GO:0016021,GO:0043051,GO:0055077,GO:0032589
nDi.2.2.2.g05204	nDi.2.2.scaf00128:84367-85639	AM	AF	0	30.3512	0.000583784	helix-loop-helix dna-binding domain containing protein	GO:0005634,GO:0003677,GO:0008286,GO:0040011,GO:0040007,GO:0043054,GO:0008134,GO:0009792
nDi.2.2.2.g05227	nDi.2.2.scaf00129:102998-112750	AM	AF	20.293	52.7675	0.00387995	amyloid beta a4 precursor protein-binding family b member 2	GO:0005884,GO:0044260,GO:0001540,GO:0010467,GO:0007631,GO:0044238,GO:0040007,GO:0002119,GO:0009792
nDi.2.2.2.g05246	nDi.2.2.scaf00131:26729-39241	AM	AF	121.09	42.234	0.000583784	hepatoma up-regulated protein	GO:0007267
nDi.2.2.2.g05250	nDi.2.2.scaf00131:67970-75448	AM	AF	43.2738	4.66858	0.000583784	protein-tyrosine phosphatase	GO:0006470,GO:0004725
nDi.2.2.2.g05268	nDi.2.2.scaf00132:71130-76531	AM	AF	0	7.12457	0.000583784	zinc finger protein	GO:0005622,GO:0008270,GO:0003676
nDi.2.2.2.g05297	nDi.2.2.scaf00134:34229-37783	AM	AF	92.8634	251.389	0.000583784	rna-binding protein squid	GO:0000003,GO:0000166,GO:0003676
nDi.2.2.2.g05302	nDi.2.2.scaf00134:60999-66111	AM	AF	27.6024	3.06256	0.00600241	6-phosphofructokinase	GO:0016310,GO:0003872,GO:0005524,GO:0006096,GO:0006200,GO:0005945,GO:0016887
nDi.2.2.2.g05304	nDi.2.2.scaf00134:72321-76394	AM	AF	90.9224	21.3596	0.000583784	zinc finger protein	GO:0005622,GO:0008270
nDi.2.2.2.g05309	nDi.2.2.scaf00135:54-4935	AM	AF	6.64745	32.1001	0.000583784	rho gtpase-activating protein 20	GO:0040010,GO:0007165,GO:0005622,GO:0009792
nDi.2.2.2.g05312	nDi.2.2.scaf00135:52184-52983	AM	AF	70.7287	469.115	0.00565467
nDi.2.2.2.g05317	nDi.2.2.scaf00135:75775-78413	AM	AF	17.4617	78.8619	0.000583784	bifunctional coenzyme a synthase	GO:0016310,GO:0005524,GO:0016779,GO:0004140,GO:0015937
nDi.2.2.2.g05348	nDi.2.2.scaf00137:80801-81452	AM	AF	225.389	14.9849	0.000583784
nDi.2.2.2.g05375	nDi.2.2.scaf00139:32137-39292	AM	AF	29.122	4.63668	0.000583784	ectonucleotide pyrophosphatase phosphodiesterase	GO:0046872,GO:0016787,GO:0048519,GO:0044237,GO:0003676
nDi.2.2.2.g05383	nDi.2.2.scaf00140:11793-12743	AM	AF	79.827	0	0.000583784
nDi.2.2.2.g05384	nDi.2.2.scaf00140:16271-37795	AM	AF	19.6316	58.5988	0.00196768	g1 s-specific cyclin-d1	GO:0051716,GO:0001932,GO:0044424,GO:0040039,GO:0006898,GO:0040007,GO:0048856,GO:0051726,GO:0002119
nDi.2.2.2.g05387	nDi.2.2.scaf00140:76895-82613	AM	AF	28.3009	173.085	0.000583784	malic enzyme nadp(+)- mitochondrial	GO:0004473,GO:0016619,GO:0005759,GO:0046872,GO:0006090,GO:0051287,GO:0055114,GO:0006108
nDi.2.2.2.g05422	nDi.2.2.scaf00143:25869-26106	AM	AF	825.586	171.043	0.00858241	cytochrome c oxidase subunit i	GO:0009055,GO:0005840,GO:0006810,GO:0020037,GO:0004129,GO:0009060,GO:0022900,GO:0006412,GO:0016021,GO:0005743,GO:0070469,GO:0003735
nDi.2.2.2.g05424	nDi.2.2.scaf00143:37463-38032	AM	AF	0	38.3709	0.000583784
nDi.2.2.2.g05425	nDi.2.2.scaf00143:45384-59883	AM	AF	13.07	32.8869	0.00107872	c family member (clr-1)	GO:0002009,GO:0018991,GO:0005001,GO:0040037,GO:0035335,GO:0040017,GO:0005515,GO:0010171,GO:0005886,GO:0040002,GO:0002119
nDi.2.2.2.g05432	nDi.2.2.scaf00144:24583-25305	AM	AF	0	16.8021	0.00317799
nDi.2.2.2.g05449	nDi.2.2.scaf00145:42183-46992	AM	AF	0	7.09594	0.000583784
nDi.2.2.2.g05450	nDi.2.2.scaf00145:47778-49946	AM	AF	0	20.0566	0.000583784	yte4_caeel ame: full	GO:0005515
nDi.2.2.2.g05466	nDi.2.2.scaf00146:28018-37304	AM	AF	196.99	87.7199	0.00565467	very low density lipoprotein receptor	GO:0050794,GO:0006810,GO:0030228,GO:0051716,GO:0042221,GO:0007154,GO:0044464,GO:0007417,GO:0005515,GO:0005509,GO:0016021,GO:0033036
nDi.2.2.2.g05472	nDi.2.2.scaf00147:26166-27692	AM	AF	25.9311	0	0.000583784
nDi.2.2.2.g05480	nDi.2.2.scaf00147:85100-88923	AM	AF	8.61721	34.6129	0.00107872
nDi.2.2.2.g05484	nDi.2.2.scaf00148:17054-18659	AM	AF	0	7.64279	0.00667691	6-phosphofructokinase [Loa loa]	GO:0003872,GO:0016310,GO:0005524,GO:0006096,GO:0005945
nDi.2.2.2.g05496	nDi.2.2.scaf00149:14411-24637	AM	AF	9.62714	83.8751	0.000583784	suppressor of hairless protein	GO:0005634,GO:0018991,GO:0040026,GO:0009792,GO:0042659,GO:0045944,GO:0018996,GO:0005112,GO:0040035,GO:0043565,GO:0043054,GO:0007219,GO:0003700,GO:0040002,GO:0042078
nDi.2.2.2.g05499	nDi.2.2.scaf00149:35183-44030	AM	AF	243.227	62.3675	0.000583784	myosin heavy chain	GO:0030241,GO:0007413,GO:0048017,GO:0051015,GO:0005524,GO:0018991,GO:0006936,GO:0040011,GO:0043050,GO:0000146,GO:0010171,GO:0008307,GO:0005863
nDi.2.2.2.g05500	nDi.2.2.scaf00149:45100-50107	AM	AF	61.8895	11.5339	0.000583784
nDi.2.2.2.g05511	nDi.2.2.scaf00150:23511-27167	AM	AF	27.1292	85.9415	0.000583784	phosphoenolpyruvate carboxykinase	GO:0004613,GO:0016310,GO:0046872,GO:0016301,GO:0006094,GO:0005525
nDi.2.2.2.g05515	nDi.2.2.scaf00150:57946-63462	AM	AF	57.9411	19.0373	0.000583784	centromere-associated protein e	GO:0007018,GO:0005874,GO:0005524,GO:0005515,GO:0003777
nDi.2.2.2.g05534	nDi.2.2.scaf00151:53445-57162	AM	AF	0	12.8029	0.000583784	cdk5 and abl1 enzyme substrate 1-like	GO:0007596,GO:0005829,GO:0009987
nDi.2.2.2.g05555	nDi.2.2.scaf00153:11545-13374	AM	AF	0	64.4368	0.000583784
nDi.2.2.2.g05558	nDi.2.2.scaf00153:29220-29790	AM	AF	58.6464	215.221	0.000583784
nDi.2.2.2.g05561	nDi.2.2.scaf00153:41567-47012	AM	AF	9.05811	31.77	0.00279143	hypothetical protein LOAG_03469 [Loa loa]	GO:0005515,GO:0007154,GO:0035091
nDi.2.2.2.g05577	nDi.2.2.scaf00155:15080-18538	AM	AF	0	93.5817	0.000583784
nDi.2.2.2.g05585	nDi.2.2.scaf00155:44751-60233	AM	AF	18.9903	40.5611	0.00797222	serine threonine-protein phosphatase 4 regulatory subunit 3a isoform 1	GO:0005515
nDi.2.2.2.g05586	nDi.2.2.scaf00155:61252-63051	AM	AF	177.595	82.129	0.00530781	charged multivesicular body protein 5-like	GO:0010008,GO:0005634,GO:0016044,GO:0005515,GO:0005829,GO:0008333,GO:0015031,GO:0007040,GO:0001919
nDi.2.2.2.g05598	nDi.2.2.scaf00156:24328-31242	AM	AF	10.7023	59.7742	0.000583784	high-affinity choline transporter 1	GO:0015220,GO:0030424,GO:0008021,GO:0043025,GO:0015871,GO:0008292,GO:0016021,GO:0005298,GO:0003333
nDi.2.2.2.g05606	nDi.2.2.scaf00156:91186-92375	AM	AF	0	80.5583	0.00317799
nDi.2.2.2.g05619	nDi.2.2.scaf00157:81185-88133	AM	AF	6.46644	18.1737	0.00945466	wd repeat and hmg-box dna-binding protein 1	GO:0005515
nDi.2.2.2.g05637	nDi.2.2.scaf00159:54715-55227	AM	AF	850.45	56.455	0.00196768
nDi.2.2.2.g05648	nDi.2.2.scaf00160:50395-53194	AM	AF	0	37.2051	0.000583784	nuclear hormone receptor-like 1	GO:0003707,GO:0005634,GO:0004887,GO:0006355,GO:0043565,GO:0008270,GO:0043401
nDi.2.2.2.g05667	nDi.2.2.scaf00161:87813-93576	AM	AF	68.9555	7.32127	0.000583784	tk fer protein kinase	GO:0005634,GO:0005524,GO:0016337,GO:0005737,GO:0009792,GO:0046777,GO:0010172,GO:0004713,GO:0019915,GO:0045604,GO:0032880,GO:0005911,GO:0040018,GO:0005886,GO:0008284,GO:0008013
nDi.2.2.2.g05692	nDi.2.2.scaf00163:85678-91460	AM	AF	305.47	128.38	0.00356567	iator family member (mdt-15)	GO:0019217,GO:0048477,GO:0001104,GO:0016592,GO:0035188,GO:0045893,GO:0009792,GO:0006915,GO:0035257,GO:0008340,GO:0006357,GO:0040010,GO:0003713,GO:0040011,GO:0006898,GO:0030730,GO:0040018,GO:0002119
nDi.2.2.2.g05695	nDi.2.2.scaf00164:11981-17485	AM	AF	18.6429	49.4969	0.00237895	membrane-associated tyrosine- and threonine-specific cdc2-inhibitory kinase	GO:0043231,GO:0005524,GO:0044425,GO:0006468,GO:0001556,GO:0009792,GO:0004713,GO:0051447,GO:0019915,GO:0004674,GO:0006898,GO:0051327,GO:0044444,GO:0002119
nDi.2.2.2.g05697	nDi.2.2.scaf00164:42320-46883	AM	AF	18.4811	90.446	0.000583784
nDi.2.2.2.g05700	nDi.2.2.scaf00164:54708-61363	AM	AF	18.6621	51.497	0.00154456	f-box wd repeat-containing protein 7 isoform 1	GO:0005783,GO:0006355,GO:0009968,GO:0031146,GO:0019005,GO:0034644,GO:0001944,GO:0005730,GO:2000060,GO:0005515,GO:0006974,GO:0003700,GO:0005654,GO:0045741,GO:0032879,GO:0048471,GO:0007062,GO:0005794,GO:0033036,GO:0032876,GO:0007219,GO:0070374,GO:0050821
nDi.2.2.2.g05720	nDi.2.2.scaf00166:21358-42263	AM	AF	17.5697	85.4833	0.000583784	mediator of rna polymerase ii transcription subunit 13	GO:0009653,GO:0006357,GO:0007275,GO:0016592,GO:0001104,GO:0004872
nDi.2.2.2.g05736	nDi.2.2.scaf00168:34847-45658	AM	AF	6.95433	18.5513	0.00565467	ubiquitin carboxyl-terminal hydrolase 48	GO:0006511,GO:0004221
nDi.2.2.2.g05747	nDi.2.2.scaf00169:25833-28781	AM	AF	0	14.3803	0.000583784	egf-like domain containing protein	GO:0016020,GO:0030154
nDi.2.2.2.g05750	nDi.2.2.scaf00169:38170-41935	AM	AF	0	13.3407	0.000583784	g-protein coupled partial	GO:0007186,GO:0004872,GO:0016021
nDi.2.2.2.g05751	nDi.2.2.scaf00169:42792-44747	AM	AF	0	18.434	0.000583784	g-protein coupled partial	GO:0007186,GO:0004872,GO:0016021
nDi.2.2.2.g05761	nDi.2.2.scaf00170:44535-51208	AM	AF	11.8067	27.8097	0.0073188	endoplasmic reticulum metallopeptidase 1	GO:0006508,GO:0008233,GO:0040011
nDi.2.2.2.g05766	nDi.2.2.scaf00171:3062-17652	AM	AF	1.07235	41.7341	0.00356567	calcium binding egf domain containing protein	GO:0007160,GO:0005515,GO:0005509
nDi.2.2.2.g05781	nDi.2.2.scaf00172:66699-67071	AM	AF	0	318.378	0.000583784
nDi.2.2.2.g05791	nDi.2.2.scaf00173:48815-60070	AM	AF	8.33374	28.0796	0.000583784	angiogenesis inhibito	GO:0032502,GO:0006508,GO:0004222,GO:0008270,GO:0005576,GO:0032501
nDi.2.2.2.g05803	nDi.2.2.scaf00174:24675-34567	AM	AF	44.2206	13.6475	0.000583784	peptidase family m1 containing protein	GO:0006508,GO:0008237,GO:0008270
nDi.2.2.2.g05811	nDi.2.2.scaf00174:76721-80756	AM	AF	32.0141	120.89	0.000583784	fatty aldehyde dehydrogenase	GO:0016020,GO:0006081,GO:0055114,GO:0004030
nDi.2.2.2.g05822	nDi.2.2.scaf00175:64573-76323	AM	AF	4.17715	23.3698	0.00237895
nDi.2.2.2.g05828	nDi.2.2.scaf00176:24350-31078	AM	AF	33.8914	3.93289	0.00107872
nDi.2.2.2.g05843	nDi.2.2.scaf00177:47424-50382	AM	AF	30.4141	104.256	0.000583784	daz protein 1	GO:0000003,GO:0000166,GO:0003676
nDi.2.2.2.g05847	nDi.2.2.scaf00178:7424-7966	AM	AF	0	30.3235	0.00971282
nDi.2.2.2.g05858	nDi.2.2.scaf00179:9705-16690	AM	AF	371.946	71.2468	0.000583784	uncoordinated family member (unc-87)	GO:0051015,GO:0005865,GO:0001725,GO:0051017,GO:0040011,GO:0031674
nDi.2.2.2.g05864	nDi.2.2.scaf00179:38114-40728	AM	AF	4.94091	31.0064	0.00914193	protein isoform b	GO:0019882,GO:0042613,GO:0006955
nDi.2.2.2.g05865	nDi.2.2.scaf00179:42496-42700	AM	AF	0	84.7376	0.00317799
nDi.2.2.2.g05886	nDi.2.2.scaf00181:18616-22737	AM	AF	0	185.606	0.000583784
nDi.2.2.2.g05891	nDi.2.2.scaf00181:79304-81367	AM	AF	6.09065	61.8849	0.00829159	dual specificity catalytic domain containing protein	GO:0008340,GO:0008138,GO:0006470
nDi.2.2.2.g05919	nDi.2.2.scaf00184:37986-44073	AM	AF	0	14.7692	0.000583784
nDi.2.2.2.g05922	nDi.2.2.scaf00184:56956-65670	AM	AF	12.2714	32.8767	0.00107872	lin-48 expression abnormal family member (lex-1)	GO:0008406,GO:0005515,GO:0005524,GO:0017111,GO:0031445,GO:0009792,GO:0045132
nDi.2.2.2.g05924	nDi.2.2.scaf00184:68901-73939	AM	AF	11.1971	32.5561	0.00154456
nDi.2.2.2.g05929	nDi.2.2.scaf00185:31305-41395	AM	AF	33.3812	3.55854	0.000583784	sodium potassium-transporting atpase subunit alpha	GO:0000003,GO:0005524,GO:0005737,GO:0009792,GO:0005391,GO:0006754,GO:0006942,GO:0006814,GO:0050877,GO:0006813,GO:0008015,GO:0046872,GO:0005890,GO:0001508,GO:0040007,GO:0002119,GO:0010248
nDi.2.2.2.g05936	nDi.2.2.scaf00185:76181-78562	AM	AF	22.8293	72.2343	0.00858241	s-methyl-5 -thioadenosine phosphorylase	GO:0016763,GO:0009116
nDi.2.2.2.g05941	nDi.2.2.scaf00186:11663-16912	AM	AF	8.28425	38.6069	0.00196768	phd-finger family protein	GO:0005515,GO:0008270
nDi.2.2.2.g05949	nDi.2.2.scaf00186:57207-62784	AM	AF	10.1721	33.5495	0.00237895	ankyrin repeat and zinc finger domain-containing protein 1	GO:0005622
nDi.2.2.2.g05951	nDi.2.2.scaf00186:66236-67821	AM	AF	46.6123	170.5	0.00317799	signal peptidase complex subunit 3	GO:0000003,GO:0008233,GO:0009792,GO:0006915,GO:0006465,GO:0005787,GO:0040010,GO:0006898,GO:0018996,GO:0040011,GO:0016021,GO:0002119
nDi.2.2.2.g05952	nDi.2.2.scaf00186:69441-73132	AM	AF	15.5794	51.5363	0.00461866	ubiquitin carboxyl-terminal hydrolase 46	GO:0007610,GO:0004843,GO:0006511,GO:0005515,GO:0016579,GO:0004221,GO:0032228
nDi.2.2.2.g05963	nDi.2.2.scaf00187:62557-70499	AM	AF	14.5825	49.1861	0.000583784	ino80 complex subunit d	GO:0044260,GO:0090304
nDi.2.2.2.g05990	nDi.2.2.scaf00189:77306-81386	AM	AF	0	7.47608	0.000583784	annexin a5	GO:0050794,GO:0005544,GO:0005515,GO:0005509,GO:0005622,GO:0050896
nDi.2.2.2.g05994	nDi.2.2.scaf00190:19588-21185	AM	AF	0	62.2521	0.000583784
nDi.2.2.2.g05998	nDi.2.2.scaf00191:2679-6961	AM	AF	22.02	71.935	0.00107872	transcription factor dp-1	GO:0003677,GO:0005667,GO:0006355,GO:0003700
nDi.2.2.2.g06002	nDi.2.2.scaf00191:25581-29068	AM	AF	0	31.8507	0.000583784
nDi.2.2.2.g06007	nDi.2.2.scaf00191:47197-47949	AM	AF	0	44.8347	0.00764369	hypothetical protein Bm1_32075 [Brugia malayi]	GO:0006469,GO:0004862
nDi.2.2.2.g06017	nDi.2.2.scaf00192:36600-44182	AM	AF	6.81911	38.4879	0.00107872	n-acetylglucosamine kinase	GO:0006040,GO:0005515,GO:0019200,GO:0008270
nDi.2.2.2.g06019	nDi.2.2.scaf00192:53659-54888	AM	AF	45.8452	221.987	0.000583784	proliferating cell nuclear antigen	GO:0006272,GO:0005634,GO:0003677,GO:0043626,GO:0006298,GO:0006275,GO:0019730,GO:0030337,GO:0006289,GO:0022008,GO:0005875,GO:0005515,GO:0007307,GO:0007052
nDi.2.2.2.g06062	nDi.2.2.scaf00197:6027-9141	AM	AF	0	23.8953	0.000583784
nDi.2.2.2.g06066	nDi.2.2.scaf00197:34159-42863	AM	AF	71.6076	11.8155	0.00154456	hypothetical protein Bm1_27970 [Brugia malayi]	GO:0005198
nDi.2.2.2.g06069	nDi.2.2.scaf00197:72351-77105	AM	AF	20.2824	416.451	0.000583784	ef-1 guanine nucleotide exchange domain containing protein	GO:0003746,GO:0006414,GO:0005853
nDi.2.2.2.g06107	nDi.2.2.scaf00201:1391-1778	AM	AF	0	19.1624	0.00154456	t-box transcription factor	GO:0005634,GO:0006355,GO:0003700
nDi.2.2.2.g06109	nDi.2.2.scaf00201:24000-27859	AM	AF	0	3.39125	0.00154456	sodium potassium-transporting atpase subunit beta-1-interacting protein 3	GO:0006898,GO:0040007,GO:0002119
nDi.2.2.2.g06115	nDi.2.2.scaf00202:16178-19998	AM	AF	215.524	3.42841	0.00317799	p40	GO:0009792
nDi.2.2.2.g06124	nDi.2.2.scaf00203:12076-14558	AM	AF	85.4086	4.65162	0.00764369	serine threonine protein phosphatase pp1-alpha catalytic subunit	GO:0000003,GO:0004721
nDi.2.2.2.g06127	nDi.2.2.scaf00203:27166-30104	AM	AF	0	4.34406	0.000583784	zona pellucida-like domain containing protein	GO:0004386,GO:0005488
nDi.2.2.2.g06134	nDi.2.2.scaf00204:9401-38675	AM	AF	4.13895	15.8315	0.000583784	transmembrane cell adhesion receptor mua-3	GO:0031012,GO:0000003,GO:0004872,GO:0005882,GO:0006915,GO:0008340,GO:0005515,GO:0006898,GO:0040011,GO:0030056,GO:0005509,GO:0018996,GO:0016021,GO:0040007,GO:0002119,GO:0071688
nDi.2.2.2.g06160	nDi.2.2.scaf00207:2769-5244	AM	AF	100.421	7.29943	0.000583784	6-phosphofructokinase	GO:0016310,GO:0003872,GO:0005524,GO:0006096,GO:0006200,GO:0005945,GO:0016887
nDi.2.2.2.g06165	nDi.2.2.scaf00207:34009-36301	AM	AF	65.847	11.7514	0.00764369	exosome complex exonuclease rrp43	GO:0016070,GO:0044424,GO:0004527,GO:0005488
nDi.2.2.2.g06171	nDi.2.2.scaf00208:17611-21180	AM	AF	57.7977	212.901	0.000583784	protein lsm14 homolog b	GO:0048599,GO:0005783,GO:0051233,GO:0000910,GO:0008219,GO:0040017,GO:0000932,GO:0009792,GO:0000242,GO:0007052,GO:0043186
nDi.2.2.2.g06174	nDi.2.2.scaf00208:32202-35159	AM	AF	82.5051	26.0492	0.000583784	rophin family member (stn-1)	GO:0007528,GO:0015870,GO:0040017,GO:0005515,GO:0046662,GO:0005246,GO:0016010,GO:0040013,GO:0043059,GO:0045214,GO:0005543,GO:0046716,GO:0040010,GO:0032413,GO:0040018,GO:0043058,GO:0005277
nDi.2.2.2.g06184	nDi.2.2.scaf00209:214-759	AM	AF	0	20.7558	0.00154456
nDi.2.2.2.g06185	nDi.2.2.scaf00209:24409-29421	AM	AF	248.696	15.9542	0.000583784	serine threonine-protein kinase plk1	GO:0051233,GO:0019901,GO:0051297,GO:0046677,GO:0004713,GO:0007092,GO:0043393,GO:0005654,GO:0001556,GO:0043066,GO:0045736,GO:0008017,GO:0000236,GO:0010800,GO:0010997,GO:0018105,GO:0000922,GO:0005524,GO:0000088,GO:0090007,GO:0030496,GO:0000122,GO:0008283,GO:0005829,GO:0040038,GO:0031572,GO:0031648,GO:0005876,GO:0071168,GO:0000942,GO:0005813,GO:0004674,GO:0000086,GO:0001578
nDi.2.2.2.g06191	nDi.2.2.scaf00209:64568-65416	AM	AF	246.554	18.2447	0.000583784
nDi.2.2.2.g06196	nDi.2.2.scaf00210:27533-37365	AM	AF	31.9659	15.0887	0.00764369	ubiquitin carboxyl-terminal hydrolase 32	GO:0006511,GO:0005509,GO:0004221
nDi.2.2.2.g06197	nDi.2.2.scaf00210:40733-47020	AM	AF	0	40.5845	0.000583784	cre-pal-1 protein	GO:0005914,GO:0007443,GO:0048103,GO:0035019,GO:0005737,GO:0003705,GO:0007420,GO:0008258,GO:0006541,GO:0035224,GO:0005515,GO:0007298,GO:0042078,GO:0006309,GO:0030720,GO:0003151,GO:0001748,GO:0007409,GO:0030175,GO:0000977,GO:0045944,GO:0007156,GO:0042693,GO:0007280,GO:0004151,GO:0000776,GO:0006207,GO:0035147,GO:0005524,GO:0045186,GO:0035160,GO:0045176,GO:0009880,GO:0016021,GO:0043296,GO:0030031,GO:…
nDi.2.2.2.g06206	nDi.2.2.scaf00211:47903-48486	AM	AF	0	51.259	0.00317799
nDi.2.2.2.g06221	nDi.2.2.scaf00212:71530-72701	AM	AF	99.9441	0	0.000583784
nDi.2.2.2.g06223	nDi.2.2.scaf00213:11704-16076	AM	AF	17.282	44.9588	0.00196768	spliced leader protein	GO:0000166
nDi.2.2.2.g06225	nDi.2.2.scaf00213:32732-41821	AM	AF	6.99108	22.1201	0.00530781	pet domain containing protein	GO:0005462,GO:0005459,GO:0030173,GO:0015788,GO:0008270,GO:0005351,GO:0072334
nDi.2.2.2.g06231	nDi.2.2.scaf00214:38-4918	AM	AF	0	8.68099	0.000583784	calcium ding protein homolog family member (cbn-1)	GO:0007165,GO:0005509,GO:0005578
nDi.2.2.2.g06244	nDi.2.2.scaf00215:53536-54186	AM	AF	49.9721	0	0.000583784
nDi.2.2.2.g06246	nDi.2.2.scaf00216:12269-13862	AM	AF	85.6087	239.741	0.00107872	aspartyl glutamyl-trna(asn gln) amidotransferase subunit	GO:0005524,GO:0005739,GO:0006450,GO:0016874
nDi.2.2.2.g06248	nDi.2.2.scaf00216:24855-29050	AM	AF	4.79733	34.3018	0.00461866	sphingomyelin synthase-related 1	GO:0016020,GO:0005515,GO:0006665
nDi.2.2.2.g06253	nDi.2.2.scaf00216:50079-58145	AM	AF	6.00327	18.216	0.00945466	pap 25a associated domain containing protein	GO:0045132
nDi.2.2.2.g06280	nDi.2.2.scaf00219:1954-6776	AM	AF	34.6456	6.28883	0.000583784
nDi.2.2.2.g06290	nDi.2.2.scaf00219:46330-69175	AM	AF	7.14039	25.2118	0.000583784	laminin a	GO:0002009,GO:0010950,GO:0042127,GO:0051788,GO:0040017,GO:0009792,GO:0005515,GO:0040035,GO:0005604,GO:0071711,GO:0007414,GO:0009408,GO:0006915,GO:0007155,GO:0040027,GO:0001764,GO:0006898,GO:0010171,GO:0040007
nDi.2.2.2.g06291	nDi.2.2.scaf00220:80-1222	AM	AF	0	6.10802	0.00154456
nDi.2.2.2.g06299	nDi.2.2.scaf00220:46884-55972	AM	AF	26.6864	81.0103	0.000583784	dna damage-binding protein 1	GO:0005654,GO:0003677,GO:0031464,GO:0005737,GO:0042787,GO:0000075,GO:0043161,GO:0005515,GO:0000718,GO:0031465
nDi.2.2.2.g06307	nDi.2.2.scaf00221:27590-35381	AM	AF	85.7301	38.5368	0.00107872	importin beta-3	GO:0006886,GO:0008565,GO:0005622,GO:0005488
nDi.2.2.2.g06311	nDi.2.2.scaf00221:49911-52230	AM	AF	25.1367	84.8284	0.00237895	heterogeneous nuclear ribonucleoprotein a1	GO:0002009,GO:0000781,GO:0003723,GO:0000398,GO:0048477,GO:0031581,GO:0009792,GO:0040010,GO:0008340,GO:0000166,GO:0030529,GO:0040035,GO:0040015,GO:0002119
nDi.2.2.2.g06313	nDi.2.2.scaf00221:63857-68950	AM	AF	0	79.4712	0.000583784	lipase family protein	GO:0004806,GO:0006629
nDi.2.2.2.g06316	nDi.2.2.scaf00222:22180-23257	AM	AF	0	17.4574	0.00196768
nDi.2.2.2.g06333	nDi.2.2.scaf00224:10041-23347	AM	AF	51.5739	22.5843	0.00237895	calpain clp-1	GO:0004198,GO:0006508,GO:0016021,GO:0005622,GO:0010940
nDi.2.2.2.g06356	nDi.2.2.scaf00226:44309-45572	AM	AF	118.254	23.6369	0.00107872
nDi.2.2.2.g06370	nDi.2.2.scaf00227:51040-55144	AM	AF	136.345	47.9561	0.000583784	peptidyl-prolyl cis-trans isomerase e	GO:0006457,GO:0003755,GO:0003723,GO:0000166,GO:0000413,GO:0006309,GO:0004518,GO:0009792
nDi.2.2.2.g06378,nDi.2.2.2.g06379	nDi.2.2.scaf00228:29593-40853	AM	AF	414.055	11.3351	0.000583784
nDi.2.2.2.g06386	nDi.2.2.scaf00228:62553-66140	AM	AF	60.4386	4.19521	0.000583784
nDi.2.2.2.g06393	nDi.2.2.scaf00229:43802-50795	AM	AF	36.5368	11.3443	0.00154456
nDi.2.2.2.g06397	nDi.2.2.scaf00230:13074-15115	AM	AF	126.079	13.1409	0.000583784	serine threonine protein phosphatase pp1 isozyme 1	GO:0000003,GO:0004721
nDi.2.2.2.g06404	nDi.2.2.scaf00230:64632-68124	AM	AF	0	5.24769	0.000583784	twik (kcnk-like) family of potasium alpha subunit 40	GO:0005267,GO:0016021,GO:0071805
nDi.2.2.2.g06425	nDi.2.2.scaf00233:23110-39375	AM	AF	155.99	59.4889	0.000583784	cell division protein	GO:0002009,GO:0009792,GO:0030496,GO:0022008,GO:0005515,GO:0005875,GO:0040035,GO:0016021,GO:0007349,GO:0018991,GO:0000910,GO:0045172,GO:0003924,GO:0031105,GO:0032154,GO:0040011,GO:0005525,GO:0005940,GO:0007049
nDi.2.2.2.g06430	nDi.2.2.scaf00233:61838-66338	AM	AF	0	4.99586	0.000583784	wd repeat-containing protein 35	GO:0042384,GO:0005932,GO:0005515,GO:0035085,GO:0005813
nDi.2.2.2.g06435	nDi.2.2.scaf00234:35143-62899	AM	AF	26.6514	102.161	0.000583784	probable ubiquitin carboxyl-terminal hydrolase faf-x isoform 2	GO:0004177,GO:0008234,GO:0006511,GO:0004221,GO:0005737,GO:0008235,GO:0030145
nDi.2.2.2.g06438	nDi.2.2.scaf00235:26962-29235	AM	AF	0	6.88571	0.00237895
nDi.2.2.2.g06444	nDi.2.2.scaf00235:61868-64427	AM	AF	0	88.0296	0.000583784	aurora kinase a	GO:0005524,GO:0030496,GO:0019901,GO:0004713,GO:0007051,GO:0005829,GO:0045840,GO:0005876,GO:0004712,GO:0005634,GO:0046777,GO:0048471,GO:0004674,GO:0031647,GO:0031145,GO:0048015,GO:0031616,GO:0046605
nDi.2.2.2.g06452	nDi.2.2.scaf00236:41714-44162	AM	AF	15.279	0	0.000583784
nDi.2.2.2.g06457	nDi.2.2.scaf00236:63040-64570	AM	AF	21.4859	192.781	0.00237895	myc-associated factor x	GO:0006302,GO:0005634,GO:0019904,GO:0046982,GO:0043565,GO:0006310
nDi.2.2.2.g06467	nDi.2.2.scaf00237:60480-66737	AM	AF	2.52968	19.1995	0.00914193	calcium atpase	GO:0070588,GO:0005524,GO:0005388,GO:0045807,GO:0040017,GO:0009792,GO:0006754,GO:0008340,GO:0040010,GO:0046872,GO:0051481,GO:0016021,GO:0005886,GO:0002119
nDi.2.2.2.g06472	nDi.2.2.scaf00238:15782-17770	AM	AF	0	106.797	0.000583784
nDi.2.2.2.g06474	nDi.2.2.scaf00238:29699-32936	AM	AF	0	55.1766	0.000583784
nDi.2.2.2.g06476	nDi.2.2.scaf00238:47070-60622	AM	AF	18.6044	55.3809	0.000583784	histone b4	GO:0005634,GO:0003677,GO:0008270,GO:0006351
nDi.2.2.2.g06480	nDi.2.2.scaf00239:12463-18013	AM	AF	28.2632	8.07243	0.00914193	cre-snf-11 protein	GO:0015812,GO:0043005,GO:0044297,GO:0005332,GO:0016021,GO:0005328,GO:0006836,GO:0005886
nDi.2.2.2.g06482	nDi.2.2.scaf00239:30912-32942	AM	AF	10.7431	180.497	0.00196768	mgc82408 protein	GO:0005938,GO:0048471,GO:0000139,GO:0005901,GO:0005887,GO:0007126,GO:0046662,GO:0040011,GO:0030133,GO:0060473,GO:0009898,GO:0007265
nDi.2.2.2.g06487	nDi.2.2.scaf00240:941-16854	AM	AF	8.04594	39.6509	0.000583784	protein tyrosine phosphatase family member (ptp-3)	GO:0000003,GO:0007369,GO:0035335,GO:0005001,GO:0005912,GO:0009792,GO:0007416,GO:0010172,GO:0008544,GO:0005515,GO:0045202
nDi.2.2.2.g06489	nDi.2.2.scaf00240:29159-38281	AM	AF	7.80651	53.8649	0.00634425	protein tyrosine phosphatase family member (ptp-3)	GO:0016020,GO:0007369,GO:0000003,GO:0004872,GO:0035335,GO:0007154,GO:0044464,GO:0004725,GO:0005912,GO:0009792,GO:0007416,GO:0010172,GO:0008544,GO:0005515,GO:0048523,GO:0023052,GO:0045202
nDi.2.2.2.g06493	nDi.2.2.scaf00241:14434-21691	AM	AF	15.0794	73.0914	0.000583784	phospholipase a-2-activating protein	GO:0040010,GO:0005515,GO:0009792
nDi.2.2.2.g06500	nDi.2.2.scaf00242:5730-18495	AM	AF	14.4852	30.9931	0.00461866	arid4a protein	GO:0003677,GO:0005622
nDi.2.2.2.g06515	nDi.2.2.scaf00244:282-1333	AM	AF	0	9.13093	0.000583784	ecdysone-induced protein 74ef isoform b	GO:0005634,GO:0006355,GO:0043565,GO:0003700
nDi.2.2.2.g06518	nDi.2.2.scaf00244:18590-22293	AM	AF	12.7468	45.4885	0.00701901
nDi.2.2.2.g06547	nDi.2.2.scaf00248:75-47316	AM	AF	74.9243	12.7506	0.000583784	uncoordinated family member (unc-89)	GO:0030241,GO:0017048,GO:0005524,GO:0006468,GO:0031430,GO:0004672,GO:0040011,GO:0019902,GO:0035023,GO:0005089
nDi.2.2.2.g06550	nDi.2.2.scaf00249:12444-17148	AM	AF	0	5.63931	0.000583784	serine threonine-protein kinase nek7-like	GO:0004713,GO:0005524,GO:0006468
nDi.2.2.2.g06552	nDi.2.2.scaf00249:28755-34250	AM	AF	0	3.46542	0.000583784
nDi.2.2.2.g06553	nDi.2.2.scaf00249:36513-48263	AM	AF	128.97	41.1424	0.000583784	ubiquitin family protein	GO:0050794,GO:0044267,GO:0044424,GO:0005515,GO:0007275,GO:0048856,GO:0006915
nDi.2.2.2.g06555	nDi.2.2.scaf00249:53560-59953	AM	AF	0	17.6008	0.000583784	lbp bpi cetp c-terminal domain containing protein	GO:0008289,GO:0019915
nDi.2.2.2.g06570	nDi.2.2.scaf00251:28617-31875	AM	AF	208.501	49.3273	0.000583784	pyruvate dehydrogenase	GO:0003908,GO:0008340,GO:0040010,GO:0006281,GO:0009792
nDi.2.2.2.g06583	nDi.2.2.scaf00252:36958-42309	AM	AF	35.5005	6.49242	0.00107872	cre-wht-8 protein	GO:0016020,GO:0005524,GO:0010171,GO:0006200,GO:0006351,GO:0040007,GO:0002119,GO:0016887
nDi.2.2.2.g06604	nDi.2.2.scaf00254:50512-52852	AM	AF	0	19.3401	0.00317799
nDi.2.2.2.g06615	nDi.2.2.scaf00256:645-10885	AM	AF	18.3314	3.05811	0.00971282	c2 domain protein	GO:0030424,GO:0048786,GO:0007617,GO:0030742,GO:0016082,GO:0007626,GO:0008022,GO:0005509,GO:0040011,GO:0008104,GO:0040018,GO:0032224,GO:0017137,GO:0043051,GO:0030421
nDi.2.2.2.g06647	nDi.2.2.scaf00259:3031-3722	AM	AF	0	51.8968	0.000583784
nDi.2.2.2.g06652	nDi.2.2.scaf00259:46659-49784	AM	AF	0	41.0834	0.000583784
nDi.2.2.2.g06654	nDi.2.2.scaf00259:59330-62445	AM	AF	0	39.8656	0.000583784	hypothetical protein LOAG_05362 [Loa loa]	GO:0005488
nDi.2.2.2.g06655	nDi.2.2.scaf00260:6061-12669	AM	AF	20.1176	70.3114	0.000583784	protein phosphatase 1 regulatory subunit 16a-like	GO:0002009,GO:0009792,GO:0040010,GO:0008340,GO:0005515,GO:0006898,GO:0040035,GO:0010171,GO:0040018,GO:0002119
nDi.2.2.2.g06656	nDi.2.2.scaf00260:17724-25427	AM	AF	42.8738	19.7874	0.0073188	worm-specific argonaute wago-1	GO:0005515,GO:0003676
nDi.2.2.2.g06657	nDi.2.2.scaf00260:28629-32494	AM	AF	13.1437	40.665	0.00498405	beta- -galactosyltransferase	GO:0016020,GO:0006486,GO:0045747,GO:0033207,GO:0075015,GO:0009636
nDi.2.2.2.g06665	nDi.2.2.scaf00261:23994-31457	AM	AF	74.5454	31.9173	0.00425764	cd36 family protein	GO:0007155,GO:0040035,GO:0016021
nDi.2.2.2.g06669	nDi.2.2.scaf00261:52057-54705	AM	AF	41.4245	11.6936	0.00945466	c2 domain containing protein	GO:0005515,GO:0009792
nDi.2.2.2.g06672	nDi.2.2.scaf00262:7505-9297	AM	AF	0	3.36418	0.00971282
nDi.2.2.2.g06684	nDi.2.2.scaf00263:21464-25523	AM	AF	29.4786	88.5929	0.000583784	single-stranded dna-binding protein 3	GO:0005634,GO:0003697,GO:0006355,GO:0035220
nDi.2.2.2.g06686	nDi.2.2.scaf00263:31667-41235	AM	AF	0	4.34205	0.000583784	major intrinsic protein	GO:0006833,GO:0016323,GO:0050829,GO:0015250,GO:0008340,GO:0005515,GO:0016021,GO:0045087,GO:0015793
nDi.2.2.2.g06700	nDi.2.2.scaf00265:13589-18644	AM	AF	32.816	4.38441	0.000583784
nDi.2.2.2.g06704	nDi.2.2.scaf00265:35148-37127	AM	AF	0	8.60909	0.00107872
nDi.2.2.2.g06712	nDi.2.2.scaf00266:39705-49200	AM	AF	9.91146	30.6566	0.00154456	smoothened protein	GO:0030182,GO:0009888,GO:0048562,GO:0071842,GO:0043009,GO:0007389,GO:0061061,GO:0032989,GO:0030900,GO:0072358,GO:0040011,GO:0007423,GO:0007224,GO:0048468
nDi.2.2.2.g06717	nDi.2.2.scaf00267:33578-35426	AM	AF	9.13582	407.519	0.00356567	bhlhzip transcription factor bigmax	GO:0003677,GO:0008340
nDi.2.2.2.g06730	nDi.2.2.scaf00269:9194-11712	AM	AF	0	10.6263	0.000583784	valacyclovir hydrolase	GO:0016787
nDi.2.2.2.g06733	nDi.2.2.scaf00269:46391-48639	AM	AF	11.4875	0	0.00196768	calmodulin-like protein	GO:0005509,GO:0009792
nDi.2.2.2.g06737	nDi.2.2.scaf00270:7153-29610	AM	AF	4.89277	19.0748	0.000583784	tbc1 domain family member 2b	GO:0016020,GO:0000003,GO:0005097,GO:0055085,GO:0046873,GO:0005770,GO:0030001,GO:0009792,GO:0005543,GO:0032851,GO:0005515,GO:0043565,GO:0003700
nDi.2.2.2.g06738	nDi.2.2.scaf00270:31019-34944	AM	AF	89.3115	7.39779	0.000583784	pdz domain	GO:0008340,GO:0046872,GO:0005515,GO:0040011,GO:0043050,GO:0055120
nDi.2.2.2.g06771	nDi.2.2.scaf00274:8628-12679	AM	AF	47.416	13.3513	0.00858241	zinc transporter zip9	GO:0016020,GO:0055085,GO:0046873,GO:0030001
nDi.2.2.2.g06774	nDi.2.2.scaf00274:32139-33081	AM	AF	0	5.03696	0.00154456	zinc c2h2 type family protein	GO:0008270,GO:0005622,GO:0003676
nDi.2.2.2.g06775	nDi.2.2.scaf00274:35761-40177	AM	AF	69.6923	17.9282	0.00107872	cre-mex-1 protein	GO:0000003,GO:0002009,GO:0001704,GO:0003730,GO:0009792,GO:0000122,GO:0030010,GO:0008340,GO:0009880,GO:0008266,GO:0001708,GO:0008270,GO:0043186
nDi.2.2.2.g06788	nDi.2.2.scaf00276:35997-43139	AM	AF	26.2519	140.991	0.000583784	ubiquitin carboxyl-terminal hydrolase 5	GO:0008234,GO:0006511,GO:0008270,GO:0004221,GO:0008242
nDi.2.2.2.g06807	nDi.2.2.scaf00279:16709-20899	AM	AF	116.807	9.73597	0.000583784	serine threonine-protein phosphatase 2a catalytic subunit beta isoform	GO:0044424,GO:0016787,GO:0050789,GO:0050896,GO:0009987,GO:0005488
nDi.2.2.2.g06808	nDi.2.2.scaf00279:23058-27485	AM	AF	56.3684	2.60022	0.00196768
nDi.2.2.2.g06814	nDi.2.2.scaf00280:5848-8583	AM	AF	0	29.0707	0.000583784	motile sperm domain containing 1	GO:0005198
nDi.2.2.2.g06821	nDi.2.2.scaf00281:29780-36136	AM	AF	3.55038	20.0473	0.00667691	hypothetical protein Bm1_27280 [Brugia malayi]	GO:0005488
nDi.2.2.2.g06823	nDi.2.2.scaf00282:2553-4636	AM	AF	0	13.702	0.000583784
nDi.2.2.2.g06825	nDi.2.2.scaf00282:22933-27554	AM	AF	43.9561	7.60101	0.00107872	sphingosine kinase 1	GO:0004143,GO:0007205,GO:0008270,GO:0005622,GO:0003676
nDi.2.2.2.g06838	nDi.2.2.scaf00284:1745-4044	AM	AF	67.3474	23.3042	0.00600241
nDi.2.2.2.g06848	nDi.2.2.scaf00284:52431-56677	AM	AF	0	27.6702	0.000583784
nDi.2.2.2.g06859	nDi.2.2.scaf00286:106-1928	AM	AF	0	4.65967	0.00971282
nDi.2.2.2.g06901	nDi.2.2.scaf00290:2743-5137	AM	AF	0	3.36583	0.00237895	hypothetical kda protein in taf40-erv25 intergenic	GO:0008168,GO:0032259
nDi.2.2.2.g06902	nDi.2.2.scaf00290:8822-10112	AM	AF	23.1888	0	0.000583784
nDi.2.2.2.g06913	nDi.2.2.scaf00291:51726-56014	AM	AF	186.397	3.83684	0.00461866
nDi.2.2.2.g06930	nDi.2.2.scaf00294:180-1779	AM	AF	0	75.9296	0.000583784	adenosine deaminase-like	GO:0019239,GO:0009168
nDi.2.2.2.g06937	nDi.2.2.scaf00295:18998-20237	AM	AF	324.617	0	0.000583784
nDi.2.2.2.g06962	nDi.2.2.scaf00298:19035-26338	AM	AF	29.4274	3.43219	0.000583784	meiotic recombination protein rec8 homolog	GO:0000228,GO:0046872,GO:0005515,GO:0008081
nDi.2.2.2.g06976	nDi.2.2.scaf00300:50369-53943	AM	AF	0	17.2576	0.000583784	hypothetical protein CAEBREN_05517 [Caenorhabditis brenneri]	GO:0008340,GO:0018991,GO:0040011,GO:0040035
nDi.2.2.2.g07022	nDi.2.2.scaf00306:48283-50849	AM	AF	136.377	36.7947	0.000583784	rna-binding protein with serine-rich domain 1	GO:0006397,GO:0000166,GO:0016607,GO:0000184,GO:0008380,GO:0003730,GO:0005737
nDi.2.2.2.g07023	nDi.2.2.scaf00307:46-2748	AM	AF	150.84	50.5003	0.000583784	gln-2 protein	GO:0005524,GO:0004356,GO:0006542,GO:0009792
nDi.2.2.2.g07024	nDi.2.2.scaf00307:4624-8434	AM	AF	0	5.11629	0.000583784	nematode cuticle collagen n-terminal domain containing protein	GO:0032501,GO:0048856
nDi.2.2.2.g07036	nDi.2.2.scaf00308:14309-30008	AM	AF	249.983	85.8587	0.000583784	tropomyosin	GO:0051015,GO:0030833,GO:0034609,GO:0030835,GO:0030728,GO:0040017,GO:0009792,GO:0018996,GO:0040035,GO:0040015,GO:0043393,GO:0018991,GO:0000910,GO:0005865,GO:0060465,GO:0010171,GO:0002119
nDi.2.2.2.g07038	nDi.2.2.scaf00308:37300-49057	AM	AF	14.3617	3.87973	0.00530781	collagen alpha-1 chain	GO:0016020,GO:0007155,GO:0005198,GO:0005581,GO:0005488
nDi.2.2.2.g07039	nDi.2.2.scaf00309:2539-11773	AM	AF	57.1443	23.2746	0.00600241	cre-nex-2 protein	GO:0043395,GO:0005544,GO:0005509,GO:0008429,GO:0005545,GO:0008201,GO:0043652,GO:0001786,GO:0009792
nDi.2.2.2.g07048	nDi.2.2.scaf00310:23240-32892	AM	AF	43.7226	1.75099	0.00196768	acyltransferase family protein	GO:0016747
nDi.2.2.2.g07058	nDi.2.2.scaf00311:38580-44696	AM	AF	41.2369	8.55346	0.000583784
nDi.2.2.2.g07066	nDi.2.2.scaf00313:1762-10639	AM	AF	54.7022	21.4032	0.000583784	dna polymerase delta catalytic subunit	GO:0003677,GO:0007346,GO:0008310,GO:0045004,GO:0035188,GO:0009792,GO:0022008,GO:0005875,GO:0000166,GO:0043137,GO:0006272,GO:0000910,GO:0006287,GO:0000084,GO:0003887,GO:0006898,GO:0043625,GO:0006297,GO:0002119
nDi.2.2.2.g07086	nDi.2.2.scaf00315:19477-24960	AM	AF	229.62	91.5549	0.000583784	fumarase 1	GO:0000003,GO:0048873,GO:0004333,GO:0009792,GO:0006099,GO:0040010,GO:0006898,GO:0045239,GO:0005739,GO:0002119,GO:0006106
nDi.2.2.2.g07107	nDi.2.2.scaf00317:25672-35833	AM	AF	6.39101	15.3174	0.0088263	gtpase activating protein and vps9 domains 1	GO:0051223,GO:0005829,GO:0043547,GO:0005085,GO:0051056,GO:0005096,GO:0032794
nDi.2.2.2.g07109	nDi.2.2.scaf00317:39688-42455	AM	AF	13.271	56.7739	0.00858241
nDi.2.2.2.g07117	nDi.2.2.scaf00318:39115-43487	AM	AF	45.4465	196.036	0.000583784	atp-dependent rna helicase dhh1	GO:0003723,GO:0002009,GO:0005524,GO:0007095,GO:0000932,GO:0009792,GO:0051729,GO:0005875,GO:0017148,GO:0005515,GO:0040035,GO:0043186,GO:0007276,GO:0006916,GO:0008340,GO:0004004,GO:0006898,GO:0033962,GO:0007052,GO:0016071,GO:0040007,GO:0002119
nDi.2.2.2.g07129	nDi.2.2.scaf00319:43258-44210	AM	AF	0	12.1588	0.00317799
nDi.2.2.2.g07170	nDi.2.2.scaf00325:24652-29601	AM	AF	8.16213	43.9213	0.000583784	cyclin a	GO:0005634,GO:0051301,GO:0000079,GO:0019901
nDi.2.2.2.g07184	nDi.2.2.scaf00326:42747-49872	AM	AF	151.59	10.2482	0.000583784
nDi.2.2.2.g07192	nDi.2.2.scaf00327:50300-51440	AM	AF	0	108.081	0.000583784	bone morphogenetic protein 3	GO:0008083,GO:0005576,GO:0007267,GO:0040007,GO:0001501,GO:0070700
nDi.2.2.2.g07218	nDi.2.2.scaf00331:45485-51374	AM	AF	30.9266	8.94762	0.00701901	trafficking kinesin-binding protein 1-like	GO:0016740
nDi.2.2.2.g07220	nDi.2.2.scaf00332:5661-14459	AM	AF	18.1619	60.2318	0.000583784	abnormal cell lineage family member (lin-40)	GO:0002009,GO:0006355,GO:0005737,GO:0009792,GO:0008270,GO:0040035,GO:0043565,GO:0003700,GO:0005634,GO:0018991,GO:0008340,GO:0040010,GO:0040027,GO:0040011,GO:0006898,GO:0010171
nDi.2.2.2.g07238	nDi.2.2.scaf00335:30574-35042	AM	AF	34.6364	8.38339	0.00797222	fibrinogen c domain-containing protein 1-like	GO:0007165,GO:0005102
nDi.2.2.2.g07247	nDi.2.2.scaf00337:23137-23713	AM	AF	559.851	1700.92	0.000583784	linker histone h1 and h5 family protein	GO:0003677,GO:0000784,GO:0006334,GO:0005737,GO:0009792,GO:0007281,GO:0051729,GO:0040007,GO:0002119,GO:0045132,GO:0000786
nDi.2.2.2.g07249	nDi.2.2.scaf00337:27877-28258	AM	AF	2095.01	6175.09	0.000583784	histone h2a	GO:0005634,GO:0003677,GO:0006334,GO:0000786
nDi.2.2.2.g07275	nDi.2.2.scaf00340:28798-36694	AM	AF	0	20.8465	0.000583784
nDi.2.2.2.g07286	nDi.2.2.scaf00343:12153-15388	AM	AF	117.931	9.9054	0.000583784
nDi.2.2.2.g07328	nDi.2.2.scaf00350:31803-38176	AM	AF	7.68392	48.2637	0.0073188	innexin unc-9	GO:0002009,GO:0005921,GO:0018991,GO:0042221,GO:0040010,GO:0040011,GO:0040035,GO:0043051,GO:0032589
nDi.2.2.2.g07330	nDi.2.2.scaf00351:2152-3022	AM	AF	310.427	0	0.000583784
nDi.2.2.2.g07355	nDi.2.2.scaf00355:8116-11141	AM	AF	0	5.94077	0.000583784	leucine rich repeat family protein	GO:0016021
nDi.2.2.2.g07356	nDi.2.2.scaf00355:12676-19539	AM	AF	0	7.71967	0.000583784
nDi.2.2.2.g07373	nDi.2.2.scaf00356:41851-43296	AM	AF	35.0561	0	0.000583784
nDi.2.2.2.g07379	nDi.2.2.scaf00357:42250-46942	AM	AF	11.9451	0	0.000583784	potassium voltage-gated channel protein shaw	GO:0005249,GO:0034765,GO:0071805,GO:0008076
nDi.2.2.2.g07386	nDi.2.2.scaf00359:6920-29975	AM	AF	12.4658	31.602	0.000583784	myeloid lymphoid or mixed-lineage leukemia (trithorax drosophila) translocated 4	GO:0005634,GO:0007165,GO:0005515,GO:0005911,GO:0034330,GO:0005912,GO:0005737
nDi.2.2.2.g07401	nDi.2.2.scaf00361:21706-26008	AM	AF	0	5.75826	0.000583784	f-box lrr-repeat protein 7-like isoform 2	GO:0005515
nDi.2.2.2.g07406	nDi.2.2.scaf00361:43259-47541	AM	AF	32.5311	3.23442	0.00945466
nDi.2.2.2.g07432	nDi.2.2.scaf00367:33187-40349	AM	AF	0	3.80491	0.000583784	ribonuclease zc3h12a	GO:0008270,GO:0003676
nDi.2.2.2.g07441	nDi.2.2.scaf00369:11754-15871	AM	AF	8.41393	95.1597	0.000583784
nDi.2.2.2.g07443	nDi.2.2.scaf00369:24562-29064	AM	AF	0	13.6198	0.000583784	protein big brother	GO:0005634,GO:0003713
nDi.2.2.2.g07444	nDi.2.2.scaf00369:31890-34095	AM	AF	12.5846	0	0.000583784
nDi.2.2.2.g07446	nDi.2.2.scaf00369:45264-46542	AM	AF	0	7.77607	0.00237895
nDi.2.2.2.g07447	nDi.2.2.scaf00370:2327-3531	AM	AF	0	35.8393	0.000583784
nDi.2.2.2.g07455	nDi.2.2.scaf00371:19904-38657	AM	AF	21.6511	66.0755	0.000583784	phd-finger family protein	GO:0005515,GO:0050789,GO:0008270
nDi.2.2.2.g07459	nDi.2.2.scaf00372:1425-16414	AM	AF	23.4101	3.60904	0.00154456	sulfite oxidase	GO:0009055,GO:0000003,GO:0016020,GO:0020037,GO:0030151,GO:0055114,GO:0040017,GO:0040010,GO:0043546,GO:0016491
nDi.2.2.2.g07462	nDi.2.2.scaf00372:34232-39742	AM	AF	70.0919	18.4341	0.000583784	succinate dehydrogenase	GO:0009055,GO:0016627,GO:0018991,GO:0050660,GO:0004609,GO:0009792,GO:0008654,GO:0006099,GO:0040010,GO:0022900,GO:0010171,GO:0005743,GO:0002119
nDi.2.2.2.g07464	nDi.2.2.scaf00373:1333-3025	AM	AF	158.801	25.169	0.00154456
nDi.2.2.2.g07474	nDi.2.2.scaf00375:29854-40031	AM	AF	43.065	6.46217	0.000583784	fatty acid synthetase family member (acs-1)	GO:0000003,GO:0019915,GO:0006631,GO:0005739,GO:0003824,GO:0006915,GO:0009792
nDi.2.2.2.g07496	nDi.2.2.scaf00378:24684-28828	AM	AF	8.35994	59.8356	0.00107872
nDi.2.2.2.g07499	nDi.2.2.scaf00379:1069-3087	AM	AF	0	10.4402	0.000583784
nDi.2.2.2.g07504	nDi.2.2.scaf00379:20552-24717	AM	AF	4.24342	57.7585	0.00461866	transcription factor ap-2-delta	GO:0005515,GO:0005667,GO:0003700,GO:0045893
nDi.2.2.2.g07511	nDi.2.2.scaf00380:23438-27625	AM	AF	3.35004	129.838	0.00634425
nDi.2.2.2.g07512	nDi.2.2.scaf00380:29654-35751	AM	AF	0	3.42908	0.000583784	intraflagellar transport protein 81 homolog	GO:0005929,GO:0032006,GO:0005813,GO:0048793
nDi.2.2.2.g07515	nDi.2.2.scaf00380:44288-45287	AM	AF	114.849	0	0.000583784
nDi.2.2.2.g07518	nDi.2.2.scaf00381:13713-15770	AM	AF	70.3414	209.594	0.00279143	ubiquitin-conjugating enzyme e2 h	GO:0070936,GO:0005524,GO:0006511,GO:0005515,GO:0070979,GO:0004842
nDi.2.2.2.g07535	nDi.2.2.scaf00383:7885-13303	AM	AF	427.646	65.0831	0.000583784
nDi.2.2.2.g07556	nDi.2.2.scaf00387:275-2413	AM	AF	14.9979	68	0.00634425	monocarboxylate transporter	GO:0055085,GO:0016021
nDi.2.2.2.g07564	nDi.2.2.scaf00388:16520-21115	AM	AF	17.1614	41.0733	0.00530781	rna binding protein	GO:0000166,GO:0003676
nDi.2.2.2.g07578	nDi.2.2.scaf00390:34284-34497	AM	AF	0	86.8737	0.00317799
nDi.2.2.2.g07584	nDi.2.2.scaf00391:17811-19562	AM	AF	9.74383	104.681	0.00154456	apoptosis regulator protein	GO:0016020,GO:0043227,GO:0044444,GO:0042981
nDi.2.2.2.g07596	nDi.2.2.scaf00392:34486-37314	AM	AF	0	4.75264	0.000583784	nad dependent epimerase dehydratase family protein	GO:0016616,GO:0018991,GO:0040017,GO:0009058,GO:0009225,GO:0000166,GO:0008460,GO:0040007,GO:0002119,GO:0050662
nDi.2.2.2.g07602	nDi.2.2.scaf00394:384-1542	AM	AF	793.812	9.71801	0.00237895
nDi.2.2.2.g07605	nDi.2.2.scaf00394:21337-27127	AM	AF	12.9495	55.0066	0.000583784	atp-dependent rna helicase an3	GO:0005524,GO:0040020,GO:0042127,GO:0009792,GO:0008026,GO:0003676,GO:0007281,GO:0040010,GO:0042006,GO:0040035,GO:0043186,GO:0002119
nDi.2.2.2.g07607	nDi.2.2.scaf00394:33156-41294	AM	AF	8.93507	25.3457	0.00279143	lysine-specific histone demethylase 1b isoform 1	GO:0040029,GO:0008168,GO:0090304,GO:0055114,GO:0044260,GO:0005515,GO:0008270,GO:0043412,GO:0032259,GO:0016491
nDi.2.2.2.g07615	nDi.2.2.scaf00396:14688-34851	AM	AF	5.53542	24.0924	0.000583784	domon domain-containing protein	GO:0030246,GO:0005515,GO:0055114,GO:0004500,GO:0016052,GO:0006584
nDi.2.2.2.g07620	nDi.2.2.scaf00397:13634-15227	AM	AF	1359.39	419.428	0.00154456
nDi.2.2.2.g07634	nDi.2.2.scaf00399:36885-39925	AM	AF	293.515	77.1824	0.000583784	y box binding protein 1	GO:0003677,GO:0006355,GO:0030529,GO:0043021
nDi.2.2.2.g07645	nDi.2.2.scaf00402:12938-13627	AM	AF	0	12.0961	0.00107872	duoxa-like protein	GO:0016021,GO:0005789,GO:0015031
nDi.2.2.2.g07653	nDi.2.2.scaf00403:24222-27152	AM	AF	211.641	52.8635	0.000583784	galectin	GO:0005515,GO:0060102,GO:0005529,GO:0016936
nDi.2.2.2.g07662	nDi.2.2.scaf00405:11585-18977	AM	AF	11.8863	49.0013	0.000583784	protein pygopus	GO:0008270
nDi.2.2.2.g07671	nDi.2.2.scaf00406:25677-31017	AM	AF	36.2337	81.5087	0.00425764	eukaryotic translation initiation factor 2a	GO:0050794,GO:0006413,GO:0003743,GO:0005737
nDi.2.2.2.g07672	nDi.2.2.scaf00406:31667-34822	AM	AF	100.281	24.1744	0.000583784
nDi.2.2.2.g07678	nDi.2.2.scaf00407:35718-36033	AM	AF	0	35.1688	0.000583784
nDi.2.2.2.g07712	nDi.2.2.scaf00412:30259-32602	AM	AF	0	3.90147	0.00971282	domain-containing protein	GO:0005488
nDi.2.2.2.g07715	nDi.2.2.scaf00413:175-2475	AM	AF	0	11.4732	0.000583784	hypothetical kda protein in chromosome	GO:0015671,GO:0020037,GO:0005344,GO:0019825
nDi.2.2.2.g07728	nDi.2.2.scaf00415:16669-29752	AM	AF	10.7676	36.9949	0.00600241	f-box lrr-repeat protein	GO:0016020,GO:0005515,GO:0006508,GO:0016567,GO:0005737,GO:0071688,GO:0004842
nDi.2.2.2.g07736	nDi.2.2.scaf00416:22342-35711	AM	AF	33.6516	9.26455	0.000583784	uncoordinated family member (unc-89)	GO:0030241,GO:0017048,GO:0005524,GO:0006468,GO:0004713,GO:0031430,GO:0040011,GO:0019902,GO:0005089
nDi.2.2.2.g07753	nDi.2.2.scaf00420:2649-3227	AM	AF	0	23.8812	0.00667691
nDi.2.2.2.g07756	nDi.2.2.scaf00420:24377-25123	AM	AF	171.59	29.4465	0.0088263
nDi.2.2.2.g07764	nDi.2.2.scaf00422:93-856	AM	AF	3294.85	442.933	0.000583784
nDi.2.2.2.g07770	nDi.2.2.scaf00423:15638-19885	AM	AF	0	25.1492	0.000583784	cre-glb-23 protein	GO:0015671,GO:0020037,GO:0019825
nDi.2.2.2.g07776	nDi.2.2.scaf00424:28876-35813	AM	AF	36.8776	5.41752	0.000583784	lbp bpi cetp n-terminal domain containing protein	GO:0008289,GO:0040011,GO:0040007,GO:0002119,GO:0009792
nDi.2.2.2.g07777	nDi.2.2.scaf00425:569-2391	AM	AF	0	7.27441	0.00237895
nDi.2.2.2.g07778	nDi.2.2.scaf00425:4996-14763	AM	AF	4.43637	21.9288	0.000583784	iq calmodulin-binding domain-containing protein	GO:0005515,GO:0005524,GO:0003774,GO:0016459
nDi.2.2.2.g07783	nDi.2.2.scaf00426:13084-13625	AM	AF	1385.99	295.639	0.000583784
nDi.2.2.2.g07793	nDi.2.2.scaf00428:15696-22061	AM	AF	40.3198	12.5919	0.000583784	serine threonine protein kinase	GO:0000003,GO:0005524,GO:0051225,GO:0007099,GO:0006468,GO:0009792,GO:0005814,GO:0004713,GO:0004674,GO:0040011,GO:0051301,GO:0008104
nDi.2.2.2.g07800	nDi.2.2.scaf00429:24984-30294	AM	AF	123.312	60.9455	0.00858241	independent phosphoglycerate mutase isoform 2	GO:0006007,GO:0018991,GO:0005737,GO:0009792,GO:0040010,GO:0008340,GO:0004619,GO:0040011,GO:0010171,GO:0002119,GO:0030145
nDi.2.2.2.g07823	nDi.2.2.scaf00434:1534-7420	AM	AF	610.797	119.79	0.000583784	fructose-bisphosphate aldolase 1	GO:0016020,GO:0035094,GO:0006096,GO:0032496,GO:0043627,GO:0006754,GO:0006941,GO:0030018,GO:0005829,GO:0015629,GO:0005739,GO:0002020,GO:0070062,GO:0051289,GO:0004332,GO:0006094,GO:0008092,GO:0042802,GO:0009408,GO:0008360,GO:0046716,GO:0001666,GO:0019861,GO:0070061,GO:0043234,GO:0030388
nDi.2.2.2.g07828	nDi.2.2.scaf00435:4398-5993	AM	AF	0	21.5544	0.000583784
nDi.2.2.2.g07829	nDi.2.2.scaf00435:7525-12822	AM	AF	0	21.1388	0.000583784
nDi.2.2.2.g07841	nDi.2.2.scaf00438:18531-19701	AM	AF	0	83.5755	0.000583784	latrophilin receptor family member (lat-1)	GO:0005887,GO:0005529,GO:0043050,GO:0009790,GO:0007218,GO:0030421,GO:0004930
nDi.2.2.2.g07847	nDi.2.2.scaf00440:20914-26668	AM	AF	0	5.93804	0.000583784
nDi.2.2.2.g07864	nDi.2.2.scaf00444:1123-2522	AM	AF	0	20.4889	0.00317799
nDi.2.2.2.g07870	nDi.2.2.scaf00444:31009-34558	AM	AF	70.9057	5.10711	0.000583784
nDi.2.2.2.g07875	nDi.2.2.scaf00446:17020-20414	AM	AF	0	14.7992	0.000583784
nDi.2.2.2.g07880	nDi.2.2.scaf00447:19417-38445	AM	AF	15.0474	5.15779	0.00196768	cre-hum-7 protein	GO:0046872,GO:0060002,GO:0005524,GO:0016459,GO:0005516,GO:0033275,GO:0035556
nDi.2.2.2.g07881	nDi.2.2.scaf00448:12624-17930	AM	AF	8.00109	61.7997	0.00317799	leucine rich repeat family protein	GO:0005515
nDi.2.2.2.g07889	nDi.2.2.scaf00450:1578-4222	AM	AF	0	23.2061	0.000583784	smoothelin isoform a	GO:0003779,GO:0015629,GO:0006939,GO:0008307,GO:0007517
nDi.2.2.2.g07892	nDi.2.2.scaf00450:24984-26157	AM	AF	238.894	39.9653	0.000583784	transthyretin-like protein 5	GO:0005615
nDi.2.2.2.g07893	nDi.2.2.scaf00450:28522-29637	AM	AF	340.878	43.1654	0.000583784	transthyretin-like protein 5	GO:0008340,GO:0005615
nDi.2.2.2.g07900	nDi.2.2.scaf00452:4014-5112	AM	AF	60.7734	226.991	0.0073188
nDi.2.2.2.g07932	nDi.2.2.scaf00458:25453-32058	AM	AF	53.4773	24.7932	0.00498405	pre-mrna splicing factor atp-dependent rna helicase	GO:0005524,GO:0042127,GO:0035987,GO:0009792,GO:0022008,GO:0005515,GO:0018996,GO:0040035,GO:0071011,GO:0006810,GO:0040022,GO:0000398,GO:0040020,GO:0071013,GO:0003676,GO:0010172,GO:0007281,GO:0004004,GO:0048589,GO:0002119
nDi.2.2.2.g07933	nDi.2.2.scaf00458:32316-33283	AM	AF	19.4871	0	0.000583784	upf0420 protein c16orf58 homolog	GO:0016021
nDi.2.2.2.g07940	nDi.2.2.scaf00460:36806-37800	AM	AF	155.917	0	0.000583784
nDi.2.2.2.g07945	nDi.2.2.scaf00461:13656-15825	AM	AF	7.87298	36.5975	0.000583784	xenotropic and polytropic murine leukemia virus receptor xpr1	GO:0040010,GO:0018991,GO:0004872,GO:0010171,GO:0016021
nDi.2.2.2.g07948	nDi.2.2.scaf00461:32158-36963	AM	AF	512.67	200.778	0.00317799
nDi.2.2.2.g07956	nDi.2.2.scaf00463:4186-6348	AM	AF	21.5922	214.478	0.000583784
nDi.2.2.2.g07963	nDi.2.2.scaf00464:16609-17798	AM	AF	196.785	0	0.000583784
nDi.2.2.2.g07964	nDi.2.2.scaf00464:20407-25262	AM	AF	0	54.1796	0.000583784	cutical collagen 6	GO:0042302,GO:0005581
nDi.2.2.2.g07974	nDi.2.2.scaf00466:19513-36973	AM	AF	193.743	66.6532	0.00107872	ferm domain ( -ezrin-radixin-moesin) family member (frm-1)	GO:0003779,GO:0005856,GO:0019898,GO:0005198,GO:0005886,GO:0005737
nDi.2.2.2.g07987	nDi.2.2.scaf00471:19381-32950	AM	AF	11.0509	1.80136	0.00196768	high incidence of males (increased x chromosome loss) family member (him-4)	GO:0002009,GO:0018991,GO:0040011,GO:0040035,GO:0005604
nDi.2.2.2.g07991	nDi.2.2.scaf00473:19-1630	AM	AF	30.5814	0	0.000583784	ck1 worm6 protein kinase	GO:0005524,GO:0004672,GO:0006468
nDi.2.2.2.g08002	nDi.2.2.scaf00474:22536-26674	AM	AF	0	353.444	0.000583784	wd repeat domain phosphoinositide-interacting protein 2	GO:0005515,GO:0008152,GO:0007275,GO:0009987,GO:0035091
nDi.2.2.2.g08005	nDi.2.2.scaf00475:137-5974	AM	AF	0	3.63172	0.000583784
nDi.2.2.2.g08028	nDi.2.2.scaf00479:11820-18631	AM	AF	5.52748	44.1606	0.000583784	hat family dimerisation domain containing protein	GO:0003677
nDi.2.2.2.g08051	nDi.2.2.scaf00483:21257-22503	AM	AF	0	51.4169	0.000583784	mitochondrial import inner membrane translocase subunit tim9	GO:0009792,GO:0046872,GO:0005744,GO:0040011,GO:0040018,GO:0015450,GO:0040035,GO:0045039,GO:0042719
nDi.2.2.2.g08068	nDi.2.2.scaf00487:13985-16905	AM	AF	0	48.9685	0.000583784	cre-nas-30 protein	GO:0035295,GO:0016787,GO:0005488,GO:0002119
nDi.2.2.2.g08072	nDi.2.2.scaf00487:27120-29347	AM	AF	0	15.5449	0.000583784
nDi.2.2.2.g08081	nDi.2.2.scaf00489:27198-30515	AM	AF	0	6.75622	0.000583784	tetratricopeptide repeat protein 8-like isoform 1	GO:0005856,GO:0032391,GO:0034464,GO:0044446,GO:0005737,GO:0043005,GO:0035058,GO:0005515
nDi.2.2.2.g08082	nDi.2.2.scaf00489:32443-34279	AM	AF	91.8249	25.3229	0.00237895	uncoordinated family member (unc-87)	GO:0051015,GO:0004872,GO:0005865,GO:0001725,GO:0040011,GO:0051017,GO:0016021,GO:0031674
nDi.2.2.2.g08084	nDi.2.2.scaf00490:5706-14819	AM	AF	40.5246	7.21441	0.000583784	ring finger protein nhl-1	GO:0005515,GO:0008270,GO:0006915
nDi.2.2.2.g08089	nDi.2.2.scaf00491:18229-21109	AM	AF	15.167	0	0.000583784	tk fer protein kinase	GO:0004713,GO:0005515,GO:0005524,GO:0006468
nDi.2.2.2.g08097	nDi.2.2.scaf00492:27169-35168	AM	AF	117.806	50.292	0.00237895	ubiquitin carboxyl-terminal hydrolase 19	GO:0008234,GO:0006511,GO:0008270,GO:0004221
nDi.2.2.2.g08099	nDi.2.2.scaf00493:13987-15978	AM	AF	0	43.3824	0.000583784
nDi.2.2.2.g08100	nDi.2.2.scaf00493:22983-26074	AM	AF	9.75254	66.3788	0.000583784	cytochrome c oxidase assembly protein cox15 homolog	GO:0016627,GO:0007585,GO:0006123,GO:0006784,GO:0004129,GO:0008535,GO:0005746,GO:0004408
nDi.2.2.2.g08102	nDi.2.2.scaf00493:31358-33929	AM	AF	247.626	62.2166	0.000583784	beta-tubulin isotype 1	GO:0007018,GO:0005874,GO:0006184,GO:0005737,GO:0003924,GO:0051258,GO:0005198,GO:0005525
nDi.2.2.2.g08109	nDi.2.2.scaf00495:8045-8376	AM	AF	0	68.2712	0.000583784
nDi.2.2.2.g08115	nDi.2.2.scaf00496:3310-13341	AM	AF	16.5176	38.2941	0.00154456	zinc knuckle family protein	GO:0005634,GO:0008270,GO:0001703,GO:0003676,GO:0016874,GO:0009792
nDi.2.2.2.g08126	nDi.2.2.scaf00498:30729-31107	AM	AF	0	15.5295	0.00237895
nDi.2.2.2.g08131	nDi.2.2.scaf00500:3634-10990	AM	AF	15.3034	42.4714	0.00387995	sodium- and chloride-dependent gaba transporter ine	GO:0016021,GO:0032501,GO:0005328,GO:0009987,GO:0006836
nDi.2.2.2.g08137	nDi.2.2.scaf00502:5743-11259	AM	AF	0	38.1738	0.000583784	ham-2	GO:0005622,GO:0008270,GO:0003676
nDi.2.2.2.g08140	nDi.2.2.scaf00503:10734-14502	AM	AF	0	2.63327	0.00154456	calreticulin family protein	GO:0005783,GO:0005615,GO:0046983,GO:0031987,GO:0022008,GO:0007591,GO:0045169,GO:0001964,GO:0048854,GO:0035074,GO:0035073,GO:0007552,GO:0045944,GO:0005811,GO:0005509,GO:0042048,GO:0000980,GO:0007422
nDi.2.2.2.g08161	nDi.2.2.scaf00506:13019-15460	AM	AF	0	62.6525	0.000583784
nDi.2.2.2.g08168	nDi.2.2.scaf00507:30961-33777	AM	AF	31.4365	96.1541	0.000583784	swim zinc finger family protein	GO:0008270
nDi.2.2.2.g08182	nDi.2.2.scaf00510:3392-7113	AM	AF	9.9419	92.211	0.000583784	tubulin polyglutamylase ttll4	GO:0018095,GO:0004835
nDi.2.2.2.g08197	nDi.2.2.scaf00513:29560-30656	AM	AF	0	11.6208	0.00279143
nDi.2.2.2.g08198	nDi.2.2.scaf00514:4410-15611	AM	AF	19.6938	42.6383	0.00600241	gtp-ase activating protein for arf containing protein	GO:0032312,GO:0008060,GO:0005515,GO:0008270,GO:0005543
nDi.2.2.2.g08203	nDi.2.2.scaf00515:13398-32988	AM	AF	19.2047	1.20134	0.000583784
nDi.2.2.2.g08219	nDi.2.2.scaf00520:270-3761	AM	AF	0	6.89192	0.000583784	sugar transporter family protein	GO:0055085,GO:0016021,GO:0022891
nDi.2.2.2.g08220	nDi.2.2.scaf00520:4060-7451	AM	AF	0	5.69097	0.000583784	proton myo-inositol cotransporter	GO:0055085,GO:0016021,GO:0022891
nDi.2.2.2.g08223	nDi.2.2.scaf00520:30125-31945	AM	AF	0	60.7452	0.000583784	zinc finger protein	GO:0018991,GO:0016607,GO:0040017,GO:0003676,GO:0009792,GO:0008270,GO:0040007,GO:0002119
nDi.2.2.2.g08232	nDi.2.2.scaf00522:31751-32585	AM	AF	34.467	0	0.00154456	hypothetical protein LOAG_04266 [Loa loa]	GO:0005737
nDi.2.2.2.g08233	nDi.2.2.scaf00523:4395-9829	AM	AF	34.233	6.50918	0.00237895	nad-dependent malic mitochondrial precursor	GO:0016619,GO:0005759,GO:0046872,GO:0051287,GO:0055114,GO:0006108
nDi.2.2.2.g08238	nDi.2.2.scaf00524:6982-9611	AM	AF	97.5638	32.3702	0.00237895	dead box atp-dependent rna helicase	GO:0000003,GO:0005524,GO:0009792,GO:0008026,GO:0003779,GO:0006413,GO:0003743,GO:0040010,GO:0008340,GO:0019915,GO:0040011,GO:0015629,GO:0007010,GO:0002119
nDi.2.2.2.g08252	nDi.2.2.scaf00528:30978-32787	AM	AF	0	6.78257	0.000583784
nDi.2.2.2.g08255	nDi.2.2.scaf00529:23751-29071	AM	AF	11.4239	39.0791	0.00154456	pp2c-like domain-containing protein	GO:0008152,GO:0003824
nDi.2.2.2.g08291	nDi.2.2.scaf00537:1428-3127	AM	AF	15.6015	0	0.000583784	protocadherin fat 4	GO:0005509
nDi.2.2.2.g08298	nDi.2.2.scaf00538:989-2099	AM	AF	0	69.1596	0.00317799
nDi.2.2.2.g08311	nDi.2.2.scaf00541:13841-31459	AM	AF	19.2128	55.7939	0.000583784	cre-lam-2 protein	GO:0005515
nDi.2.2.2.g08313	nDi.2.2.scaf00542:7804-8570	AM	AF	856.295	0	0.000583784
nDi.2.2.2.g08314	nDi.2.2.scaf00542:9578-10109	AM	AF	7440.25	29.1435	0.000583784	major sperm protein	GO:0000003,GO:0005856,GO:0005737,GO:0009792,GO:0040010,GO:0019915,GO:0031143,GO:0005198
nDi.2.2.2.g08321	nDi.2.2.scaf00543:53-1747	AM	AF	33.5163	8.27768	0.00600241
nDi.2.2.2.g08333	nDi.2.2.scaf00546:2678-6038	AM	AF	0	14.3805	0.000583784	aminopeptidase n-like isoform 1	GO:0006508,GO:0008237,GO:0008270
nDi.2.2.2.g08335	nDi.2.2.scaf00546:19670-24267	AM	AF	14.7811	90.5906	0.000583784	ddb1- and cul4-associated factor 5	GO:0080008,GO:0005515,GO:0005739
nDi.2.2.2.g08337	nDi.2.2.scaf00547:0-22157	AM	AF	3.39188	10.6713	0.000583784
nDi.2.2.2.g08367	nDi.2.2.scaf00554:217-18574	AM	AF	56.8652	10.7968	0.000583784
nDi.2.2.2.g08399	nDi.2.2.scaf00560:19811-21601	AM	AF	162.546	45.3536	0.00196768	mitochondrial manganese superoxide dismutase	GO:0006801,GO:0050794,GO:0004784,GO:0044429,GO:0065008,GO:0048731,GO:0000302,GO:0008340,GO:0046872,GO:0022904
nDi.2.2.2.g08443	nDi.2.2.scaf00570:3303-26854	AM	AF	15.6778	81.0793	0.000583784	notch homolog 2	GO:0007399,GO:0043231,GO:0009653,GO:0048513,GO:0004872,GO:0048522,GO:0005515,GO:0005509,GO:0048523,GO:0043170,GO:0016021,GO:0050793,GO:0007219,GO:0048468
nDi.2.2.2.g08450	nDi.2.2.scaf00571:25446-26377	AM	AF	69.6796	0	0.000583784
nDi.2.2.2.g08459	nDi.2.2.scaf00573:16642-22845	AM	AF	2.26091	40.8436	0.00154456	60 kda ss-a ro ribonucleoprotein	GO:0003723,GO:0030529
nDi.2.2.2.g08462	nDi.2.2.scaf00574:5333-10909	AM	AF	29.7343	107.747	0.000583784	protein arginine n-methyltransferase 10	GO:0031167,GO:0006464,GO:0004719,GO:0000179
nDi.2.2.2.g08465	nDi.2.2.scaf00574:19637-23101	AM	AF	0	2.99472	0.00317799
nDi.2.2.2.g08481	nDi.2.2.scaf00578:18938-20692	AM	AF	115.508	35.9344	0.000583784	cdc37	GO:0002009,GO:0007165,GO:0005737,GO:0009792,GO:0019901,GO:0040010,GO:0022008,GO:0040011,GO:0006898,GO:0040035,GO:0010171,GO:0040015
nDi.2.2.2.g08482	nDi.2.2.scaf00578:22399-27676	AM	AF	0	8.62068	0.000583784	nose resistant to fluoxetine protein 6	GO:0018991,GO:0040011,GO:0040035,GO:0016747
nDi.2.2.2.g08483	nDi.2.2.scaf00578:28045-28534	AM	AF	0	79.076	0.00317799	---NA---	GO:0003824,GO:0030170
nDi.2.2.2.g08489	nDi.2.2.scaf00580:11612-19385	AM	AF	59.9723	19.2403	0.000583784
nDi.2.2.2.g08492	nDi.2.2.scaf00581:9799-16164	AM	AF	44.2524	8.75401	0.000583784	cullin 1	GO:0000080,GO:0031146,GO:0031625,GO:0007050,GO:0019005,GO:0051437,GO:0005829,GO:0008285,GO:0005654,GO:0006513,GO:0004842,GO:0000084,GO:0008629,GO:0009887,GO:0031145,GO:0000082,GO:0007219
nDi.2.2.2.g08501	nDi.2.2.scaf00583:25786-26740	AM	AF	0	206.593	0.000583784	cre-sdn-1 protein	GO:0050908,GO:0031594,GO:0044246,GO:0007427,GO:0009792,GO:0097009,GO:0048730,GO:0040039,GO:0005576,GO:0016021,GO:0004888,GO:0005925,GO:0008092,GO:0008045,GO:0009986,GO:0002119
nDi.2.2.2.g08509	nDi.2.2.scaf00585:15261-28047	AM	AF	27.011	2.80369	0.00425764
nDi.2.2.2.g08520	nDi.2.2.scaf00588:5313-7683	AM	AF	12.6182	213.756	0.000583784	peroxisomal membrane protein pex14	GO:0016020,GO:0007275,GO:0050789,GO:0005777,GO:0040007
nDi.2.2.2.g08535	nDi.2.2.scaf00591:16141-16348	AM	AF	0	85.6462	0.00237895
nDi.2.2.2.g08545	nDi.2.2.scaf00594:8899-10251	AM	AF	42.7736	0	0.000583784
nDi.2.2.2.g08547	nDi.2.2.scaf00595:890-6557	AM	AF	14.8754	71.0337	0.000583784
nDi.2.2.2.g08549	nDi.2.2.scaf00595:8714-16693	AM	AF	10.282	79.5683	0.000583784	fibronectin type iii domain protein	GO:0005515
nDi.2.2.2.g08555	nDi.2.2.scaf00597:179-1399	AM	AF	31.0718	0	0.000583784
nDi.2.2.2.g08559	nDi.2.2.scaf00598:11155-13397	AM	AF	286.377	59.5394	0.000583784	dihydrolipoyllysine-residue acetyltransferase component of pyruvate dehydrogenase complex	GO:0000003,GO:0040010,GO:0008152,GO:0016746,GO:0006898,GO:0009792
nDi.2.2.2.g08571	nDi.2.2.scaf00603:7281-14710	AM	AF	6.08425	21.0636	0.00565467	ras gtpase-activating protein 1	GO:0005515,GO:0048523,GO:0005622,GO:0043547,GO:0051056,GO:0005096,GO:0005543
nDi.2.2.2.g08572	nDi.2.2.scaf00603:16864-20050	AM	AF	14.0171	71.6078	0.000583784
nDi.2.2.2.g08575	nDi.2.2.scaf00604:291-8040	AM	AF	0	76.9305	0.000583784
nDi.2.2.2.g08580	nDi.2.2.scaf00606:560-24011	AM	AF	17.1894	53.7118	0.000583784
nDi.2.2.2.g08581	nDi.2.2.scaf00606:24390-27735	AM	AF	0	64.4411	0.000583784
nDi.2.2.2.g08585	nDi.2.2.scaf00607:22205-24273	AM	AF	0	7.93253	0.000583784
nDi.2.2.2.g08613	nDi.2.2.scaf00613:4463-19842	AM	AF	13.3949	46.6319	0.000583784	filamin abp280 repeat family protein	GO:0005515
nDi.2.2.2.g08614	nDi.2.2.scaf00613:20955-27994	AM	AF	11.8811	43.8374	0.00107872
nDi.2.2.2.g08621	nDi.2.2.scaf00615:11522-12561	AM	AF	0	34.2548	0.000583784	cuticle collagen 34	GO:0040011,GO:0051179,GO:0010171,GO:0040007,GO:0002119,GO:0009792
nDi.2.2.2.g08622	nDi.2.2.scaf00615:13708-17437	AM	AF	0	6.45688	0.00107872	odd oz protein	GO:0007409
nDi.2.2.2.g08628	nDi.2.2.scaf00618:11178-14603	AM	AF	92.9801	38.2408	0.00701901	annexin a7	GO:0043231,GO:0005544,GO:0005545,GO:0043652,GO:0008429,GO:0005509,GO:0008201,GO:0005886,GO:0001786
nDi.2.2.2.g08647	nDi.2.2.scaf00623:24-1219	AM	AF	146.045	0	0.000583784	---NA---	GO:0045039,GO:0042719
nDi.2.2.2.g08652	nDi.2.2.scaf00624:593-979	AM	AF	300.965	0	0.000583784
nDi.2.2.2.g08653	nDi.2.2.scaf00624:2950-5058	AM	AF	514.014	4.33139	0.00356567
nDi.2.2.2.g08667	nDi.2.2.scaf00627:21752-23791	AM	AF	0	28.0349	0.00317799
nDi.2.2.2.g08680	nDi.2.2.scaf00631:6441-14777	AM	AF	10.4374	24.4196	0.00914193	replication factor c (activator 1) 145kda	GO:0000003,GO:0005663,GO:0000278,GO:0005524,GO:0009792,GO:0006289,GO:0010833,GO:0003689,GO:0005515,GO:0046942,GO:0005886,GO:0040010,GO:0019222,GO:0006898,GO:0006261,GO:0071705,GO:0006767,GO:0002119,GO:0022857
nDi.2.2.2.g08684	nDi.2.2.scaf00632:22898-25264	AM	AF	236.12	71.9471	0.000583784	nematode cuticle collagen n-terminal domain containing protein	GO:0042302,GO:0009653,GO:0007275,GO:0005581,GO:0040007
nDi.2.2.2.g08687	nDi.2.2.scaf00633:24278-24569	AM	AF	0	29.4471	0.00237895	pao retrotransposon peptidase family protein	GO:0015074,GO:0003964,GO:0003723,GO:0008270,GO:0006278
nDi.2.2.2.g08692	nDi.2.2.scaf00635:637-840	AM	AF	307.791	0	0.000583784
nDi.2.2.2.g08696	nDi.2.2.scaf00636:1740-10328	AM	AF	26.8887	64.974	0.00196768	kinesin light chain	GO:0048675,GO:0048489,GO:0018991,GO:0005635,GO:0016938,GO:0019894,GO:0005737,GO:0009792,GO:0040011,GO:0003777,GO:0040038,GO:0051295,GO:0002119
nDi.2.2.2.g08701	nDi.2.2.scaf00638:4379-22252	AM	AF	139.04	32.6059	0.000583784	intermediate filament protein ifa-1	GO:0040010,GO:0007126,GO:0008270,GO:0005198,GO:0005882,GO:0002119,GO:0005737,GO:0009792
nDi.2.2.2.g08719	nDi.2.2.scaf00643:12297-13564	AM	AF	0	7.22593	0.00667691
nDi.2.2.2.g08721	nDi.2.2.scaf00644:237-567	AM	AF	0	41.064	0.00667691
nDi.2.2.2.g08734	nDi.2.2.scaf00648:212-4976	AM	AF	9.67684	35.3395	0.00667691
nDi.2.2.2.g08743	nDi.2.2.scaf00650:149-1638	AM	AF	192.245	0	0.00237895
nDi.2.2.2.g08766	nDi.2.2.scaf00654:25679-26537	AM	AF	20.9535	0	0.00858241
nDi.2.2.2.g08790	nDi.2.2.scaf00661:11208-25974	AM	AF	28.8072	1.48854	0.000583784
nDi.2.2.2.g08795	nDi.2.2.scaf00663:5006-11984	AM	AF	13.1704	125.615	0.000583784	tld family protein	GO:0005097,GO:0008340,GO:0032851,GO:0005622
nDi.2.2.2.g08810	nDi.2.2.scaf00667:10305-25418	AM	AF	26.4181	80.2591	0.000583784	sensory axon guidance family member (sax-7)	GO:0000132,GO:0003384,GO:0005913,GO:0030506,GO:0016328,GO:0030017,GO:0042074
nDi.2.2.2.g08818	nDi.2.2.scaf00670:1593-9581	AM	AF	19.9068	48.1388	0.000583784	host cell factor 1	GO:0046972,GO:0070461,GO:0019046,GO:0005671,GO:0043025,GO:0000122,GO:0043982,GO:0005730,GO:0003682,GO:0070688,GO:0005739,GO:0003700,GO:0043984,GO:0043254,GO:0042802,GO:0043981,GO:0043995,GO:0045931,GO:0010628,GO:0043996,GO:0071339,GO:0048188,GO:0003713,GO:0044419,GO:0050821
nDi.2.2.2.g08824	nDi.2.2.scaf00671:14863-21742	AM	AF	680.011	209.667	0.000583784	trehalase	GO:0000003,GO:0040010,GO:0004555,GO:0002119,GO:0005991,GO:0071688,GO:0009792
nDi.2.2.2.g08831	nDi.2.2.scaf00674:166-1848	AM	AF	17.3901	223.6	0.000583784
nDi.2.2.2.g08834	nDi.2.2.scaf00675:272-3945	AM	AF	0	80.5458	0.000583784	innexin unc-9	GO:0002009,GO:0040010,GO:0005921,GO:0005243,GO:0040011,GO:0030104,GO:0040035
nDi.2.2.2.g08840	nDi.2.2.scaf00677:4956-7411	AM	AF	58.7002	20.6859	0.00667691
nDi.2.2.2.g08880	nDi.2.2.scaf00689:15269-22724	AM	AF	493.404	106.777	0.000583784
nDi.2.2.2.g08881	nDi.2.2.scaf00690:2460-6733	AM	AF	82.5934	32.9922	0.00107872	fas-associated factor 1	GO:0005634,GO:0031072,GO:0031625,GO:0008219,GO:0007253,GO:0048471,GO:0009792,GO:0019901,GO:0034098,GO:0043130,GO:0031334,GO:0051059,GO:0042176,GO:0005829
nDi.2.2.2.g08883	nDi.2.2.scaf00690:14561-18726	AM	AF	13.4125	40.0147	0.00498405	cell division cycle related family member (cdc-14)	GO:0071850,GO:0051233,GO:0035335,GO:0005813,GO:0000910,GO:0004725,GO:0009792,GO:0060284,GO:0030496,GO:0040010,GO:0005730,GO:0008138,GO:0000235,GO:0006974
nDi.2.2.2.g08891	nDi.2.2.scaf00691:20232-24364	AM	AF	0	16.7224	0.000583784	protein isoform a	GO:0018996,GO:0002119
nDi.2.2.2.g08895	nDi.2.2.scaf00692:20223-23568	AM	AF	0	95.9312	0.000583784
nDi.2.2.2.g08899	nDi.2.2.scaf00693:19538-20417	AM	AF	0	89.2296	0.00317799
nDi.2.2.2.g08929	nDi.2.2.scaf00704:15685-16288	AM	AF	0	19.1517	0.000583784
nDi.2.2.2.g08935	nDi.2.2.scaf00707:1178-8271	AM	AF	4.80328	21.5094	0.00425764
nDi.2.2.2.g08937	nDi.2.2.scaf00707:14759-23243	AM	AF	0	3.77636	0.000583784	chorion peroxidase-like	GO:0006979,GO:0020037,GO:0004601,GO:0055114
nDi.2.2.2.g08948	nDi.2.2.scaf00710:11244-15684	AM	AF	12.7627	43.4247	0.00498405	cyclin b1	GO:0005737,GO:0033129,GO:0007067,GO:0019901,GO:0071283,GO:0005856,GO:0042493,GO:0009612,GO:0001556,GO:0005625,GO:0060623,GO:0046680,GO:0010389,GO:0001933,GO:0006461,GO:0071456,GO:0055015,GO:0010629,GO:0044446,GO:0007283,GO:0042246,GO:0071398,GO:0071407,GO:0035173,GO:0005624,GO:0005634,GO:0060045,GO:0001701,GO:0048565,GO:0051301,GO:0031442,GO:0032403,GO:0000079
nDi.2.2.2.g08950	nDi.2.2.scaf00711:22-2006	AM	AF	0	4.75297	0.00317799	hypothetical tyrosinase-like protein in chromosome	GO:0046872,GO:0004167,GO:0044237,GO:0055114,GO:0016491
nDi.2.2.2.g08954	nDi.2.2.scaf00712:4480-5784	AM	AF	0	15.0202	0.000583784
nDi.2.2.2.g08957	nDi.2.2.scaf00713:2375-7153	AM	AF	21.7424	52.648	0.00461866	f-box and wd-40 domain protein 11	GO:0031146,GO:0045893,GO:0019005,GO:0046983,GO:0005829,GO:0006470,GO:0031648,GO:0000209,GO:0045892,GO:0005634,GO:0045862,GO:0005813,GO:0004842,GO:0042347,GO:0016055,GO:0042753,GO:0007049
nDi.2.2.2.g08960	nDi.2.2.scaf00713:13477-17886	AM	AF	47.2021	176.154	0.000583784
nDi.2.2.2.g08970	nDi.2.2.scaf00717:12920-17612	AM	AF	19.5076	56.5719	0.00387995	proliferation-associated protein 2g4-like	GO:0003677,GO:0009987
nDi.2.2.2.g08973	nDi.2.2.scaf00718:7092-7419	AM	AF	0	51.1198	0.000583784
nDi.2.2.2.g08974	nDi.2.2.scaf00718:8060-12476	AM	AF	0	81.5681	0.000583784
nDi.2.2.2.g08991	nDi.2.2.scaf00722:16954-21376	AM	AF	0	7.50889	0.00196768	rho-related gtp-binding protein	GO:0043229,GO:0030036,GO:0006184,GO:0008360,GO:0003924,GO:0016601,GO:0005515,GO:0005829,GO:0000082,GO:0005525,GO:0015031,GO:0005886,GO:0051056
nDi.2.2.2.g08995	nDi.2.2.scaf00724:5778-10234	AM	AF	17.614	172.833	0.000583784	see oma family member	GO:0005813,GO:0001556,GO:0006915,GO:0003676,GO:0009792,GO:0005515,GO:0008270,GO:0043186
nDi.2.2.2.g09004	nDi.2.2.scaf00726:13035-22581	AM	AF	15.5579	44.2484	0.000583784	set domain containing protein	GO:0000003,GO:0005634,GO:0003677,GO:0009653,GO:0040008,GO:0034968,GO:0005515,GO:0009790,GO:0008270,GO:0031175,GO:0048518,GO:0018024
nDi.2.2.2.g09011	nDi.2.2.scaf00729:13887-19356	AM	AF	24.4763	102.524	0.000583784	lobulin-like cell adhesion molecule family member (igcm-3)	GO:0016020,GO:0019915
nDi.2.2.2.g09019	nDi.2.2.scaf00733:2127-2759	AM	AF	71.6406	0	0.000583784
nDi.2.2.2.g09025	nDi.2.2.scaf00735:3210-16823	AM	AF	10.0897	25.9085	0.00461866	jmjc domain containing protein	GO:0045498,GO:0008168,GO:0071557,GO:0051568,GO:0005705,GO:0009792,GO:0005515,GO:0040035,GO:0008285,GO:0005634,GO:0035327,GO:0040010,GO:0040027,GO:0040011,GO:0045746,GO:0040018,GO:0071558
nDi.2.2.2.g09026	nDi.2.2.scaf00735:19691-22370	AM	AF	6.71927	83.252	0.000583784	cdc-42 guanine nucleotide exchange factor family member (cgef-1)	GO:0005654,GO:0008105,GO:0005515,GO:0005938,GO:0043089,GO:0005543,GO:0005089
nDi.2.2.2.g09034	nDi.2.2.scaf00738:4537-10289	AM	AF	24.3713	3.94062	0.00196768
nDi.2.2.2.g09036	nDi.2.2.scaf00739:4645-8882	AM	AF	0	10.3353	0.000583784
nDi.2.2.2.g09053	nDi.2.2.scaf00746:3302-21431	AM	AF	268.114	42.0286	0.000583784	227 kda spindle- and centromere-associated protein	GO:0009987,GO:0005694,GO:0044446
nDi.2.2.2.g09059	nDi.2.2.scaf00749:4530-8608	AM	AF	53.4005	19.2633	0.00634425	phospholipase d3	GO:0008152,GO:0016787,GO:0044464
nDi.2.2.2.g09066	nDi.2.2.scaf00752:2005-2503	AM	AF	0	33.9892	0.000583784
nDi.2.2.2.g09079	nDi.2.2.scaf00756:3201-16445	AM	AF	26.7413	80.381	0.000583784	not1 n-terminal ccr4-not complex component family protein	GO:0005634,GO:0008340,GO:0006355,GO:0040035,GO:0040007,GO:0002119,GO:0009792
nDi.2.2.2.g09087	nDi.2.2.scaf00759:2396-14224	AM	AF	11.6149	2.58911	0.00196768	rna dependent rna polymerase	GO:0031081,GO:0016246,GO:0051716,GO:0048477,GO:0000910,GO:0007283,GO:0003968,GO:0009792,GO:0007281,GO:0040010,GO:0000794,GO:0010171,GO:0043186,GO:0002119,GO:0070090
nDi.2.2.2.g09088	nDi.2.2.scaf00759:17799-21184	AM	AF	0	20.4891	0.000583784	ankyrin repeat and socs box protein 3	GO:0005515
nDi.2.2.2.g09090	nDi.2.2.scaf00760:17027-20578	AM	AF	0	16.4133	0.000583784
nDi.2.2.2.g09099	nDi.2.2.scaf00766:4587-15998	AM	AF	33.6203	9.40402	0.00317799	loechrig isoform vii	GO:0016310,GO:0005515,GO:0043170,GO:0019887,GO:0031323,GO:0003824,GO:0080090
nDi.2.2.2.g09112	nDi.2.2.scaf00771:359-13933	AM	AF	35.5376	5.17339	0.000583784	a-macroglobulin complement component family protein	GO:0005615,GO:0010951,GO:0004866
nDi.2.2.2.g09113	nDi.2.2.scaf00771:14761-21063	AM	AF	37.9072	8.56626	0.000583784	alpha-2-macroglobulin family n-terminal region containing protein	GO:0005615,GO:0010951,GO:0004866
nDi.2.2.2.g09114	nDi.2.2.scaf00772:1080-3659	AM	AF	0	12.908	0.000583784	cuticle collagen 7	GO:0042302,GO:0005581
nDi.2.2.2.g09119	nDi.2.2.scaf00774:6799-9217	AM	AF	0	14.4268	0.000583784
nDi.2.2.2.g09121	nDi.2.2.scaf00775:1782-9199	AM	AF	7.21838	93.7829	0.000583784	60 kda ss-a ro ribonucleoprotein	GO:0003723,GO:0005634,GO:0030529
nDi.2.2.2.g09126	nDi.2.2.scaf00777:138-4095	AM	AF	3.18318	0	0.00858241
nDi.2.2.2.g09127	nDi.2.2.scaf00777:8568-10312	AM	AF	41.5585	0	0.000583784	protein-tyrosine phosphatase containing protein	GO:0016358,GO:0035335,GO:0004725
nDi.2.2.2.g09130	nDi.2.2.scaf00779:286-532	AM	AF	0	96.8067	0.000583784
nDi.2.2.2.g09133	nDi.2.2.scaf00779:8771-10690	AM	AF	268.93	5.94021	0.00196768
nDi.2.2.2.g09136	nDi.2.2.scaf00780:2730-3042	AM	AF	739.483	333.383	0.00971282	histone h4	GO:0009792,GO:0006352,GO:0040035,GO:0043565,GO:0000786,GO:0005634,GO:0006334,GO:0032940,GO:0040010,GO:0019915,GO:0060465,GO:0006952,GO:0040011,GO:0006898,GO:0010171,GO:0071688,GO:0002119
nDi.2.2.2.g09174	nDi.2.2.scaf00789:16124-19036	AM	AF	9.61032	82.7834	0.000583784	protein phosphatase catalytic subunit	GO:0005829,GO:0006470,GO:0000082,GO:0004722
nDi.2.2.2.g09178	nDi.2.2.scaf00791:166-605	AM	AF	73.4426	0	0.00858241
nDi.2.2.2.g09196	nDi.2.2.scaf00799:4878-8725	AM	AF	139.482	15.8109	0.000583784	rho gtpase-activating protein 20	GO:0007165,GO:0005622
nDi.2.2.2.g09204	nDi.2.2.scaf00801:11791-15995	AM	AF	14.7287	99.1551	0.000583784
nDi.2.2.2.g09209	nDi.2.2.scaf00803:4859-8637	AM	AF	52.6925	25.2033	0.0088263	sh2 domain-containing protein 4b	GO:0005515
nDi.2.2.2.g09221	nDi.2.2.scaf00807:7194-7872	AM	AF	0	12.7168	0.00154456
nDi.2.2.2.g09224	nDi.2.2.scaf00808:4266-8732	AM	AF	0	15.5408	0.000583784	cre-egl-20 protein	GO:0033554,GO:0008356,GO:0007569,GO:0009888,GO:0044464,GO:0030971,GO:0035556,GO:0040028,GO:0005578,GO:0005109,GO:0007389,GO:0019915,GO:0060070,GO:0030334,GO:0009967,GO:0000904
nDi.2.2.2.g09227	nDi.2.2.scaf00809:8821-10475	AM	AF	0	77.6482	0.00237895
nDi.2.2.2.g09232	nDi.2.2.scaf00811:7626-9624	AM	AF	0	5.28313	0.00971282	mlp crp family (muscle lim protein cysteine-rich protein) family member (mlp-1)	GO:0008270
nDi.2.2.2.g09235	nDi.2.2.scaf00813:2096-11641	AM	AF	0	2.78946	0.000583784	mechanosensory abnormality family member (mec-2)	GO:0016021,GO:0007638,GO:0032589
nDi.2.2.2.g09237	nDi.2.2.scaf00814:8909-13876	AM	AF	9.20853	50.6501	0.00107872	rwd domain-containing protein 2b	GO:0005515
nDi.2.2.2.g09265	nDi.2.2.scaf00825:2510-18799	AM	AF	16.1044	77.8724	0.000583784	mitogen-activated protein kinase-binding protein 1	GO:0005515
nDi.2.2.2.g09267	nDi.2.2.scaf00826:13988-17040	AM	AF	16.8947	110.319	0.000583784	ras association domain family 1 isoform a	GO:0043229,GO:0046872,GO:0005515,GO:0035556
nDi.2.2.2.g09268	nDi.2.2.scaf00827:121-2020	AM	AF	0	325.426	0.000583784
nDi.2.2.2.g09271	nDi.2.2.scaf00827:15113-18668	AM	AF	25.6009	180.808	0.000583784	zinc transporter zip11	GO:0016020,GO:0055085,GO:0046873,GO:0030001
nDi.2.2.2.g09278	nDi.2.2.scaf00830:2162-7764	AM	AF	13.8932	41.8504	0.00154456
nDi.2.2.2.g09289	nDi.2.2.scaf00832:18436-19175	AM	AF	67.3413	0	0.000583784
nDi.2.2.2.g09305	nDi.2.2.scaf00840:10967-14884	AM	AF	0	14.1658	0.00667691
nDi.2.2.2.g09309	nDi.2.2.scaf00841:11628-16819	AM	AF	14.444	78.0107	0.000583784	med7 protein	GO:0002009,GO:0016592,GO:0001104,GO:0009792,GO:0003676,GO:0008406,GO:0007281,GO:0040010,GO:0006357,GO:0005515,GO:0040011,GO:0008270,GO:0040035,GO:0010171,GO:0001703
nDi.2.2.2.g09317	nDi.2.2.scaf00843:18840-18969	AM	AF	0	594.594	0.00154456	hypothetical protein LOAG_03566 [Loa loa]	GO:0008270
nDi.2.2.2.g09319	nDi.2.2.scaf00844:11620-17128	AM	AF	26.7032	74.8189	0.000583784	autocrine motility factor receptor	GO:0044267,GO:0043231,GO:0005515,GO:0016021,GO:0008270,GO:0050896,GO:0005737
nDi.2.2.2.g09327	nDi.2.2.scaf00848:7671-11913	AM	AF	172.855	28.3722	0.000583784
nDi.2.2.2.g09328	nDi.2.2.scaf00848:18463-18711	AM	AF	0	106.136	0.00317799
nDi.2.2.2.g09330	nDi.2.2.scaf00849:7807-13251	AM	AF	8.13695	54.5736	0.000583784
nDi.2.2.2.g09333	nDi.2.2.scaf00851:7361-9205	AM	AF	0	10.8028	0.000583784
nDi.2.2.2.g09341	nDi.2.2.scaf00855:104-473	AM	AF	0	171.335	0.000583784
nDi.2.2.2.g09347	nDi.2.2.scaf00856:17539-18516	AM	AF	0	18.3923	0.000583784	ankyrin repeat and socs box protein 3	GO:0035556
nDi.2.2.2.g09350	nDi.2.2.scaf00858:3985-8121	AM	AF	113.474	52.2987	0.00387995
nDi.2.2.2.g09356	nDi.2.2.scaf00861:6764-8584	AM	AF	0	8.79032	0.000583784	islet cell autoantigen 1	GO:0030667,GO:0019904,GO:0005730,GO:0042221,GO:0046928,GO:0000139
nDi.2.2.2.g09360	nDi.2.2.scaf00863:188-13005	AM	AF	4.50447	60.59	0.000583784	helix-loop-helix dna-binding domain containing protein	GO:0003677,GO:0006898,GO:0040007,GO:0002119,GO:0009792
nDi.2.2.2.g09366	nDi.2.2.scaf00865:9528-18286	AM	AF	34.5444	4.82191	0.000583784	u3 small nucleolar rna interacting protein 2	GO:0005515
nDi.2.2.2.g09377	nDi.2.2.scaf00869:3745-12978	AM	AF	22.2387	49.0659	0.00565467	glycogen synthase kinase 3 beta	GO:0016477,GO:0050321,GO:0006349,GO:0048011,GO:0021766,GO:0030877,GO:0031625,GO:0071109,GO:0043025,GO:0090090,GO:0004713,GO:0030426,GO:0007173,GO:0032091,GO:0008543,GO:0001837,GO:0007411,GO:0032855,GO:0001085,GO:0005625,GO:0010800,GO:0031334,GO:0045719,GO:2000077,GO:0045944,GO:0048015,GO:0033138,GO:0031333,GO:0006983,GO:0001954,GO:0051534,GO:0005524,GO:0000320,GO:0005730,GO:0005829,GO:0034747,GO:…
nDi.2.2.2.g09406	nDi.2.2.scaf00883:222-3895	AM	AF	275.363	107.033	0.000583784
nDi.2.2.2.g09423	nDi.2.2.scaf00888:7982-8225	AM	AF	0	65.2594	0.00154456
nDi.2.2.2.g09432	nDi.2.2.scaf00891:16919-17551	AM	AF	0	21.4292	0.000583784
nDi.2.2.2.g09440	nDi.2.2.scaf00894:5732-11909	AM	AF	64.7498	25.1873	0.000583784
nDi.2.2.2.g09462	nDi.2.2.scaf00902:2518-5541	AM	AF	4.91771	65.4115	0.00107872	hippocampus abundant transcript 1	GO:0055085,GO:0016021,GO:0005886,GO:0005215
nDi.2.2.2.g09466	nDi.2.2.scaf00903:6405-11286	AM	AF	116.055	37.8788	0.00196768	cell death abnormality protein 1	GO:0016020,GO:0016043,GO:0005515,GO:0044464,GO:0009987,GO:0006909
nDi.2.2.2.g09470	nDi.2.2.scaf00904:8823-9711	AM	AF	0	16.4305	0.00530781
nDi.2.2.2.g09488	nDi.2.2.scaf00912:9239-11199	AM	AF	239.12	0	0.000583784
nDi.2.2.2.g09522	nDi.2.2.scaf00928:7185-12140	AM	AF	5.18894	30.5807	0.00797222	succinate-semialdehyde dehydrogenase	GO:0006105,GO:0006678,GO:0004777,GO:0006541,GO:0009791,GO:0022904,GO:0042135,GO:0005739,GO:0006006,GO:0031406,GO:0051287,GO:0007417,GO:0005625,GO:0006536,GO:0006749,GO:0006650,GO:0006681,GO:0046459,GO:0009450,GO:0006083
nDi.2.2.2.g09523	nDi.2.2.scaf00928:13729-16930	AM	AF	52.4883	9.33938	0.00914193
nDi.2.2.2.g09526	nDi.2.2.scaf00930:10192-16832	AM	AF	37.4696	91.3211	0.00107872	karyopherin alpha 6	GO:0005634,GO:0005515,GO:0008565,GO:0006606,GO:0005737
nDi.2.2.2.g09528	nDi.2.2.scaf00931:3625-11816	AM	AF	0	28.3053	0.000583784	pair-rule protein odd-paired	GO:0005634,GO:0021766,GO:0043524,GO:0000976,GO:0051216,GO:0048715,GO:0042475,GO:0000122,GO:0021893,GO:0003682,GO:0021882,GO:0009954,GO:0048706,GO:0003700
nDi.2.2.2.g09548	nDi.2.2.scaf00942:452-9912	AM	AF	13.9251	113.651	0.0088263	thyroglobulin type-1 repeat family protein	GO:0007165,GO:0005509,GO:0005578
nDi.2.2.2.g09561	nDi.2.2.scaf00947:9370-15267	AM	AF	7.0044	27.5266	0.00317799	alpha-crystallin b chain	GO:0005622,GO:0008270
nDi.2.2.2.g09566	nDi.2.2.scaf00950:6119-9242	AM	AF	54.0229	0	0.000583784	regulator of microtubule dynamics protein 1	GO:0005488
nDi.2.2.2.g09567	nDi.2.2.scaf00950:11855-14583	AM	AF	0	5.46336	0.000583784	alpha-( )-fucosyltransferase c	GO:0006486,GO:0008417,GO:0032580,GO:0016021,GO:0036065
nDi.2.2.2.g09589	nDi.2.2.scaf00959:15311-15767	AM	AF	0	83.4647	0.000583784	my039 protein	GO:0008270
nDi.2.2.2.g09602	nDi.2.2.scaf00964:1334-15504	AM	AF	15.3178	5.91176	0.00565467
nDi.2.2.2.g09605	nDi.2.2.scaf00968:998-1909	AM	AF	0	10.5548	0.000583784
nDi.2.2.2.g09606	nDi.2.2.scaf00968:2873-10249	AM	AF	24.8367	4.41758	0.00858241
nDi.2.2.2.g09612	nDi.2.2.scaf00970:2679-14697	AM	AF	37.3908	12.376	0.000583784
nDi.2.2.2.g09622	nDi.2.2.scaf00974:3155-5226	AM	AF	0	2.8258	0.000583784	ecdysone receptor	GO:0005634,GO:0021955,GO:0048384,GO:0006351,GO:0004879,GO:0050769,GO:0008270,GO:0043565
nDi.2.2.2.g09630	nDi.2.2.scaf00978:3216-8947	AM	AF	18.4957	46.554	0.00107872	low-density lipoprotein receptor domain class a containing protein	GO:0005515
nDi.2.2.2.g09632	nDi.2.2.scaf00979:4596-6755	AM	AF	78.1492	344.189	0.00764369
nDi.2.2.2.g09644	nDi.2.2.scaf00985:0-100	AM	AF	361732	127665	0.00196768
nDi.2.2.2.g09647	nDi.2.2.scaf00986:10440-15309	AM	AF	15.1924	46.599	0.00107872	cre-rhgf-2 protein	GO:0009653,GO:0043542,GO:0005543,GO:0044424,GO:0005515,GO:0009790,GO:0035023,GO:0005089
nDi.2.2.2.g09651	nDi.2.2.scaf00988:7875-14520	AM	AF	23.2713	72.3908	0.00196768	cre-ccch-1 protein	GO:0005634,GO:0016246,GO:0003677,GO:0008270
nDi.2.2.2.g09667	nDi.2.2.scaf00995:11685-14656	AM	AF	0	5.07702	0.000583784
nDi.2.2.2.g09673	nDi.2.2.scaf00999:11601-12032	AM	AF	0	121.261	0.000583784
nDi.2.2.2.g09675	nDi.2.2.scaf01000:12819-15121	AM	AF	0	41.2238	0.000583784	filamin abp280 repeat family protein	GO:0032991,GO:0009653,GO:0005515,GO:0007275,GO:0043232,GO:0022414,GO:0009987
nDi.2.2.2.g09690	nDi.2.2.scaf01008:1180-1444	AM	AF	0	43.6039	0.00317799
nDi.2.2.2.g09704	nDi.2.2.scaf01015:1876-2725	AM	AF	0	31.6534	0.000583784	transcription factor sox-2	GO:0030324,GO:0001649,GO:0002009,GO:0042127,GO:0007166,GO:0009792,GO:0048593,GO:0043565,GO:0040035,GO:0045597,GO:0045892,GO:0045165,GO:0005634,GO:0018991,GO:0042221,GO:0021536,GO:0045665,GO:0040010,GO:0040011,GO:0009967,GO:0045944,GO:0010171,GO:0050974,GO:0048646,GO:0048598,GO:0002119
nDi.2.2.2.g09736	nDi.2.2.scaf01029:12028-13320	AM	AF	0	9.22619	0.000583784	upf0639 protein	GO:0005515,GO:0005543
nDi.2.2.2.g09747	nDi.2.2.scaf01034:8970-13994	AM	AF	52.1603	10.3741	0.00154456	pao retrotransposon peptidase family protein	GO:0005488
nDi.2.2.2.g09750	nDi.2.2.scaf01036:2857-7422	AM	AF	20.7335	81.9091	0.000583784
nDi.2.2.2.g09759	nDi.2.2.scaf01040:9978-12822	AM	AF	0	18.8411	0.000583784	cuticle collagen dpy-2	GO:0040032,GO:0040014,GO:0005581,GO:0042329
nDi.2.2.2.g09762	nDi.2.2.scaf01042:7156-10548	AM	AF	139.253	3.79518	0.000583784	4-hydroxybutyrate -transferase	GO:0022008,GO:0016787,GO:0006084,GO:0005811,GO:0008411
nDi.2.2.2.g09768	nDi.2.2.scaf01045:591-2568	AM	AF	31.0199	0	0.000583784
nDi.2.2.2.g09774	nDi.2.2.scaf01047:8281-9670	AM	AF	121.989	5.89451	0.00461866
nDi.2.2.2.g09779	nDi.2.2.scaf01050:6410-6978	AM	AF	0	55.9133	0.000583784
nDi.2.2.2.g09781	nDi.2.2.scaf01051:3928-13629	AM	AF	5.79275	20.2668	0.000583784
nDi.2.2.2.g09794	nDi.2.2.scaf01056:11783-12895	AM	AF	106.759	14.3888	0.00356567
nDi.2.2.2.g09795	nDi.2.2.scaf01057:629-12841	AM	AF	47.1019	16.6298	0.000583784	papilin	GO:0004222,GO:0004867,GO:0008270,GO:0005578
nDi.2.2.2.g09810	nDi.2.2.scaf01063:1656-13268	AM	AF	9.80368	26.573	0.00107872	laminin subunit beta-1	GO:0005515,GO:0005622,GO:0008270
nDi.2.2.2.g09811	nDi.2.2.scaf01064:3264-5954	AM	AF	0	9.0366	0.000583784	hmg box family protein	GO:0000122,GO:0005634,GO:0043565
nDi.2.2.2.g09833	nDi.2.2.scaf01073:5715-6909	AM	AF	0	7.54308	0.000583784
nDi.2.2.2.g09843	nDi.2.2.scaf01077:4161-9454	AM	AF	69.2032	4.01061	0.000583784	kelch-like protein 10-like	GO:0005515,GO:0007291,GO:0016567,GO:0006919,GO:0031463
nDi.2.2.2.g09846	nDi.2.2.scaf01078:8049-12763	AM	AF	0	12.1995	0.000583784	hypothetical protein LOAG_08040 [Loa loa]	GO:0016020,GO:0005024
nDi.2.2.2.g09848	nDi.2.2.scaf01079:11351-12620	AM	AF	0	7.69914	0.000583784
nDi.2.2.2.g09855	nDi.2.2.scaf01084:9044-12433	AM	AF	0	23.7163	0.000583784
nDi.2.2.2.g09862	nDi.2.2.scaf01087:2754-6575	AM	AF	105.916	30.716	0.000583784	immunoglobulin i-set domain containing protein	GO:0016301,GO:0009987,GO:0005488
nDi.2.2.2.g09891	nDi.2.2.scaf01104:3278-5474	AM	AF	0	3.89952	0.000583784	nematode cuticle collagen n-terminal domain containing protein	GO:0042302
nDi.2.2.2.g09892	nDi.2.2.scaf01104:10433-10655	AM	AF	0	156.453	0.000583784
nDi.2.2.2.g09905	nDi.2.2.scaf01116:6991-9110	AM	AF	0	5.07079	0.000583784	t-cell leukemia homeobox protein 3	GO:0050794,GO:0030182,GO:0007585,GO:0001708,GO:0043565,GO:0003700,GO:0051239
nDi.2.2.2.g09911	nDi.2.2.scaf01119:0-5351	AM	AF	0	7.8521	0.00154456	hypothetical protein LOAG_08151 [Loa loa]	GO:0006979,GO:0020037,GO:0004601,GO:0055114
nDi.2.2.2.g09961	nDi.2.2.scaf01146:250-4858	AM	AF	53.9703	16.6969	0.000583784
nDi.2.2.2.g09972	nDi.2.2.scaf01152:11215-11849	AM	AF	0	175.138	0.000583784
nDi.2.2.2.g09976	nDi.2.2.scaf01154:728-4313	AM	AF	0	6.09181	0.000583784
nDi.2.2.2.g09988	nDi.2.2.scaf01160:8940-11683	AM	AF	0	5.44025	0.00154456	carboxypeptidase e	GO:0030424,GO:0031410,GO:0014055,GO:0004181,GO:0043025,GO:0006508,GO:0016485,GO:0008270
nDi.2.2.2.g09990	nDi.2.2.scaf01161:6705-10209	AM	AF	105.327	34.7242	0.000583784	adp atp translocase	GO:0002009,GO:0008233,GO:0009792,GO:0043065,GO:0000295,GO:0005515,GO:0016021,GO:0040035,GO:0040002,GO:0055085,GO:0007005,GO:0008340,GO:0040010,GO:0006508,GO:0006898,GO:0005743,GO:0010171,GO:0002119
nDi.2.2.2.g09994	nDi.2.2.scaf01163:313-11243	AM	AF	148.882	33.8624	0.000583784	myosin heavy chain	GO:0030241,GO:0007413,GO:0048017,GO:0051015,GO:0005524,GO:0018991,GO:0006936,GO:0040011,GO:0043050,GO:0000146,GO:0010171,GO:0008307,GO:0005863
nDi.2.2.2.g10005	nDi.2.2.scaf01172:237-9239	AM	AF	34.991	5.51174	0.00107872	adenylate kinase isoenzyme 1	GO:0046034,GO:0016310,GO:0005524,GO:0004017,GO:0005737
nDi.2.2.2.g10009	nDi.2.2.scaf01174:8740-11509	AM	AF	0	2.96735	0.00196768	tolloid-like 1	GO:0048264,GO:0004222,GO:0001568,GO:0030513,GO:0001885,GO:0001707,GO:0035124,GO:0005515,GO:0035162,GO:0006508,GO:0005509,GO:0005576,GO:0008270,GO:0001501
nDi.2.2.2.g10037	nDi.2.2.scaf01200:219-4257	AM	AF	0	7.26729	0.00971282	cre-twk-16 protein	GO:0005267,GO:0016021,GO:0071805
nDi.2.2.2.g10042	nDi.2.2.scaf01203:7107-8877	AM	AF	0	66.6248	0.000583784
nDi.2.2.2.g10055	nDi.2.2.scaf01212:9850-10075	AM	AF	0	83.7618	0.00154456
nDi.2.2.2.g10056	nDi.2.2.scaf01214:3433-5358	AM	AF	0	7.39322	0.000583784
nDi.2.2.2.g10058	nDi.2.2.scaf01214:7265-8773	AM	AF	0	9.29065	0.000583784
nDi.2.2.2.g10061	nDi.2.2.scaf01216:199-2431	AM	AF	15.9451	0	0.000583784	tyrosine-protein phosphatase lar-like protein	GO:0035335,GO:0004725
nDi.2.2.2.g10073	nDi.2.2.scaf01221:6277-7782	AM	AF	0	9.17065	0.000583784	orcokinin peptides type b precursor	GO:0006810,GO:0009987
nDi.2.2.2.g10081	nDi.2.2.scaf01228:10519-10633	AM	AF	0	739.801	0.00667691
nDi.2.2.2.g10084	nDi.2.2.scaf01233:515-5360	AM	AF	0	76.5081	0.000583784	low-density lipoprotein receptor domain class a containing protein	GO:0005515
nDi.2.2.2.g10097	nDi.2.2.scaf01243:4048-9139	AM	AF	7.29846	94.3439	0.000583784	brca1-associated protein	GO:0005515,GO:0008270,GO:0009987
nDi.2.2.2.g10110	nDi.2.2.scaf01253:1817-5799	AM	AF	18.0995	150.114	0.000583784	hydroxymethylglutaryl- synthase	GO:0000003,GO:0008299,GO:0002009,GO:0004421,GO:0009792,GO:0040010,GO:0006898,GO:0040011,GO:0018996,GO:0010171,GO:0002119
nDi.2.2.2.g10120	nDi.2.2.scaf01261:8758-10133	AM	AF	0	6.97737	0.000583784	aggrecan core protein precursor	GO:0031012,GO:0050896,GO:0009987,GO:0005488,GO:0048731
nDi.2.2.2.g10122	nDi.2.2.scaf01263:315-2890	AM	AF	25.5102	0	0.000583784
nDi.2.2.2.g10123	nDi.2.2.scaf01263:2953-3163	AM	AF	119.402	0	0.000583784
nDi.2.2.2.g10131	nDi.2.2.scaf01271:330-9962	AM	AF	2.1039	13.2778	0.00565467	calcium binding egf domain containing protein	GO:0005515,GO:0005509,GO:0044464
nDi.2.2.2.g10132	nDi.2.2.scaf01273:5284-9909	AM	AF	10.2032	57.5123	0.000583784	can cell migration defective family member (cam-1)	GO:0030425,GO:0016477,GO:0005524,GO:0031594,GO:0017147,GO:0005109,GO:0004713,GO:0005887,GO:0040035,GO:0032809,GO:0007411,GO:0030424,GO:0004872,GO:0006468,GO:0045200,GO:0009887,GO:0016055
nDi.2.2.2.g10139	nDi.2.2.scaf01279:185-4429	AM	AF	139.935	39.4564	0.000583784	4-aminobutyrate mitochondrial	GO:0005759,GO:0048148,GO:0032144,GO:0042803,GO:0005829,GO:0042135,GO:0032145,GO:0009450,GO:0030170,GO:0003867
nDi.2.2.2.g10141	nDi.2.2.scaf01280:481-654	AM	AF	273.31	0	0.000583784
nDi.2.2.2.g10149	nDi.2.2.scaf01282:279-645	AM	AF	0	17.6499	0.00107872
nDi.2.2.2.g10163	nDi.2.2.scaf01294:5921-6510	AM	AF	0	17.1287	0.00154456
nDi.2.2.2.g10181	nDi.2.2.scaf01313:588-2656	AM	AF	0	9.85158	0.00107872
nDi.2.2.2.g10190	nDi.2.2.scaf01320:7179-7547	AM	AF	62.8042	440.191	0.00914193
nDi.2.2.2.g10192	nDi.2.2.scaf01322:3258-5557	AM	AF	0	9.61135	0.00317799	disheveled-associated activator of morphogenesis partial	GO:0003779,GO:0017048,GO:0030036
nDi.2.2.2.g10193	nDi.2.2.scaf01323:1546-4908	AM	AF	0	173.935	0.000583784
nDi.2.2.2.g10196	nDi.2.2.scaf01326:5304-9239	AM	AF	0	10.7436	0.000583784	pr domain zinc finger protein 14	GO:0000902,GO:0010468,GO:0009566,GO:0005622,GO:0048873,GO:0003676,GO:0007281,GO:0001708,GO:0008270
nDi.2.2.2.g10197	nDi.2.2.scaf01327:771-7455	AM	AF	23.1298	6.88813	0.00237895	spon-1 protein	GO:0004867
nDi.2.2.2.g10205	nDi.2.2.scaf01334:7449-8715	AM	AF	132.814	25.4192	0.000583784
nDi.2.2.2.g10225	nDi.2.2.scaf01351:1700-4237	AM	AF	0	10.3625	0.000583784	gcc2 and gcc3 family protein	GO:0005515
nDi.2.2.2.g10226	nDi.2.2.scaf01351:6312-7467	AM	AF	0	24.5879	0.000583784	cre-unc-42 protein	GO:0003677
nDi.2.2.2.g10234	nDi.2.2.scaf01356:945-3201	AM	AF	0	4.05276	0.00764369	patched family protein	GO:0045138,GO:0008158,GO:0040011,GO:0018996,GO:0016021,GO:0040018,GO:0009790
nDi.2.2.2.g10258	nDi.2.2.scaf01379:4851-5223	AM	AF	67.7773	0	0.000583784	zinc knuckle family protein	GO:0005488
nDi.2.2.2.g10268	nDi.2.2.scaf01385:1777-3136	AM	AF	210.337	83.9821	0.00565467	superoxide dismutase	GO:0004784,GO:0005615,GO:0055114,GO:0060378,GO:0005829,GO:0005507,GO:0008270,GO:0005739,GO:0019430,GO:0005634,GO:0018991,GO:0042803,GO:0008340,GO:0007281,GO:0040027,GO:0071688,GO:0001306
nDi.2.2.2.g10270	nDi.2.2.scaf01386:4341-6752	AM	AF	0	22.9606	0.000583784	cuticle collagen lon-3	GO:0042302,GO:0010171,GO:0040035,GO:0040007,GO:0040002,GO:0002119,GO:0005578
nDi.2.2.2.g10299	nDi.2.2.scaf01412:203-4423	AM	AF	22.3536	8.1275	0.00196768
nDi.2.2.2.g10301	nDi.2.2.scaf01416:2121-7163	AM	AF	42.2852	3.65367	0.00317799	mini-chromosome maintenance complex-binding	GO:0009987
nDi.2.2.2.g10304	nDi.2.2.scaf01419:748-1120	AM	AF	0	17.0308	0.00107872
nDi.2.2.2.g10306	nDi.2.2.scaf01420:72-2100	AM	AF	263.619	116.945	0.00279143	aspartic protease sp-2	GO:0012502,GO:0006508,GO:0005764,GO:0004190,GO:0070265
nDi.2.2.2.g10307	nDi.2.2.scaf01422:2664-7472	AM	AF	3.39566	109.583	0.000583784	tyrosine-protein kinase kin-31	GO:0004713,GO:0005524,GO:0005515,GO:0006468
nDi.2.2.2.g10314	nDi.2.2.scaf01431:2063-3447	AM	AF	235.775	59.1743	0.000583784	linker histone h1 and h5 family protein	GO:0005634,GO:0003677,GO:0006334,GO:0000786
nDi.2.2.2.g10318	nDi.2.2.scaf01434:5369-7268	AM	AF	99.8043	3.75174	0.00971282	ck1 ttbk protein kinase	GO:0005524,GO:0004672,GO:0006468
nDi.2.2.2.g10319	nDi.2.2.scaf01436:1252-4322	AM	AF	0	10.4429	0.000583784	stoned b-like protein	GO:0006886,GO:0009306,GO:0005515,GO:0006897,GO:0030131,GO:0045202,GO:0040017,GO:0009792
nDi.2.2.2.g10330	nDi.2.2.scaf01444:2077-4234	AM	AF	63.1993	0	0.000583784
nDi.2.2.2.g10345	nDi.2.2.scaf01456:2092-3883	AM	AF	0	57.1869	0.000583784	serine threonine protein kinase	GO:0005524,GO:0004674,GO:0006468
nDi.2.2.2.g10355	nDi.2.2.scaf01467:3468-3900	AM	AF	0	69.9403	0.000583784
nDi.2.2.2.g10361	nDi.2.2.scaf01472:453-6406	AM	AF	16.3804	49.7624	0.00317799	major facilitator superfamily transporter	GO:0055085,GO:0016021,GO:0022857
nDi.2.2.2.g10380	nDi.2.2.scaf01492:413-3879	AM	AF	0	4.24999	0.00107872
nDi.2.2.2.g10384	nDi.2.2.scaf01496:2666-3068	AM	AF	2534.93	9352.09	0.000583784	histone h2b -like	GO:0035267,GO:0003677,GO:0050829,GO:0005811,GO:0005576,GO:0006334,GO:0050830,GO:0000786
nDi.2.2.2.g10387	nDi.2.2.scaf01501:5469-6657	AM	AF	0	7.05967	0.00971282
nDi.2.2.2.g10391	nDi.2.2.scaf01505:4948-6565	AM	AF	15.3652	115.792	0.00154456	uridine phosphorylase	GO:0006212,GO:0004850,GO:0006218,GO:0009032,GO:0005737,GO:0046104,GO:0009166
nDi.2.2.2.g10395	nDi.2.2.scaf01512:240-6437	AM	AF	0	2.685	0.00317799	patched family protein	GO:0006810,GO:0040025,GO:0019915,GO:0008158,GO:0018996,GO:0040011,GO:0040018,GO:0016021,GO:0040002,GO:0005215
nDi.2.2.2.g10398	nDi.2.2.scaf01514:4466-6557	AM	AF	0	6.37036	0.00196768	transforming growth factor beta like domain containing protein	GO:0008083,GO:0005576,GO:0040007
nDi.2.2.2.g10400	nDi.2.2.scaf01516:4376-5327	AM	AF	0	6.61732	0.000583784
nDi.2.2.2.g10403	nDi.2.2.scaf01518:5665-6536	AM	AF	375.358	45.7816	0.000583784	ttr-51 protein	GO:0003677,GO:0005615,GO:0006259
nDi.2.2.2.g10420	nDi.2.2.scaf01536:5506-6449	AM	AF	253.229	61.1009	0.00914193
nDi.2.2.2.g10422	nDi.2.2.scaf01538:3771-5682	AM	AF	0	20.6318	0.000583784
nDi.2.2.2.g10429	nDi.2.2.scaf01545:4658-6030	AM	AF	38.6049	0	0.000583784
nDi.2.2.2.g10439	nDi.2.2.scaf01556:1446-4426	AM	AF	0	220.897	0.000583784
nDi.2.2.2.g10449	nDi.2.2.scaf01573:864-2524	AM	AF	0	27.8136	0.000583784	thrombospondin type 1 domain containing protein	GO:0016787,GO:0009987
nDi.2.2.2.g10453	nDi.2.2.scaf01579:149-6190	AM	AF	0	9.54986	0.00279143
nDi.2.2.2.g10469	nDi.2.2.scaf01597:268-1284	AM	AF	0	4.4391	0.00971282
nDi.2.2.2.g10477	nDi.2.2.scaf01609:105-5107	AM	AF	0	3.78232	0.000583784	intraflagellar transport 74 homolog	GO:0043231,GO:0042995,GO:0048522,GO:0044422,GO:0044444
nDi.2.2.2.g10490	nDi.2.2.scaf01626:5295-5614	AM	AF	0	48.4033	0.00237895
nDi.2.2.2.g10506	nDi.2.2.scaf01654:435-1661	AM	AF	0	41.0283	0.000583784	domain protein	GO:0005622,GO:0035023,GO:0005089
nDi.2.2.2.g10509	nDi.2.2.scaf01656:103-257	AM	AF	0	222.031	0.00667691
nDi.2.2.2.g10518	nDi.2.2.scaf01671:463-1106	AM	AF	0	190.3	0.000583784
nDi.2.2.2.g10521	nDi.2.2.scaf01674:587-2039	AM	AF	571.534	175.097	0.000583784
nDi.2.2.2.g10539	nDi.2.2.scaf01697:708-1116	AM	AF	0	284.066	0.000583784	adipocyte plasma membrane-associated protein	GO:0016844,GO:0009058
nDi.2.2.2.g10540	nDi.2.2.scaf01697:3403-4625	AM	AF	0	124.363	0.000583784	strictosidine synthase family protein	GO:0016844,GO:0009058
nDi.2.2.2.g10550	nDi.2.2.scaf01711:9-1406	AM	AF	0	20.1387	0.000583784	cuticle collagen dpy-2	GO:0040032,GO:0042302,GO:0040014,GO:0005581,GO:0040002
nDi.2.2.2.g10560	nDi.2.2.scaf01726:1836-4072	AM	AF	28.1033	0	0.0088263
nDi.2.2.2.g10561	nDi.2.2.scaf01727:874-2412	AM	AF	0	31.8174	0.000583784	ankyrin repeat domain-containing protein 50	GO:0040010,GO:0008340,GO:0006974
nDi.2.2.2.g10562	nDi.2.2.scaf01729:3995-5111	AM	AF	0	25.2884	0.000583784
nDi.2.2.2.g10580	nDi.2.2.scaf01754:904-3872	AM	AF	20.7933	67.7446	0.00945466	inhibitor of growth protein 1-like	GO:0005515,GO:0008270
nDi.2.2.2.g10601	nDi.2.2.scaf01782:459-3597	AM	AF	0	31.8376	0.000583784	protein fam43a	GO:0005515
nDi.2.2.2.g10603	nDi.2.2.scaf01784:365-2271	AM	AF	0	9.48911	0.00154456	cathepsin a	GO:0005783,GO:0044281,GO:0006687,GO:0006886,GO:0006508,GO:0005730,GO:0004185,GO:0043202,GO:0008047,GO:0043085
nDi.2.2.2.g10604	nDi.2.2.scaf01787:291-4611	AM	AF	22.3167	102.67	0.000583784	eyes shut	GO:0016020,GO:0016043,GO:0009653,GO:0048513,GO:0044464,GO:0048869,GO:0005515,GO:0005509
nDi.2.2.2.g10613	nDi.2.2.scaf01795:245-4605	AM	AF	67.5587	2.94434	0.00797222	trehalose 6-phosphate synthase	GO:0008340,GO:0005992,GO:0016740
nDi.2.2.2.g10622	nDi.2.2.scaf01804:1475-3701	AM	AF	0	10.2509	0.000583784	acyltransferase family protein	GO:0016747
nDi.2.2.2.g10658	nDi.2.2.scaf01852:1871-2273	AM	AF	0	13.6622	0.00237895
nDi.2.2.2.g10660	nDi.2.2.scaf01853:2387-3640	AM	AF	0	25.4912	0.00317799
nDi.2.2.2.g10661	nDi.2.2.scaf01854:950-3850	AM	AF	0	29.0255	0.000583784	lim domain family member (lim-8)	GO:0019904,GO:0031430,GO:0008270
nDi.2.2.2.g10664	nDi.2.2.scaf01856:533-614	AM	AF	5323.02	0	0.00196768	---NA---	GO:0043565,GO:0003700
nDi.2.2.2.g10688	nDi.2.2.scaf01890:392-764	AM	AF	0	146.43	0.000583784	type alpha isoform cra_a	GO:0005581
nDi.2.2.2.g10698	nDi.2.2.scaf01905:59-3069	AM	AF	313.842	49.8921	0.000583784	paramyosin	GO:0030241,GO:0018991,GO:0003774,GO:0008092,GO:0030016,GO:0004553,GO:0006898,GO:0040011,GO:0051493,GO:0032982,GO:0005975,GO:0010171,GO:0040007,GO:0002119
nDi.2.2.2.g10699	nDi.2.2.scaf01906:19-2360	AM	AF	0	9.01269	0.000583784
nDi.2.2.2.g10701	nDi.2.2.scaf01908:174-3294	AM	AF	19.7715	0	0.000583784	e3 ubiquitin-protein ligase march1	GO:0008270
nDi.2.2.2.g10705	nDi.2.2.scaf01920:172-767	AM	AF	0	94.5507	0.00154456
nDi.2.2.2.g10719	nDi.2.2.scaf01943:195-1908	AM	AF	0	19.3411	0.000583784
nDi.2.2.2.g10722	nDi.2.2.scaf01952:8-1749	AM	AF	0	10.8676	0.00237895	cre-twk-16 protein	GO:0005267,GO:0016021,GO:0071805
nDi.2.2.2.g10727	nDi.2.2.scaf01959:343-1433	AM	AF	0	11.3121	0.00317799	homeobox protein unc-4 homolog	GO:0030424,GO:0005634,GO:0050803,GO:0006355,GO:0021516,GO:0007400,GO:0008039,GO:0007389,GO:0007416,GO:0040011,GO:0001502,GO:0043565,GO:0050770,GO:0003700
nDi.2.2.2.g10729	nDi.2.2.scaf01961:126-1171	AM	AF	50.4936	0	0.000583784	hypothetical protein LOAG_07358 [Loa loa]	GO:0005515
nDi.2.2.2.g10732	nDi.2.2.scaf01967:159-778	AM	AF	0	6.29973	0.00971282
nDi.2.2.2.g10736	nDi.2.2.scaf01971:333-2531	AM	AF	26.166	0	0.000583784	breast cancer anti-estrogen resistance protein 3-like	GO:0048522,GO:0044424,GO:0016310,GO:0005515,GO:0051128,GO:0016301,GO:0050793,GO:0048869
nDi.2.2.2.g10739	nDi.2.2.scaf01975:63-2617	AM	AF	0	20.7558	0.00154456	protein lin-11	GO:0005634,GO:0046872,GO:0006355,GO:0043565,GO:0003700
nDi.2.2.2.g10752	nDi.2.2.scaf02007:407-2779	AM	AF	0	16.7145	0.000583784	gcc2 and gcc3	GO:0007155,GO:0016324,GO:0005509,GO:0035152
nDi.2.2.2.g10759	nDi.2.2.scaf02021:946-1408	AM	AF	0	24.0924	0.000583784	cre-ceh-31 protein	GO:0003677
nDi.2.2.2.g10768	nDi.2.2.scaf02038:1079-1313	AM	AF	0	46.6656	0.00971282
nDi.2.2.2.g10771	nDi.2.2.scaf02046:567-2692	AM	AF	0	7.39692	0.000583784
nDi.2.2.2.g10805	nDi.2.2.scaf02102:100-2541	AM	AF	0	8.76789	0.000583784	kunitz bovine pancreatic trypsin inhibitor domain protein	GO:0004867
nDi.2.2.2.g10818	nDi.2.2.scaf02138:768-1366	AM	AF	0	137.614	0.000583784	zinc c2h2 type family protein	GO:0005622,GO:0008270
nDi.2.2.2.g10830	nDi.2.2.scaf02155:1149-1622	AM	AF	0	102.558	0.000583784
nDi.2.2.2.g10831	nDi.2.2.scaf02157:442-628	AM	AF	156.254	0	0.000583784	beta-tubulin	GO:0007018,GO:0005874,GO:0006184,GO:0005737,GO:0003924,GO:0051258,GO:0005198,GO:0005525
nDi.2.2.2.g10834	nDi.2.2.scaf02159:1232-2466	AM	AF	0	19.6621	0.000583784	hepatocyte nuclear factor 6	GO:0005634,GO:0006355,GO:0043565,GO:0003700
nDi.2.2.2.g10863	nDi.2.2.scaf02227:1660-2005	AM	AF	34.3278	0	0.0088263
nDi.2.2.2.g10869	nDi.2.2.scaf02239:295-1852	AM	AF	0	44.8062	0.000583784
nDi.2.2.2.g10874	nDi.2.2.scaf02252:389-1214	AM	AF	98.5571	608.651	0.000583784
nDi.2.2.2.g10881	nDi.2.2.scaf02268:261-1067	AM	AF	1419.8	265.785	0.000583784	small heat shock protein ov25-1	GO:0001817,GO:0006469,GO:0051716,GO:0000267,GO:0048523,GO:0006950,GO:0048518,GO:0043292,GO:0019901
nDi.2.2.2.g10883	nDi.2.2.scaf02270:1422-2107	AM	AF	33.9433	0	0.00196768	glycosyl hydrolase family 20	GO:0043169,GO:0004563,GO:0005975
nDi.2.2.2.g10889	nDi.2.2.scaf02285:891-1068	AM	AF	0	263.703	0.000583784
nDi.2.2.2.g10890	nDi.2.2.scaf02286:823-1087	AM	AF	0	45.9191	0.00154456
nDi.2.2.2.g10909	nDi.2.2.scaf02324:1052-2174	AM	AF	0	8.23802	0.00107872
nDi.2.2.2.g10931	nDi.2.2.scaf02381:412-1852	AM	AF	0	20.3651	0.000583784	ptx1 homeodomain	GO:0000003,GO:0005634,GO:0000981,GO:0034243,GO:0000976,GO:0009792,GO:0040011,GO:0040015
nDi.2.2.2.g10938	nDi.2.2.scaf02396:1013-1397	AM	AF	0	780.229	0.000583784	uncoordinated family member (unc-62)	GO:0016477,GO:0048477,GO:0006355,GO:0045727,GO:0009792,GO:0005515,GO:0040035,GO:0043565,GO:0003700,GO:0005634,GO:0018991,GO:0007501,GO:0042692,GO:0008340,GO:0019915,GO:0010171,GO:0002119
nDi.2.2.2.g10942	nDi.2.2.scaf02412:111-516	AM	AF	0	12.6596	0.00317799
nDi.2.2.2.g10949	nDi.2.2.scaf02431:163-1680	AM	AF	0	9.46039	0.000583784
nDi.2.2.2.g10956	nDi.2.2.scaf02449:287-900	AM	AF	223.183	0	0.000583784	protein-tyrosine phosphatase containing protein	GO:0035335,GO:0004872,GO:0004725
nDi.2.2.2.g10966	nDi.2.2.scaf02475:849-1221	AM	AF	0	79.5833	0.000583784
nDi.2.2.2.g10975	nDi.2.2.scaf02500:1876-2031	AM	AF	0	795.868	0.000583784
nDi.2.2.2.g10980	nDi.2.2.scaf02512:192-2021	AM	AF	0	11.9162	0.000583784
nDi.2.2.2.g10984	nDi.2.2.scaf02521:49-242	AM	AF	0	135.487	0.000583784
nDi.2.2.2.g11014	nDi.2.2.scaf02609:1488-1701	AM	AF	0	604.272	0.000583784
nDi.2.2.2.g11023	nDi.2.2.scaf02651:277-1738	AM	AF	27.0246	0	0.000583784
nDi.2.2.2.g11035	nDi.2.2.scaf02677:87-1437	AM	AF	0	8.05718	0.00971282	cre-ocr-3 protein	GO:0055085,GO:0005216,GO:0004872,GO:0016021,GO:0006811,GO:0031513
nDi.2.2.2.g11037	nDi.2.2.scaf02682:348-1131	AM	AF	0	145.556	0.000583784	Semaphorin-1A [Ascaris suum]	GO:0005515,GO:0007275,GO:0004872,GO:0016021
nDi.2.2.2.g11040	nDi.2.2.scaf02691:0-1859	AM	AF	144.426	33.7444	0.000583784	actin	GO:0005938,GO:0005524,GO:0009792,GO:0040039,GO:0000281,GO:0007108,GO:0040035,GO:0016887,GO:0007517,GO:0005200,GO:0006915,GO:0005865,GO:0005884,GO:0007126,GO:0006898,GO:0040007,GO:0071688,GO:0002119
nDi.2.2.2.g11044	nDi.2.2.scaf02699:33-1768	AM	AF	0	16.2792	0.000583784	gcc2 and gcc3	GO:0005509
nDi.2.2.2.g11045	nDi.2.2.scaf02700:149-1831	AM	AF	0	10.5409	0.000583784	calcium atpase	GO:0070588,GO:0007596,GO:0005524,GO:0005388,GO:0006754,GO:0046872,GO:0005515,GO:0005887
nDi.2.2.2.g11048	nDi.2.2.scaf02713:666-1782	AM	AF	95.4629	14.4794	0.00107872
nDi.2.2.2.g11056	nDi.2.2.scaf02731:153-1828	AM	AF	0	6.13627	0.00237895	odr1	GO:0016849,GO:0005524,GO:0042221,GO:0004672,GO:0009190,GO:0005622,GO:0006468,GO:0035556
nDi.2.2.2.g11059	nDi.2.2.scaf02737:63-1826	AM	AF	181.019	19.1697	0.000583784
nDi.2.2.2.g11068	nDi.2.2.scaf02768:803-969	AM	AF	0	167.201	0.00667691	hypothetical protein LOAG_11847 [Loa loa]	GO:0006979,GO:0020037,GO:0004601,GO:0055114
nDi.2.2.2.g11076	nDi.2.2.scaf02788:211-1462	AM	AF	0	17.708	0.00764369	nicotinic acetylcholine receptor alpha subunit 38	GO:0030054,GO:0006811,GO:0043005,GO:0007274,GO:0015464,GO:0004889,GO:0046662,GO:0040011,GO:0016021,GO:0005886,GO:0045211
nDi.2.2.2.g11087	nDi.2.2.scaf02810:424-1288	AM	AF	0	24.8494	0.00107872	cre-lgc-39 protein	GO:0005230,GO:0030054,GO:0016021,GO:0005886,GO:0006811,GO:0045211
nDi.2.2.2.g11094	nDi.2.2.scaf02827:25-793	AM	AF	0	146.256	0.000583784	filamin abp280 repeat family protein	GO:0005884,GO:0003779,GO:0061038,GO:0007015,GO:0007126,GO:0010171,GO:0030728,GO:0009792
nDi.2.2.2.g11095	nDi.2.2.scaf02828:64-1012	AM	AF	0	4.96973	0.00107872
nDi.2.2.2.g11099	nDi.2.2.scaf02840:9-1684	AM	AF	0	5.49479	0.00317799	hmg box family protein	GO:0032440,GO:0043524,GO:0045768,GO:0042803,GO:0034056,GO:0055114,GO:0045893,GO:0003682,GO:0051219
nDi.2.2.2.g11102	nDi.2.2.scaf02845:896-1374	AM	AF	0	522.06	0.00317799
nDi.2.2.2.g11107	nDi.2.2.scaf02860:379-1757	AM	AF	29.8881	0	0.000583784
nDi.2.2.2.g11109	nDi.2.2.scaf02864:84-1679	AM	AF	0	23.7093	0.000583784	chondroitin proteoglycan 2	GO:0008061,GO:0006030,GO:0005576
nDi.2.2.2.g11127	nDi.2.2.scaf02919:336-1682	AM	AF	201.726	40.8461	0.000583784
nDi.2.2.2.g11128	nDi.2.2.scaf02921:181-1218	AM	AF	0	2582.15	0.000583784
nDi.2.2.2.g11129	nDi.2.2.scaf02925:1338-1598	AM	AF	0	184.531	0.000583784	one cut domain family member	GO:0005634,GO:0006355,GO:0043565,GO:0003700
nDi.2.2.2.g11131	nDi.2.2.scaf02929:1252-1455	AM	AF	0	102.531	0.00317799
nDi.2.2.2.g11144	nDi.2.2.scaf02954:188-1203	AM	AF	0	31.0465	0.000583784
nDi.2.2.2.g11148	nDi.2.2.scaf02962:384-1574	AM	AF	0	294.25	0.000583784
nDi.2.2.2.g11151	nDi.2.2.scaf02973:87-1697	AM	AF	0	38.8749	0.000583784	filamin abp280 repeat family protein	GO:0003779
nDi.2.2.2.g11153	nDi.2.2.scaf02980:1170-1543	AM	AF	0	162.492	0.000583784
nDi.2.2.2.g11175	nDi.2.2.scaf03069:594-1529	AM	AF	0	100.937	0.000583784	helix-loop-helix dna-binding domain containing protein	GO:0003677,GO:0006898,GO:0040007,GO:0002119,GO:0009792
nDi.2.2.2.g11176	nDi.2.2.scaf03072:183-1547	AM	AF	3.32911	0	0.0088263
nDi.2.2.2.g11177	nDi.2.2.scaf03074:334-1010	AM	AF	0	56.3978	0.000583784
nDi.2.2.2.g11185	nDi.2.2.scaf03094:747-1536	AM	AF	0	19.3428	0.000583784
nDi.2.2.2.g11192	nDi.2.2.scaf03110:22-1514	AM	AF	0	15.1558	0.000583784	gcc2 and gcc3	GO:0005509
nDi.2.2.2.g11194	nDi.2.2.scaf03117:423-1172	AM	AF	0	28.5059	0.00317799	zinc carboxypeptidase family protein	GO:0006508,GO:0008270,GO:0004181
nDi.2.2.2.g11204	nDi.2.2.scaf03146:120-1213	AM	AF	0	98.6819	0.000583784	guanine nucleotide exchange factor dbs	GO:0005622,GO:0035023,GO:0005543,GO:0005089
nDi.2.2.2.g11219	nDi.2.2.scaf03178:449-791	AM	AF	0	319.622	0.000583784
nDi.2.2.2.g11234	nDi.2.2.scaf03216:52-1476	AM	AF	0	5.24652	0.00154456	Peroxidasin [Ascaris suum]	GO:0006979,GO:0020037,GO:0004601,GO:0055114
nDi.2.2.2.g11242	nDi.2.2.scaf03234:495-1366	AM	AF	0	35.7317	0.000583784	calcium binding egf domain containing protein	GO:0050794,GO:0043231,GO:0016020,GO:0030182,GO:0044446,GO:0044260,GO:0005515,GO:0010467,GO:0005509,GO:0044238,GO:0048646,GO:0044444,GO:0048468,GO:0032835
nDi.2.2.2.g11244	nDi.2.2.scaf03243:378-1282	AM	AF	0	65.9793	0.000583784	tau-tubulin kinase 1	GO:0005524,GO:0004672,GO:0006468
nDi.2.2.2.g11273	nDi.2.2.scaf03333:448-1470	AM	AF	0	10.3231	0.00971282
nDi.2.2.2.g11304	nDi.2.2.scaf03432:486-929	AM	AF	0	121.487	0.000583784	cre-shc-2 protein	GO:0005515
nDi.2.2.2.g11309	nDi.2.2.scaf03443:63-1390	AM	AF	12.7326	0	0.000583784
nDi.2.2.2.g11314	nDi.2.2.scaf03460:79-1383	AM	AF	0	22.2333	0.00317799
nDi.2.2.2.g11316	nDi.2.2.scaf03470:0-1254	AM	AF	0	16.9995	0.000583784
nDi.2.2.2.g11319	nDi.2.2.scaf03483:184-1334	AM	AF	0	16.5359	0.00764369	lectin c-type domain containing protein	GO:0007155,GO:0005509
nDi.2.2.2.g11324	nDi.2.2.scaf03508:263-1371	AM	AF	0	13.7475	0.000583784
nDi.2.2.2.g11327	nDi.2.2.scaf03520:370-1410	AM	AF	183.906	0	0.00237895
nDi.2.2.2.g11342	nDi.2.2.scaf03560:584-815	AM	AF	0	48.6672	0.00971282	hypothetical protein LOAG_13254 [Loa loa]	GO:0007186,GO:0004872,GO:0016021,GO:0004871
nDi.2.2.2.g11352	nDi.2.2.scaf03600:0-144	AM	AF	0	307.066	0.00317799
nDi.2.2.2.g11356	nDi.2.2.scaf03609:369-925	AM	AF	0	94.3521	0.000583784	filamin abp280 repeat family protein	GO:0003779
nDi.2.2.2.g11358	nDi.2.2.scaf03614:514-986	AM	AF	0	33.2029	0.00317799	protein phosphatase 1l	GO:0008287,GO:0046872,GO:0006470,GO:0004722
nDi.2.2.2.g11360	nDi.2.2.scaf03627:628-1010	AM	AF	0	130.621	0.000583784
nDi.2.2.2.g11364	nDi.2.2.scaf03639:289-901	AM	AF	0	10.448	0.00237895
nDi.2.2.2.g11378	nDi.2.2.scaf03687:61-698	AM	AF	43.2829	0	0.00237895	hypothetical protein LOAG_09303 [Loa loa]	GO:0005509
nDi.2.2.2.g11382	nDi.2.2.scaf03706:48-1262	AM	AF	19.1207	0	0.000583784	trehalase	GO:0004555,GO:0040007,GO:0002119,GO:0005991,GO:0009792
nDi.2.2.2.g11383	nDi.2.2.scaf03708:460-1394	AM	AF	0	47.7271	0.000583784
nDi.2.2.2.g11390	nDi.2.2.scaf03728:459-1155	AM	AF	0	8.44092	0.000583784	carboxypeptidase n subunit 2	GO:0005515
nDi.2.2.2.g11391	nDi.2.2.scaf03734:87-1135	AM	AF	0	21.6049	0.000583784	gcc2 and gcc3	GO:0005515,GO:0005509
nDi.2.2.2.g11399	nDi.2.2.scaf03764:34-1174	AM	AF	23.4165	0	0.000583784	malonyl- mitochondrial	GO:0050080,GO:0006633
nDi.2.2.2.g11404	nDi.2.2.scaf03770:146-1353	AM	AF	0	33.6416	0.000583784	gcc2 and gcc3	GO:0007155,GO:0005509
nDi.2.2.2.g11411	nDi.2.2.scaf03795:563-1296	AM	AF	87.2943	0	0.000583784
nDi.2.2.2.g11414	nDi.2.2.scaf03803:311-1334	AM	AF	0	15.7604	0.00317799
nDi.2.2.2.g11417	nDi.2.2.scaf03814:136-1331	AM	AF	9.69565	0	0.00196768	protein phosphatase-7	GO:0007600,GO:0031435,GO:0046914,GO:0004722,GO:0043025,GO:0043409,GO:0051879,GO:0005509,GO:0030544,GO:0016311,GO:0010801
nDi.2.2.2.g11424	nDi.2.2.scaf03838:51-1026	AM	AF	0	16.3335	0.000583784
nDi.2.2.2.g11427	nDi.2.2.scaf03845:617-1139	AM	AF	0	83.8484	0.000583784	tk protein kinase	GO:0004713,GO:0005524,GO:0004872,GO:0006468
nDi.2.2.2.g11429	nDi.2.2.scaf03850:718-949	AM	AF	442.237	0	0.000583784
nDi.2.2.2.g11433	nDi.2.2.scaf03881:288-832	AM	AF	69.0441	0	0.000583784
nDi.2.2.2.g11435	nDi.2.2.scaf03884:55-1255	AM	AF	0	6.84227	0.00317799	gamma-aminobutyric acid type b receptor subunit 2	GO:0007186,GO:0004965,GO:0016021
nDi.2.2.2.g11439	nDi.2.2.scaf03908:119-1009	AM	AF	0	13.8469	0.00107872
nDi.2.2.2.g11440	nDi.2.2.scaf03910:752-1357	AM	AF	0	75.5325	0.000583784	animal heme peroxidase	GO:0020037,GO:0016042,GO:0055114,GO:0004623,GO:0040032,GO:0006979,GO:0018149,GO:0004601,GO:0040011,GO:0006644,GO:0040007,GO:0002119,GO:0042338
nDi.2.2.2.g11441	nDi.2.2.scaf03918:194-1043	AM	AF	0	47.5666	0.00107872	cuticle collagen partial	GO:0005581
nDi.2.2.2.g11445	nDi.2.2.scaf03934:898-1254	AM	AF	0	203.01	0.00317799	isoform b	GO:0016319,GO:0046875,GO:0005887,GO:0007411
nDi.2.2.2.g11454	nDi.2.2.scaf03975:107-1108	AM	AF	0	29.5192	0.000583784
nDi.2.2.2.g11461	nDi.2.2.scaf03995:657-1252	AM	AF	186.634	0	0.000583784	lymphocyte antigen 75	GO:0005488
nDi.2.2.2.g11477	nDi.2.2.scaf04061:206-741	AM	AF	0	154.053	0.000583784
nDi.2.2.2.g11481	nDi.2.2.scaf04075:125-343	AM	AF	0	71.7758	0.00237895	cnd-1	GO:2000679,GO:0045666,GO:0003329,GO:0007263,GO:0005737,GO:0030073,GO:0003690,GO:0043065,GO:0003682,GO:0035883,GO:0060730,GO:0001102,GO:0003700,GO:0003326,GO:0070888,GO:0001105,GO:0048562,GO:0046426,GO:0043066,GO:0021542,GO:0071333,GO:0045944,GO:0009952,GO:0071156,GO:0046982,GO:0023019,GO:0051091,GO:0048839,GO:0043565,GO:0007413,GO:0021549,GO:0005634,GO:0018991,GO:0035881,GO:0006913
nDi.2.2.2.g11491	nDi.2.2.scaf04118:341-588	AM	AF	0	79.076	0.00317799	succinyl- ligase gdp-forming subunit alpha	GO:0046872,GO:0008152,GO:0016874,GO:0009792
nDi.2.2.2.g11493	nDi.2.2.scaf04134:417-562	AM	AF	0	298.908	0.00317799
nDi.2.2.2.g11495	nDi.2.2.scaf04141:58-1226	AM	AF	0	18.5412	0.000583784
nDi.2.2.2.g11497	nDi.2.2.scaf04149:551-1118	AM	AF	0	37.5691	0.000583784
nDi.2.2.2.g11500	nDi.2.2.scaf04161:50-1104	AM	AF	0	154.903	0.000583784	adipocyte plasma membrane-associated protein	GO:0016844,GO:0009058
nDi.2.2.2.g11505	nDi.2.2.scaf04176:619-707	AM	AF	0	2385.33	0.00667691
nDi.2.2.2.g11515	nDi.2.2.scaf04227:58-1268	AM	AF	57.9828	0	0.000583784	hypothetical protein LOAG_10100 [Loa loa]	GO:0005515
nDi.2.2.2.g11522	nDi.2.2.scaf04257:292-1078	AM	AF	191.924	0	0.000583784	hypothetical protein LOAG_07760 [Loa loa]	GO:0005737
nDi.2.2.2.g11524	nDi.2.2.scaf04266:159-1263	AM	AF	0	96.9681	0.000583784	filamin abp280 repeat family protein	GO:0005884,GO:0003779,GO:0061038,GO:0007015,GO:0007126,GO:0010171,GO:0030728,GO:0009792
nDi.2.2.2.g11528	nDi.2.2.scaf04278:309-1021	AM	AF	381.49	64.8457	0.000583784
nDi.2.2.2.g11546	nDi.2.2.scaf04350:279-538	AM	AF	0	51.0944	0.000583784
nDi.2.2.2.g11553	nDi.2.2.scaf04389:330-1078	AM	AF	0	29.3584	0.00971282
nDi.2.2.2.g11559	nDi.2.2.scaf04405:133-1093	AM	AF	0	121.174	0.000583784	chitin binding peritrophin-a domain protein	GO:0000281,GO:0008061,GO:0006030,GO:0005576,GO:0032465,GO:0009792
nDi.2.2.2.g11563	nDi.2.2.scaf04418:460-1098	AM	AF	0	30.4354	0.000583784	homeodomain transcription factor hox3	GO:0005634,GO:0006355,GO:0007275,GO:0004000,GO:0043565,GO:0003700
nDi.2.2.2.g11565	nDi.2.2.scaf04421:328-994	AM	AF	0	12.8166	0.000583784
nDi.2.2.2.g11568	nDi.2.2.scaf04432:156-788	AM	AF	277.941	0	0.000583784
nDi.2.2.2.g11569	nDi.2.2.scaf04433:170-955	AM	AF	0	50.6685	0.000583784	cre-dmd-3 protein	GO:0000122,GO:0005634,GO:0007548,GO:0045138,GO:0043565
nDi.2.2.2.g11573	nDi.2.2.scaf04446:125-312	AM	AF	0	107.999	0.00667691
nDi.2.2.2.g11578	nDi.2.2.scaf04482:234-879	AM	AF	0	6.92609	0.000583784	leucine rich repeat-containing domain protein	GO:0005515,GO:0003824
nDi.2.2.2.g11580	nDi.2.2.scaf04493:851-1122	AM	AF	0	72.2525	0.00317799
nDi.2.2.2.g11581	nDi.2.2.scaf04504:27-1112	AM	AF	0	24.1995	0.000583784	transient receptor potential cation channel subfamily a member 1	GO:0004872
nDi.2.2.2.g11587	nDi.2.2.scaf04572:128-652	AM	AF	0	52.3022	0.000583784	homeobox domain containing protein	GO:0005634,GO:0006355,GO:0043565,GO:0003700
nDi.2.2.2.g11589	nDi.2.2.scaf04576:276-720	AM	AF	307.628	53.8181	0.00914193	myosin heavy chain	GO:0003779,GO:0005524,GO:0003774,GO:0032982
nDi.2.2.2.g11594	nDi.2.2.scaf04594:640-982	AM	AF	0	29.8643	0.000583784
nDi.2.2.2.g11600	nDi.2.2.scaf04612:202-541	AM	AF	0	220.281	0.00107872
nDi.2.2.2.g11609	nDi.2.2.scaf04670:779-1168	AM	AF	0	91.5987	0.000583784	arf-gap with ank repeat and ph domain-containing protein 3	GO:0032857,GO:0048259,GO:0055059,GO:0009792,GO:0060582,GO:0044424,GO:0005515,GO:0000166,GO:0015031
nDi.2.2.2.g11610	nDi.2.2.scaf04672:376-893	AM	AF	241.154	0	0.000583784
nDi.2.2.2.g11613	nDi.2.2.scaf04684:44-649	AM	AF	34.3611	0	0.000583784
nDi.2.2.2.g11633	nDi.2.2.scaf04788:626-864	AM	AF	55.708	0	0.00237895
nDi.2.2.2.g11637	nDi.2.2.scaf04820:253-420	AM	AF	0	350.865	0.000583784	17-beta-hydroxysteroid dehydrogenase type 6	GO:0000166,GO:0055114,GO:0016491
nDi.2.2.2.g11639	nDi.2.2.scaf04824:694-1078	AM	AF	0	687.671	0.00667691
nDi.2.2.2.g11662	nDi.2.2.scaf04914:472-1068	AM	AF	0	71.8972	0.000583784
nDi.2.2.2.g11663	nDi.2.2.scaf04916:658-1027	AM	AF	0	21.2233	0.00154456
nDi.2.2.2.g11664	nDi.2.2.scaf04921:21-1133	AM	AF	49.629	0	0.000583784
nDi.2.2.2.g11675	nDi.2.2.scaf04980:145-1157	AM	AF	0	12.7526	0.000583784	zinc c2h2 type family protein	GO:0005634,GO:0018991,GO:0006355,GO:0014016,GO:0008584,GO:0003676,GO:0030539,GO:0042692,GO:0008586,GO:0007605,GO:0008270,GO:0007423,GO:0048333,GO:0048098,GO:0003700
nDi.2.2.2.g11682	nDi.2.2.scaf05001:370-1058	AM	AF	0	15.5295	0.00237895	amp-binding enzyme family protein	GO:0008152,GO:0003824
nDi.2.2.2.g11683	nDi.2.2.scaf05004:83-1152	AM	AF	0	25.1697	0.000583784
nDi.2.2.2.g11685	nDi.2.2.scaf05007:408-1056	AM	AF	0	157.846	0.000583784	zinc finger protein 58	GO:0005622,GO:0008270,GO:0003676
nDi.2.2.2.g11693	nDi.2.2.scaf05032:87-847	AM	AF	393.182	0	0.000583784
nDi.2.2.2.g11695	nDi.2.2.scaf05039:32-480	AM	AF	0	145.97	0.000583784	ef-hand domain-containing protein d2	GO:0005509
nDi.2.2.2.g11697	nDi.2.2.scaf05046:196-1132	AM	AF	0	28.6998	0.000583784	zinc c2h2 type family protein	GO:0042692,GO:0018991,GO:0008270,GO:0005622,GO:0048333,GO:0014016,GO:0003676
nDi.2.2.2.g11703	nDi.2.2.scaf05080:422-911	AM	AF	0	163.687	0.000583784
nDi.2.2.2.g11717	nDi.2.2.scaf05162:74-253	AM	AF	0	143.604	0.00237895
nDi.2.2.2.g11723	nDi.2.2.scaf05186:424-1039	AM	AF	0	8.62287	0.00971282
nDi.2.2.2.g11735	nDi.2.2.scaf05234:54-924	AM	AF	0	30.3287	0.00107872
nDi.2.2.2.g11738	nDi.2.2.scaf05252:470-1000	AM	AF	221.516	0	0.00858241
nDi.2.2.2.g11742	nDi.2.2.scaf05271:8-1005	AM	AF	0	8.40393	0.00237895	protein kinase domain containing protein	GO:0060271,GO:0004674,GO:0005524,GO:0044464,GO:0006468
nDi.2.2.2.g11744	nDi.2.2.scaf05273:60-574	AM	AF	0	36.1121	0.000583784	homeobox protein six3	GO:0005634,GO:0006355,GO:0043565,GO:0007420,GO:0003700
nDi.2.2.2.g11749	nDi.2.2.scaf05322:664-883	AM	AF	351.315	0	0.000583784	hypothetical protein Bm1_15310 [Brugia malayi]	GO:0005856,GO:0005198
nDi.2.2.2.g11753	nDi.2.2.scaf05332:74-364	AM	AF	0	38.8536	0.00196768
nDi.2.2.2.g11754	nDi.2.2.scaf05337:25-429	AM	AF	507.848	107.122	0.00317799	ttr-45 protein	GO:0005615,GO:0005524,GO:0003918,GO:0005694,GO:0006265
nDi.2.2.2.g11758	nDi.2.2.scaf05356:459-1078	AM	AF	0	15.6658	0.00971282
nDi.2.2.2.g11767	nDi.2.2.scaf05396:136-1093	AM	AF	0	21.7504	0.000583784	4-hydroxybutyrate -transferase	GO:0016787,GO:0006084,GO:0016740
nDi.2.2.2.g11769	nDi.2.2.scaf05406:71-811	AM	AF	0	42.7428	0.000583784
nDi.2.2.2.g11777	nDi.2.2.scaf05439:328-1026	AM	AF	0	122.389	0.000583784
nDi.2.2.2.g11780	nDi.2.2.scaf05454:479-742	AM	AF	389.857	0	0.0088263	ceh-12	GO:0005634,GO:0006355,GO:0000976,GO:0003700
nDi.2.2.2.g11791	nDi.2.2.scaf05530:609-1048	AM	AF	0	81.4073	0.000583784
nDi.2.2.2.g11796	nDi.2.2.scaf05563:375-951	AM	AF	18.7005	0	0.000583784
nDi.2.2.2.g11812	nDi.2.2.scaf05616:412-553	AM	AF	0	375.504	0.00107872	nematode cuticle collagen domain-containing protein	GO:0042302,GO:0005581
nDi.2.2.2.g11822	nDi.2.2.scaf05665:443-893	AM	AF	0	93.4467	0.000583784	Hrsna [Halocynthia roretzi]	GO:0008270,GO:0005622,GO:0003676
nDi.2.2.2.g11823	nDi.2.2.scaf05667:0-1051	AM	AF	4.42113	0	0.0088263	tubulin alpha-2 chain	GO:0000132,GO:0002009,GO:0005874,GO:0005737,GO:0040017,GO:0007067,GO:0009792,GO:0051642,GO:0040039,GO:0032465,GO:0007018,GO:0006184,GO:0003924,GO:0006915,GO:0051258,GO:0040010,GO:0035046,GO:0006898,GO:0008104,GO:0007052,GO:0005525,GO:0005198,GO:0002119
nDi.2.2.2.g11830	nDi.2.2.scaf05680:114-923	AM	AF	0	10.5574	0.00154456	bardet-biedl syndrome 7	GO:0042073,GO:0035058,GO:0006935,GO:0043005
nDi.2.2.2.g11839	nDi.2.2.scaf05717:17-157	AM	AF	833.465	0	0.000583784	pdz domain containing protein	GO:0005515
nDi.2.2.2.g11841	nDi.2.2.scaf05722:170-558	AM	AF	125.059	0	0.000583784
nDi.2.2.2.g11854	nDi.2.2.scaf05786:535-936	AM	AF	689.926	0	0.0088263
nDi.2.2.2.g11861	nDi.2.2.scaf05812:36-933	AM	AF	0	17.2863	0.00237895	eyes absent-like protein 4	GO:0005634,GO:0005515,GO:0048729,GO:0018991,GO:0040011,GO:0010171,GO:0043066,GO:0002119,GO:0048598
nDi.2.2.2.g11866	nDi.2.2.scaf05837:315-977	AM	AF	86.9272	0	0.000583784	hypothetical protein Bm1_07045 [Brugia malayi]	GO:0005515,GO:0005737
nDi.2.2.2.g11871	nDi.2.2.scaf05863:18-1003	AM	AF	0	33.062	0.00107872	leucine-rich repeat protein soc-2	GO:0005634,GO:0040025,GO:0019903,GO:0007517,GO:0017016,GO:0016787,GO:0046579,GO:0031344,GO:0000164,GO:0008543
nDi.2.2.2.g11875	nDi.2.2.scaf05878:65-160	AM	AF	0	1542.51	0.00971282
nDi.2.2.2.g11916	nDi.2.2.scaf06088:123-982	AM	AF	0	21.1267	0.00971282
nDi.2.2.2.g11918	nDi.2.2.scaf06093:388-775	AM	AF	0	13.8964	0.00317799
nDi.2.2.2.g11928	nDi.2.2.scaf06169:48-865	AM	AF	41.2717	0	0.000583784
nDi.2.2.2.g11952	nDi.2.2.scaf06239:0-151	AM	AF	0	303.975	0.00317799
nDi.2.2.2.g11957	nDi.2.2.scaf06268:70-245	AM	AF	0	174.539	0.00317799
nDi.2.2.2.g11962	nDi.2.2.scaf06290:347-865	AM	AF	0	32.0955	0.00279143
nDi.2.2.2.g11967	nDi.2.2.scaf06318:628-720	AM	AF	0	2182.83	0.00237895
nDi.2.2.2.g11980	nDi.2.2.scaf06364:49-742	AM	AF	0	22.6072	0.00317799	haloacid dehalogenase-like hydrolase family protein	GO:0006754,GO:0046872,GO:0005524,GO:0015662,GO:0016021,GO:0006812
nDi.2.2.2.g11994	nDi.2.2.scaf06440:13-884	AM	AF	11.2606	0	0.00237895	g protein-coupled receptor	GO:0007186,GO:0004872,GO:0016021
nDi.2.2.2.g11999	nDi.2.2.scaf06467:45-390	AM	AF	147.38	0	0.000583784	trehalase	GO:0004555,GO:0040007,GO:0002119,GO:0005991,GO:0009792
nDi.2.2.2.g12001	nDi.2.2.scaf06485:257-878	AM	AF	0	10.1301	0.00107872	cnd-1	GO:0007413,GO:0005634,GO:0018991,GO:0003700
nDi.2.2.2.g12003	nDi.2.2.scaf06498:408-931	AM	AF	0	10.1811	0.00317799
nDi.2.2.2.g12005	nDi.2.2.scaf06511:306-489	AM	AF	0	233.535	0.000583784
nDi.2.2.2.g12006	nDi.2.2.scaf06513:102-672	AM	AF	693.555	307.36	0.0088263	aspartic protease sp-2	GO:0012502,GO:0006508,GO:0005739,GO:0005764,GO:0000045,GO:0004190,GO:0070265
nDi.2.2.2.g12019	nDi.2.2.scaf06617:349-562	AM	AF	0	68.4226	0.00667691
nDi.2.2.2.g12025	nDi.2.2.scaf06636:507-733	AM	AF	0	74.9799	0.00154456
nDi.2.2.2.g12033	nDi.2.2.scaf06674:185-779	AM	AF	47.052	0	0.000583784
nDi.2.2.2.g12038	nDi.2.2.scaf06689:67-651	AM	AF	0	26.0374	0.000583784	scavenger receptor cysteine-rich domain protein	GO:0016020,GO:0005044
nDi.2.2.2.g12045	nDi.2.2.scaf06718:408-872	AM	AF	147.533	0	0.000583784	ser thr protein phosphatase family protein	GO:0004721
nDi.2.2.2.g12050	nDi.2.2.scaf06738:306-878	AM	AF	0	236.923	0.000583784	lipase family protein	GO:0004806,GO:0006629
nDi.2.2.2.g12058	nDi.2.2.scaf06769:308-716	AM	AF	0	271.674	0.000583784	hepatic leukemia factor	GO:0005488
nDi.2.2.2.g12067	nDi.2.2.scaf06835:254-883	AM	AF	0	140.032	0.000583784	chondroitin proteoglycan-2	GO:0008061,GO:0006030,GO:0005576
nDi.2.2.2.g12068	nDi.2.2.scaf06849:0-607	AM	AF	0	36.2465	0.00317799	mgc26979 protein	GO:0035869
nDi.2.2.2.g12077	nDi.2.2.scaf06895:320-861	AM	AF	0	79.9399	0.000583784
nDi.2.2.2.g12081	nDi.2.2.scaf06915:100-819	AM	AF	26.3075	0	0.000583784	serine threonine-protein kinase	GO:0016301
nDi.2.2.2.g12095	nDi.2.2.scaf06972:9-216	AM	AF	0	85.6462	0.00237895
nDi.2.2.2.g12101	nDi.2.2.scaf07044:43-831	AM	AF	0	48.3624	0.000583784	n -(beta-n-acetylglucosaminyl)-l-asparaginase	GO:0005783,GO:0003948,GO:0051604,GO:0005764,GO:0006517,GO:0033345
nDi.2.2.2.g12104	nDi.2.2.scaf07057:137-368	AM	AF	0	73.294	0.000583784	hypothetical protein TRIADDRAFT_62988 [Trichoplax adhaerens]	GO:0006430,GO:0005524,GO:0004824,GO:0005737
nDi.2.2.2.g12112	nDi.2.2.scaf07093:265-736	AM	AF	12909.5	1954.98	0.000583784
nDi.2.2.2.g12120	nDi.2.2.scaf07134:125-427	AM	AF	0	359.503	0.000583784	cbr-clec-78 protein	GO:0005509
nDi.2.2.2.g12121	nDi.2.2.scaf07142:206-643	AM	AF	360.665	0	0.000583784
nDi.2.2.2.g12129	nDi.2.2.scaf07211:276-621	AM	AF	0	118.909	0.000583784
nDi.2.2.2.g12147	nDi.2.2.scaf07316:117-324	AM	AF	0	403.639	0.000583784	cre-cgef-1 protein	GO:0005654,GO:0008105,GO:0005938,GO:0043089,GO:0005089
nDi.2.2.2.g12158	nDi.2.2.scaf07396:69-765	AM	AF	0	14.8848	0.000583784	dispatched homolog 1 isoform cra_a	GO:0007399,GO:0050794,GO:0016043,GO:0060539,GO:0030154,GO:0003002,GO:0009887,GO:0050896,GO:0009790
nDi.2.2.2.g12163	nDi.2.2.scaf07421:77-754	AM	AF	0	98.8066	0.00971282
nDi.2.2.2.g12171	nDi.2.2.scaf07465:378-819	AM	AF	26.6929	0	0.0088263	amylo-alpha- -glucosidase family protein	GO:0005634,GO:0005980,GO:0004134,GO:0005737,GO:0009792,GO:0004135,GO:0043169,GO:0005978
nDi.2.2.2.g12179	nDi.2.2.scaf07515:19-805	AM	AF	0	64.547	0.000583784	patched family protein	GO:0008158,GO:0016021
nDi.2.2.2.g12180	nDi.2.2.scaf07542:75-762	AM	AF	0	39.9809	0.000583784	protein grainyhead	GO:0007426,GO:0000003,GO:0042127,GO:0009792,GO:0035159,GO:0007428,GO:0007009,GO:0043565,GO:0007402,GO:0003700,GO:0005634,GO:0007464,GO:0008362,GO:0003382,GO:0061041,GO:0042803,GO:0008360,GO:0007419,GO:0045944,GO:0040007,GO:0002119
nDi.2.2.2.g12188	nDi.2.2.scaf07600:139-751	AM	AF	54.711	0	0.000583784
nDi.2.2.2.g12190	nDi.2.2.scaf07618:135-644	AM	AF	0	77.1582	0.000583784	grainyhead transcription factor	GO:0007426,GO:0000003,GO:0042127,GO:0009792,GO:0035159,GO:0007428,GO:0007009,GO:0043565,GO:0007402,GO:0003700,GO:0005634,GO:0007464,GO:0008362,GO:0003382,GO:0061041,GO:0042803,GO:0008360,GO:0007419,GO:0045944,GO:0040007,GO:0002119
nDi.2.2.2.g12201	nDi.2.2.scaf07675:57-705	AM	AF	37.9506	0	0.000583784	trehalase	GO:0004555,GO:0040007,GO:0002119,GO:0005991,GO:0009792
nDi.2.2.2.g12217	nDi.2.2.scaf07793:268-670	AM	AF	170.872	0	0.0088263	hypothetical protein LOAG_12980 [Loa loa]	GO:0008152,GO:0003824
nDi.2.2.2.g12219	nDi.2.2.scaf07803:320-476	AM	AF	0	8522.53	0.000583784	---NA---	GO:0005634,GO:0003677
nDi.2.2.2.g12220	nDi.2.2.scaf07804:343-704	AM	AF	0	125.323	0.000583784
nDi.2.2.2.g12221	nDi.2.2.scaf07820:143-775	AM	AF	56.3367	0	0.000583784
nDi.2.2.2.g12227	nDi.2.2.scaf07832:381-732	AM	AF	26.8271	0	0.000583784	hypothetical protein Bm1_53700 [Brugia malayi]	GO:0016020
nDi.2.2.2.g12246	nDi.2.2.scaf07955:40-663	AM	AF	56.3379	0	0.0088263	yq38_caeel ame: full	GO:0019915,GO:0035869
nDi.2.2.2.g12252	nDi.2.2.scaf07988:10-569	AM	AF	0	51.4716	0.000583784	serine threonine protein kinase	GO:0004674,GO:0005524,GO:0006468
nDi.2.2.2.g12255	nDi.2.2.scaf08012:295-651	AM	AF	0	73.294	0.000583784	lysocardiolipin acyltransferase 1	GO:0008152,GO:0016746
nDi.2.2.2.g12257	nDi.2.2.scaf08022:308-493	AM	AF	132.01	0	0.00237895	g-protein coupled receptor	GO:0007186,GO:0004872,GO:0016021
nDi.2.2.2.g12265	nDi.2.2.scaf08071:0-581	AM	AF	0	861.062	0.00667691
nDi.2.2.2.g12266	nDi.2.2.scaf08076:211-345	AM	AF	371.636	0	0.00858241
nDi.2.2.2.g12269	nDi.2.2.scaf08108:411-692	AM	AF	0	332.553	0.000583784	monocarboxylate transporter	GO:0055085,GO:0016021,GO:0040007,GO:0002119
nDi.2.2.2.g12274	nDi.2.2.scaf08130:534-734	AM	AF	0	113.741	0.00154456	glutamate carboxypeptidase 2	GO:0004180,GO:0006508
nDi.2.2.2.g12276	nDi.2.2.scaf08152:85-498	AM	AF	0	127.703	0.000583784
nDi.2.2.2.g12280	nDi.2.2.scaf08171:174-709	AM	AF	57.9069	0	0.00858241
nDi.2.2.2.g12294	nDi.2.2.scaf08227:247-643	AM	AF	0	126.097	0.000583784
nDi.2.2.2.g12301	nDi.2.2.scaf08295:398-560	AM	AF	5542.21	1041.7	0.00107872	small heat shock protein	GO:0006950
nDi.2.2.2.g12307	nDi.2.2.scaf08310:291-488	AM	AF	0	3576.64	0.000583784
nDi.2.2.2.g12309	nDi.2.2.scaf08324:193-303	AM	AF	0	803.013	0.00971282	ef hand family protein	GO:0005509
nDi.2.2.2.g12317	nDi.2.2.scaf08390:39-214	AM	AF	2354.07	0	0.0088263
nDi.2.2.2.g12318	nDi.2.2.scaf08397:191-597	AM	AF	53.493	0	0.000583784
nDi.2.2.2.g12322	nDi.2.2.scaf08432:84-474	AM	AF	0	92.0455	0.000583784	protocadherin fat 4	GO:0005515,GO:0005509
nDi.2.2.2.g12328	nDi.2.2.scaf08485:164-564	AM	AF	0	110.961	0.00317799	u639_caeel ame: full	GO:0005543
nDi.2.2.2.g12332	nDi.2.2.scaf08529:0-700	AM	AF	521.064	201.867	0.00154456	ll20 15kda ladder antigen	GO:0005509
nDi.2.2.2.g12333	nDi.2.2.scaf08530:38-677	AM	AF	288.638	65.3139	0.000583784	filarial antigen	GO:0030241,GO:0007413,GO:0048017,GO:0051015,GO:0005524,GO:0018991,GO:0006936,GO:0040011,GO:0043050,GO:0000146,GO:0010171,GO:0008307,GO:0005863
nDi.2.2.2.g12338	nDi.2.2.scaf08562:39-586	AM	AF	36.2759	0	0.000583784
nDi.2.2.2.g12339	nDi.2.2.scaf08566:0-627	AM	AF	0	63.9168	0.000583784	hypothetical protein LOAG_13648 [Loa loa]	GO:0016021
nDi.2.2.2.g12340	nDi.2.2.scaf08576:101-586	AM	AF	0	467.887	0.000583784	homeobox protein 1aa	GO:0021570,GO:0050795,GO:0016358,GO:0021599,GO:0005737,GO:0007634,GO:0003700,GO:0021953,GO:0003987,GO:0016337,GO:0008045,GO:0016208,GO:0021754,GO:0050890,GO:0045944,GO:0021571,GO:0021612,GO:0009952,GO:0090103,GO:0043565,GO:0007413,GO:0005634,GO:0048702,GO:0042473,GO:0048844,GO:0007605,GO:0040018,GO:0010171,GO:0060876,GO:0050905,GO:0002119,GO:0021569
nDi.2.2.2.g12341	nDi.2.2.scaf08582:153-402	AM	AF	0	79.3597	0.000583784
nDi.2.2.2.g12346	nDi.2.2.scaf08619:61-159	AM	AF	1336.82	0	0.0088263
nDi.2.2.2.g12368	nDi.2.2.scaf08749:28-667	AM	AF	0	20.9216	0.000583784	eyes absent	GO:0072513,GO:0000132,GO:0014706,GO:0045747,GO:0048752,GO:0090103,GO:0005737,GO:0035088,GO:0035909,GO:0007389,GO:0001658,GO:0042474,GO:0006470,GO:0071600,GO:0001656,GO:0045165,GO:0005634,GO:0060037,GO:0004725,GO:0043066,GO:0045664,GO:0003151,GO:0042473,GO:0048704,GO:0045944,GO:0034613,GO:0060487,GO:0050679
nDi.2.2.2.g12386	nDi.2.2.scaf08892:226-599	AM	AF	440.766	75.5448	0.00667691
nDi.2.2.2.g12392	nDi.2.2.scaf08942:172-518	AM	AF	234.219	0	0.000583784	oxysterol-binding protein 3-like isoform 1	GO:0005543
nDi.2.2.2.g12402	nDi.2.2.scaf09016:12-185	AM	AF	0	143.416	0.00667691
nDi.2.2.2.g12435	nDi.2.2.scaf09346:306-378	AM	AF	0	6686.06	0.00971282
nDi.2.2.2.g12448	nDi.2.2.scaf09433:129-615	AM	AF	873.572	205.129	0.000583784	paramyosin	GO:0030241,GO:0018991,GO:0003774,GO:0008092,GO:0030016,GO:0004553,GO:0006898,GO:0040011,GO:0051493,GO:0032982,GO:0005975,GO:0010171,GO:0040007,GO:0002119
nDi.2.2.2.g12457	nDi.2.2.scaf09472:71-438	AM	AF	180.495	0	0.000583784
nDi.2.2.2.g12466	nDi.2.2.scaf09599:0-171	AM	AF	0	149.718	0.00667691	animal hem peroxidase family protein	GO:0006979,GO:0020037,GO:0004601,GO:0055114
nDi.2.2.2.g12468	nDi.2.2.scaf09610:196-556	AM	AF	0	210.877	0.00154456	major facilitator family	GO:0055085,GO:0016021
nDi.2.2.2.g12478	nDi.2.2.scaf09707:60-231	AM	AF	461.368	0	0.000583784
nDi.2.2.2.g12497	nDi.2.2.scaf09926:36-440	AM	AF	0	72.8888	0.000583784	cbr-clec-78 protein	GO:0007155,GO:0005509
nDi.2.2.2.g12499	nDi.2.2.scaf09945:84-551	AM	AF	808.61	0	0.00237895
nDi.2.2.2.g12506	nDi.2.2.scaf10027:42-453	AM	AF	390.687	0	0.00154456	ph domain containing protein	GO:0005622,GO:0035023,GO:0005543,GO:0005089
nDi.2.2.2.g12510	nDi.2.2.scaf10069:23-457	AM	AF	228.14	0	0.00154456
nDi.2.2.2.g12519	nDi.2.2.scaf10112:15-513	AM	AF	196.606	0	0.00237895
nDi.2.2.2.g12521	nDi.2.2.scaf10144:0-499	AM	AF	0	297.159	0.000583784	serine threonine protein kinase	GO:0007413,GO:0008065,GO:0005524,GO:0004674,GO:0008362,GO:0006468,GO:0008366
nDi.2.2.2.g12546	nDi.2.2.scaf10349:26-487	AM	AF	0	41.8921	0.00971282	twik (kcnk-like) family of potassium alpha subunit 24	GO:0005267,GO:0016021,GO:0071805
nDi.2.2.2.g12547	nDi.2.2.scaf10379:44-218	AM	AF	0	290.264	0.000583784	Esterase [Ascaris suum]	GO:0004091,GO:0003990
nDi.2.2.2.g12549	nDi.2.2.scaf10404:0-156	AM	AF	0	254.118	0.00107872
nDi.2.2.2.g12556	nDi.2.2.scaf10456:15-162	AM	AF	376.835	0	0.000583784
nDi.2.2.2.g12559	nDi.2.2.scaf10473:75-198	AM	AF	0	539.575	0.00667691	voltage-dependent l-type calcium channel subunit beta-2	GO:0007528,GO:0070588,GO:0005245,GO:0007601,GO:0005887,GO:0005515,GO:0051925,GO:0005246,GO:0007268,GO:0042383,GO:0007411,GO:0005891
nDi.2.2.2.g12578	nDi.2.2.scaf10692:30-449	AM	AF	0	94.8313	0.000583784	hypothetical protein LOAG_09946 [Loa loa]	GO:0005509
nDi.2.2.2.g12579	nDi.2.2.scaf10698:82-337	AM	AF	0	56.1509	0.00154456
nDi.2.2.2.g12589	nDi.2.2.scaf10777:313-400	AM	AF	3582.29	0	0.000583784
nDi.2.2.2.g12591	nDi.2.2.scaf10801:325-467	AM	AF	357.243	0	0.00237895	tk fer protein kinase	GO:0030424,GO:0030425,GO:0005929,GO:0034608,GO:0005524,GO:0006468,GO:0043025,GO:0004713,GO:0005515,GO:0034606
nDi.2.2.2.g12603	nDi.2.2.scaf10912:59-413	AM	AF	0	83.5685	0.000583784
nDi.2.2.2.g12615	nDi.2.2.scaf11064:225-423	AM	AF	0	105.945	0.00107872	tyrosine-protein phosphatase non-receptor type 21	GO:0005856,GO:0035335,GO:0004872,GO:0004725
nDi.2.2.2.g12633	nDi.2.2.scaf11318:26-194	AM	AF	226.912	0	0.000583784
nDi.2.2.2.g12639	nDi.2.2.scaf11388:140-237	AM	AF	1401	0	0.0088263
nDi.2.2.2.g12640	nDi.2.2.scaf11393:170-335	AM	AF	0	607.232	0.000583784	filamin abp280 repeat family protein	GO:0005884,GO:0003779,GO:0061038,GO:0007015,GO:0007126,GO:0010171,GO:0030728,GO:0009792
nDi.2.2.2.g12650	nDi.2.2.scaf11557:184-387	AM	AF	0	86.1988	0.00317799	voltage-gated calcium t- alpha elegans cca-1 ortholog	GO:0070588,GO:0051925,GO:0005245,GO:0005891
nDi.2.2.2.g12653	nDi.2.2.scaf11605:109-398	AM	AF	0	228.673	0.00154456
nDi.2.2.2.g12662	nDi.2.2.scaf11685:0-378	AM	AF	66.3361	0	0.000583784	papain family cysteine protease containing protein	GO:0006508,GO:0004197
nDi.2.2.2.g12677	nDi.2.2.scaf11877:15-321	AM	AF	0	33.3446	0.00154456	hypothetical protein LOAG_09119 [Loa loa]	GO:0005856
nDi.2.2.2.g12678	nDi.2.2.scaf11952:199-378	AM	AF	0	152.135	0.00107872	gcc2 and gcc3 family protein	GO:0007155,GO:0005515,GO:0005509,GO:0016021
nDi.2.2.2.g12688	nDi.2.2.scaf12087:174-300	AM	AF	0	555.032	0.00237895	adapter protein unc-53	GO:0005515
nDi.2.2.2.g12707	nDi.2.2.scaf12440:213-308	AM	AF	0	1988.54	0.00107872
nDi.2.2.2.g12717	nDi.2.2.scaf12618:83-323	AM	AF	0	52.3425	0.00237895	patched family protein	GO:0008158,GO:0040011,GO:0018996,GO:0040018,GO:0016021
nDi.2.2.2.g12731	nDi.2.2.scaf13098:118-252	AM	AF	0	459.135	0.00107872
nDi.2.2.2.g12744	nDi.2.2.scaf13276:58-190	AM	AF	378.168	0	0.0088263
nDi.2.2.2.g12762	nDi.2.2.scaf13622:120-296	AM	AF	0	179.998	0.00154456	homeobox protein onecut	GO:0005634,GO:0005524,GO:0006355,GO:0043565,GO:0003700
nDi.2.2.2.g12775	nDi.2.2.scaf13821:174-287	AM	AF	34963.9	10353.1	0.000583784
nDi.2.2.2.g12781	nDi.2.2.scaf13963:68-221	AM	AF	535.331	0	0.000583784
nDi.2.2.2.g12791	nDi.2.2.scaf14100:15-177	AM	AF	0	207.929	0.00237895	ecotropic viral integration site 5 protein	GO:0005097,GO:0032851,GO:0005622
nDi.2.2.2.g12798	nDi.2.2.scaf14251:72-132	AM	AF	0	30073.9	0.00317799
nDi.2.2.2.g12802	nDi.2.2.scaf14350:49-240	AM	AF	0	128.234	0.000583784	gcc2 and gcc3 family protein	GO:0005509
nDi.2.2.2.g12808	nDi.2.2.scaf14501:62-203	AM	AF	0	603.614	0.000583784
nDi.2.2.2.g12843	nDi.2.2.scaf15554:14-158	AM	AF	0	307.066	0.00317799
nDi.2.2.2.g12848	nDi.2.2.scaf15710:29-197	AM	AF	188.013	0	0.00237895	hypothetical protein Bm1_15900 [Brugia malayi]	GO:0015671,GO:0020037,GO:0005344,GO:0019825

## Sheet: AM v mf
Gene	Locus	Sample 1	Sample 2	Value 1	Value 2	q Value	Annotation	GO terms
nDi.2.2.2.g00001	nDi.2.2.scaf00001:747-2559	AM	mf	18.2003	0	0.000583784	f-box domain containing protein	GO:0005515
nDi.2.2.2.g00005	nDi.2.2.scaf00001:16716-20262	AM	mf	86.7076	22.2261	0.00829159	short chain dehydrogenase reductase family protein	GO:0030540,GO:0032350,GO:0055114,GO:0042303,GO:0008340,GO:0000166,GO:0009790,GO:0016491
nDi.2.2.2.g00007	nDi.2.2.scaf00001:27750-42528	AM	mf	25.6108	7.97914	0.00387995	protein piezo2-like	GO:0004748,GO:0006260,GO:0055114,GO:0005971
nDi.2.2.2.g00010	nDi.2.2.scaf00001:59522-64023	AM	mf	187.807	65.6424	0.00154456	atp synthase subunit mitochondrial	GO:0005929,GO:0005524,GO:0042645,GO:0042776,GO:0006172,GO:0005754,GO:0022904,GO:0042288,GO:0005886,GO:0046961,GO:0046933,GO:0030228,GO:0001525,GO:0051453,GO:0006933,GO:0015991,GO:0009986,GO:0006898,GO:0005509,GO:0006200,GO:0008553,GO:0043499,GO:0006629
nDi.2.2.2.g00019	nDi.2.2.scaf00001:102098-103238	AM	mf	0	38.3476	0.000583784
nDi.2.2.2.g00025	nDi.2.2.scaf00001:145641-147634	AM	mf	82.7807	0	0.000583784
nDi.2.2.2.g00028	nDi.2.2.scaf00001:162690-164034	AM	mf	83.55	0	0.000583784
nDi.2.2.2.g00047	nDi.2.2.scaf00001:269821-276264	AM	mf	71.1328	11.0774	0.00107872	atp-dependent clp atp-binding subunit	GO:0006457,GO:0006508,GO:0005524,GO:0008233,GO:0051082,GO:0017111
nDi.2.2.2.g00049	nDi.2.2.scaf00001:279052-279277	AM	mf	0	320.462	0.000583784
nDi.2.2.2.g00059	nDi.2.2.scaf00001:317673-319827	AM	mf	0	13.3401	0.000583784	zinc knuckle family protein	GO:0005488
nDi.2.2.2.g00077	nDi.2.2.scaf00001:442262-443450	AM	mf	19.6765	0	0.00196768	helix-loop-helix dna-binding domain containing protein	GO:0005634,GO:0040010,GO:0003677,GO:0040035
nDi.2.2.2.g00079	nDi.2.2.scaf00001:452473-453565	AM	mf	0	11.5816	0.000583784
nDi.2.2.2.g00091	nDi.2.2.scaf00001:500401-503850	AM	mf	127.272	8.6949	0.0073188	serine threonine protein phosphatase pp1 isozyme 1	GO:0000003,GO:0004721
nDi.2.2.2.g00092	nDi.2.2.scaf00001:503954-505319	AM	mf	97.9176	0	0.000583784	hypothetical protein Bm1_41295 [Brugia malayi]	GO:0005198
nDi.2.2.2.g00103	nDi.2.2.scaf00001:606140-610263	AM	mf	0	11.7242	0.000583784	protein kinase domain containing protein	GO:0004713,GO:0004674,GO:0005524,GO:0006468
nDi.2.2.2.g00105	nDi.2.2.scaf00001:617795-619666	AM	mf	0	14.7253	0.00387995	cre-glb-14 protein	GO:0015671,GO:0020037,GO:0005344,GO:0019825
nDi.2.2.2.g00115	nDi.2.2.scaf00001:700488-708454	AM	mf	52.1145	15.0923	0.000583784	structural maintenance of chromosomes protein 3	GO:0000922,GO:0002009,GO:0005524,GO:0045502,GO:0007109,GO:0046982,GO:0005737,GO:0009792,GO:0030893,GO:0040035,GO:0017111,GO:0009294,GO:0040002,GO:0005604,GO:0005654,GO:0030261,GO:0007165,GO:0016363,GO:0000790,GO:0000236,GO:0007091,GO:0040010,GO:0008340,GO:0007126,GO:0007062,GO:0000794,GO:0006898,GO:0040011,GO:0032876,GO:0007052
nDi.2.2.2.g00119	nDi.2.2.scaf00001:763181-764692	AM	mf	419.848	37.8004	0.00196768	fatty acid retinoid binding protein precursor	GO:0016918,GO:0005504,GO:0005576,GO:0019841
nDi.2.2.2.g00133	nDi.2.2.scaf00001:838692-843165	AM	mf	21.8164	67.1919	0.00279143	gex interacting protein family member (gei-4)	GO:0040010,GO:0005515,GO:0040027,GO:0045109,GO:0048477,GO:0006898,GO:0040035,GO:0005882,GO:0009792
nDi.2.2.2.g00137,nDi.2.2.2.g00138	nDi.2.2.scaf00001:860720-868297	AM	mf	502.696	2633.26	0.000583784
nDi.2.2.2.g00145	nDi.2.2.scaf00001:933985-936507	AM	mf	100.924	365.06	0.000583784	survival of motor neuron-related-splicing factor 30	GO:0007281,GO:0040020,GO:0042127,GO:0009792
nDi.2.2.2.g00151	nDi.2.2.scaf00001:973133-975303	AM	mf	0	13.4156	0.000583784	zinc finger protein	GO:0005515
nDi.2.2.2.g00165	nDi.2.2.scaf00002:11072-11599	AM	mf	0	183.293	0.000583784
nDi.2.2.2.g00172	nDi.2.2.scaf00002:73548-82640	AM	mf	47.9961	9.07917	0.00107872
nDi.2.2.2.g00202	nDi.2.2.scaf00002:332232-338917	AM	mf	40.1507	14.1228	0.0088263	fch domain only protein 2	GO:0006886,GO:0030131,GO:0016192
nDi.2.2.2.g00205	nDi.2.2.scaf00002:356585-368821	AM	mf	22.664	8.17561	0.00797222	kinetochore-associated protein 1	GO:0005515
nDi.2.2.2.g00242	nDi.2.2.scaf00002:624102-625274	AM	mf	0	501.473	0.000583784
nDi.2.2.2.g00261	nDi.2.2.scaf00002:797213-799174	AM	mf	76.9921	0	0.000583784	pumilio-family rna binding repeat containing protein	GO:0003723
nDi.2.2.2.g00273	nDi.2.2.scaf00002:876038-877394	AM	mf	23.0818	0	0.00461866	msp domain-containing protein	GO:0005856,GO:0005198,GO:0009792
nDi.2.2.2.g00283	nDi.2.2.scaf00002:952746-967910	AM	mf	30.6515	132.685	0.000583784	gata zinc finger family protein	GO:0009786,GO:0002009,GO:0006355,GO:0009792,GO:0030334,GO:0007163,GO:0043565,GO:0008270,GO:0000118,GO:0003700,GO:0007498,GO:0018991,GO:0031581,GO:0007155,GO:0008544,GO:0008340,GO:0040010,GO:0045138,GO:0001708,GO:0010171,GO:0016055,GO:0002119
nDi.2.2.2.g00291	nDi.2.2.scaf00002:1048660-1051321	AM	mf	0	114.715	0.000583784
nDi.2.2.2.g00316	nDi.2.2.scaf00003:106049-108708	AM	mf	0	48.7828	0.000583784
nDi.2.2.2.g00324	nDi.2.2.scaf00003:145697-147267	AM	mf	55.0822	234.337	0.00461866
nDi.2.2.2.g00342	nDi.2.2.scaf00003:248505-252178	AM	mf	0	49.5124	0.000583784
nDi.2.2.2.g00367	nDi.2.2.scaf00003:438141-441013	AM	mf	70.5813	9.52515	0.00237895	protein kinase domain containing protein	GO:0004713,GO:0005515,GO:0005524,GO:0006468,GO:0007286
nDi.2.2.2.g00387	nDi.2.2.scaf00003:539472-540729	AM	mf	399.286	131.142	0.0088263	histone	GO:0001740,GO:0003677,GO:0007596,GO:0005700,GO:0007420,GO:0009792,GO:0005576,GO:0006974,GO:0000786,GO:0005654,GO:0006334,GO:0008360,GO:0008340,GO:0040010,GO:0007155,GO:0007140,GO:0010171,GO:0009725,GO:0002119
nDi.2.2.2.g00406	nDi.2.2.scaf00003:704608-708773	AM	mf	0	8.56926	0.000583784	zinc metalloproteinase nas-8	GO:0006508,GO:0004222,GO:0008270
nDi.2.2.2.g00409	nDi.2.2.scaf00003:752060-753076	AM	mf	0	30.2142	0.00387995
nDi.2.2.2.g00410	nDi.2.2.scaf00003:759020-759581	AM	mf	0	62.1552	0.00387995
nDi.2.2.2.g00463	nDi.2.2.scaf00004:160080-177617	AM	mf	31.3424	11.7365	0.00764369	ral gtpase-activating protein subunit beta	GO:0008340,GO:0005622,GO:0043547,GO:0051056,GO:0005096
nDi.2.2.2.g00490	nDi.2.2.scaf00004:344936-352495	AM	mf	0	14.6263	0.000583784	fli-1 protein	GO:0005634,GO:0018991,GO:0045944,GO:0043565,GO:0071542,GO:0040007,GO:0003700,GO:0002119,GO:0009792
nDi.2.2.2.g00491	nDi.2.2.scaf00004:357127-360246	AM	mf	76.2007	0	0.000583784
nDi.2.2.2.g00492	nDi.2.2.scaf00004:361641-362043	AM	mf	146.443	0	0.000583784
nDi.2.2.2.g00494	nDi.2.2.scaf00004:365003-368888	AM	mf	13.9308	0	0.000583784
nDi.2.2.2.g00499	nDi.2.2.scaf00004:418684-424244	AM	mf	0	70.5854	0.000583784
nDi.2.2.2.g00500	nDi.2.2.scaf00004:434140-437259	AM	mf	0	7.54434	0.00387995
nDi.2.2.2.g00533	nDi.2.2.scaf00004:641074-641785	AM	mf	54.1923	0	0.000583784	multidrug resistance-associated protein 1	GO:0032440,GO:0055085,GO:0005524,GO:0042626,GO:0055114,GO:0009792,GO:0010877,GO:0030139,GO:0016021,GO:0006200,GO:0007040
nDi.2.2.2.g00544	nDi.2.2.scaf00004:725262-730246	AM	mf	56.2355	15.1618	0.00356567	nhl (ring finger b-box coiled coil) domain containing family member (nhl-3)	GO:0005515,GO:0008270,GO:0005622
nDi.2.2.2.g00548	nDi.2.2.scaf00004:765116-770658	AM	mf	364.009	27.7334	0.000583784	cytoplasmic intermediate filament protein	GO:0005882,GO:0005737,GO:0009792,GO:0003676,GO:0040010,GO:0008340,GO:0005515,GO:0007126,GO:0006898,GO:0040011,GO:0018996,GO:0010171,GO:0005198,GO:0040002,GO:0002119
nDi.2.2.2.g00549	nDi.2.2.scaf00004:771315-776081	AM	mf	73.8027	0	0.00461866	cytoplasmic intermediate filament protein	GO:0005882,GO:0005737,GO:0009792,GO:0008340,GO:0005515,GO:0006898,GO:0018996,GO:0040011,GO:0010171,GO:0005198,GO:0040007,GO:0002119,GO:0040002
nDi.2.2.2.g00551	nDi.2.2.scaf00004:797240-798052	AM	mf	80.7203	0	0.00356567	vacuolar protein sorting-associated protein 18 homolog	GO:0043231,GO:0015721,GO:0048069,GO:0045176,GO:0043485,GO:0046872,GO:0008333,GO:0007634,GO:0015031,GO:0044444
nDi.2.2.2.g00557	nDi.2.2.scaf00004:857538-863168	AM	mf	13.7823	0	0.000583784	heat shock protein 70	GO:0009653,GO:0005524,GO:0008152,GO:0006950,GO:0003824,GO:0005737,GO:0016192,GO:0007275,GO:0009987
nDi.2.2.2.g00559	nDi.2.2.scaf00004:866215-869263	AM	mf	745.806	220.016	0.00461866	heat shock protein 70	GO:0000003,GO:0005524,GO:0009792,GO:0005515,GO:0005829,GO:0016887,GO:0000902,GO:0005634,GO:0042147,GO:0009408,GO:0006915,GO:0008340,GO:0040011,GO:0006898,GO:0006200,GO:0010171,GO:0040007,GO:0002119
nDi.2.2.2.g00571	nDi.2.2.scaf00004:915558-918917	AM	mf	546.939	73.6219	0.000583784	l-lactate dehydrogenase	GO:0000166,GO:0006096,GO:0004459,GO:0055114,GO:0005737
nDi.2.2.2.g00582	nDi.2.2.scaf00005:10650-12900	AM	mf	127.181	21.4583	0.00914193
nDi.2.2.2.g00595	nDi.2.2.scaf00005:88976-91634	AM	mf	0	28.7607	0.00387995
nDi.2.2.2.g00610	nDi.2.2.scaf00005:187444-196880	AM	mf	39.9711	9.99701	0.000583784	anillin rhotekin	GO:0005515,GO:0005543
nDi.2.2.2.g00615	nDi.2.2.scaf00005:242637-244466	AM	mf	77.6391	0	0.000583784
nDi.2.2.2.g00625	nDi.2.2.scaf00005:325489-330657	AM	mf	70.2395	20.0681	0.00498405	prolyl 4-hydroxylase	GO:0016702,GO:0005783,GO:0005506,GO:0055114,GO:0031418,GO:0010172,GO:0040011,GO:0004656,GO:0040018,GO:0043412,GO:0040002
nDi.2.2.2.g00632	nDi.2.2.scaf00005:377601-412602	AM	mf	70.2845	17.6154	0.00279143	immunoglobulin i-set domain containing protein	GO:0008406,GO:0007413,GO:0040039,GO:0005515,GO:0008152,GO:0005509,GO:0040035
nDi.2.2.2.g00633	nDi.2.2.scaf00005:416289-418261	AM	mf	216.572	0	0.000583784
nDi.2.2.2.g00638	nDi.2.2.scaf00005:457184-462063	AM	mf	407.288	3.59514	0.000583784	kh domain containing protein	GO:0003723
nDi.2.2.2.g00650	nDi.2.2.scaf00005:535299-535548	AM	mf	0	162.215	0.000583784
nDi.2.2.2.g00668	nDi.2.2.scaf00005:677583-678498	AM	mf	107.644	406.441	0.00701901	mediator of rna polymerase ii transcription subunit 11	GO:0006357,GO:0005515,GO:0016592,GO:0001104,GO:0010171,GO:0040007,GO:0002119,GO:0009792
nDi.2.2.2.g00670	nDi.2.2.scaf00005:681827-685241	AM	mf	80.1062	25.9336	0.00196768	heat shock protein 60	GO:0003779,GO:0005524,GO:0006950,GO:0042026,GO:0005737
nDi.2.2.2.g00677	nDi.2.2.scaf00005:721884-722535	AM	mf	2718	57.0053	0.000583784
nDi.2.2.2.g00686	nDi.2.2.scaf00005:765933-774426	AM	mf	82.4645	16.5334	0.00317799	protein kinase domain containing protein	GO:0004674,GO:0005524,GO:0006468
nDi.2.2.2.g00688	nDi.2.2.scaf00005:779564-784514	AM	mf	0	13.1029	0.000583784
nDi.2.2.2.g00717	nDi.2.2.scaf00006:195584-210624	AM	mf	86.4996	20.2046	0.000583784	uncoordinated family member (unc-89)	GO:0005515,GO:0005524,GO:0004674,GO:0006468,GO:0031674,GO:0031672,GO:0009792
nDi.2.2.2.g00719	nDi.2.2.scaf00006:223185-254385	AM	mf	80.8901	20.4765	0.00196768	immunoglobulin i-set domain containing protein	GO:0006810,GO:0005515,GO:0004672,GO:0031674,GO:0009987,GO:0031672,GO:0009792
nDi.2.2.2.g00721	nDi.2.2.scaf00006:283515-286955	AM	mf	176.38	41.1614	0.000583784	ke (drosophila actin-binding) homolog family member (ketn-1)	GO:0040010,GO:0031674
nDi.2.2.2.g00722	nDi.2.2.scaf00006:287051-335024	AM	mf	111.47	20.0579	0.000583784	ke (drosophila actin-binding) homolog family member (ketn-1)	GO:0040010,GO:0031674
nDi.2.2.2.g00731	nDi.2.2.scaf00006:416403-418406	AM	mf	84.4565	0	0.000583784	msp-domain protein 4	GO:0040011,GO:0005198
nDi.2.2.2.g00732	nDi.2.2.scaf00006:419672-426156	AM	mf	119.467	15.495	0.000583784	protein tag-76	GO:0019915,GO:0005515,GO:0003676
nDi.2.2.2.g00743	nDi.2.2.scaf00006:518082-524875	AM	mf	82.462	7.97689	0.000583784	piwi domain-containing protein	GO:0005515,GO:0003676
nDi.2.2.2.g00766	nDi.2.2.scaf00006:659851-660178	AM	mf	0	72.8181	0.00387995
nDi.2.2.2.g00775	nDi.2.2.scaf00006:703297-712569	AM	mf	39.7455	15.3208	0.00829159	type iii restriction enzyme	GO:0005524,GO:0003676,GO:0008026
nDi.2.2.2.g00778	nDi.2.2.scaf00006:726427-727730	AM	mf	146.553	14.065	0.00565467	dynein light chain cytoplasmic	GO:0005875,GO:0007017
nDi.2.2.2.g00781	nDi.2.2.scaf00007:125-8350	AM	mf	49.9301	6.81852	0.00237895
nDi.2.2.2.g00856	nDi.2.2.scaf00007:384809-387249	AM	mf	113.963	38.9106	0.0073188	cuticle collagen 34	GO:0042302,GO:0009792,GO:0019915,GO:0040011,GO:0006898,GO:0010171,GO:0016021,GO:0005581,GO:0040007,GO:0002119
nDi.2.2.2.g00864	nDi.2.2.scaf00007:436125-436986	AM	mf	0	22.8618	0.00387995
nDi.2.2.2.g00869	nDi.2.2.scaf00007:451099-452619	AM	mf	90.7501	0	0.000583784
nDi.2.2.2.g00878	nDi.2.2.scaf00007:498284-498696	AM	mf	0	72.8181	0.00387995
nDi.2.2.2.g00897	nDi.2.2.scaf00007:624002-629420	AM	mf	5.25293	0	0.00356567	cuticlin 1	GO:0060102,GO:0010171
nDi.2.2.2.g00899	nDi.2.2.scaf00007:642208-643226	AM	mf	0	21.4053	0.000583784	gtpase obg-like	GO:0000287,GO:0004634,GO:0006096,GO:0000015,GO:0005525
nDi.2.2.2.g00901	nDi.2.2.scaf00007:655968-659539	AM	mf	56.8348	0	0.000583784	glutathione s-transferase 1	GO:0005515,GO:0016740
nDi.2.2.2.g00912	nDi.2.2.scaf00008:30909-38241	AM	mf	39.1068	12.5316	0.00461866	protein ect2	GO:0045859,GO:0072686,GO:0022607,GO:0071842,GO:0005737,GO:0032862,GO:0043065,GO:0005515,GO:0005911,GO:0010035,GO:0032880,GO:0034613,GO:0033205,GO:0070887,GO:0060341,GO:0005089
nDi.2.2.2.g00931	nDi.2.2.scaf00008:192252-192453	AM	mf	0	345.55	0.000583784
nDi.2.2.2.g00946	nDi.2.2.scaf00008:305538-308132	AM	mf	58.4605	213.025	0.000583784	bzip transcription factor family member (zip-4)	GO:0006355,GO:0043565,GO:0003700,GO:0046983
nDi.2.2.2.g00993	nDi.2.2.scaf00009:24277-25705	AM	mf	0	70.456	0.00387995
nDi.2.2.2.g01010	nDi.2.2.scaf00009:145497-146817	AM	mf	243.447	28.4395	0.000583784
nDi.2.2.2.g01014	nDi.2.2.scaf00009:214794-220302	AM	mf	20.9491	0	0.000583784
nDi.2.2.2.g01016	nDi.2.2.scaf00009:230057-238022	AM	mf	9.45058	164.317	0.000583784	immunoglobulin i-set domain-containing protein	GO:0016020,GO:0030424,GO:0001654,GO:0019865,GO:0007267,GO:0008039,GO:0048755,GO:0050808,GO:0045202
nDi.2.2.2.g01017	nDi.2.2.scaf00009:249637-251173	AM	mf	0	19.314	0.000583784
nDi.2.2.2.g01024	nDi.2.2.scaf00009:279578-279872	AM	mf	0	208.819	0.000583784
nDi.2.2.2.g01041	nDi.2.2.scaf00009:382169-385341	AM	mf	0	11.1319	0.00387995	fmrf-like peptide family member (flp-1)	GO:0006972,GO:0007626,GO:0046662,GO:0007218,GO:0007638
nDi.2.2.2.g01044	nDi.2.2.scaf00009:404225-404594	AM	mf	0	142.909	0.000583784
nDi.2.2.2.g01063	nDi.2.2.scaf00009:513636-513909	AM	mf	0	72.8181	0.00387995
nDi.2.2.2.g01087	nDi.2.2.scaf00010:14973-15231	AM	mf	0	202.519	0.000583784
nDi.2.2.2.g01096	nDi.2.2.scaf00010:104899-108093	AM	mf	0	10.8859	0.000583784	hypothetical kda protein in chromosome	GO:0007186,GO:0016021
nDi.2.2.2.g01138	nDi.2.2.scaf00010:365894-368423	AM	mf	65.355	9.91644	0.00565467
nDi.2.2.2.g01139	nDi.2.2.scaf00010:370114-371937	AM	mf	0	25.8347	0.000583784
nDi.2.2.2.g01143	nDi.2.2.scaf00010:392213-401069	AM	mf	31.2811	9.7132	0.00565467	s1 rna-binding domain-containing protein 1	GO:0003677,GO:0003723,GO:0006281,GO:0016788
nDi.2.2.2.g01144	nDi.2.2.scaf00010:408302-423441	AM	mf	144.762	12.0353	0.000583784	filamin abp280 repeat family protein	GO:0035182,GO:0030728,GO:0007067,GO:0009792,GO:0035204,GO:0035183,GO:0061038,GO:0008045,GO:0008302,GO:0008355,GO:0005884,GO:0003779,GO:0008340,GO:0007126,GO:0030708,GO:0008104,GO:0010171
nDi.2.2.2.g01150	nDi.2.2.scaf00010:459574-459862	AM	mf	0	62.1552	0.00387995
nDi.2.2.2.g01161	nDi.2.2.scaf00010:566212-566419	AM	mf	0	371.392	0.000583784
nDi.2.2.2.g01189	nDi.2.2.scaf00011:188594-189192	AM	mf	0	125.291	0.00387995
nDi.2.2.2.g01190	nDi.2.2.scaf00011:190317-194036	AM	mf	0	7.44677	0.000583784	domon domain-containing protein cg14681	GO:0040003,GO:0006031,GO:0035151,GO:0009790
nDi.2.2.2.g01192	nDi.2.2.scaf00011:196674-198613	AM	mf	337.802	81.5769	0.000583784	troponin family protein	GO:0002009,GO:0018991,GO:0006936,GO:0045214,GO:0030172,GO:0009792,GO:0007409,GO:0040032,GO:0040010,GO:0043057,GO:0043050,GO:0040035,GO:0005862,GO:0002119,GO:0030421
nDi.2.2.2.g01194	nDi.2.2.scaf00011:206320-212150	AM	mf	0	4.69645	0.00387995	aryl hydrocarbon receptor nuclear translocator-like protein 1	GO:0007165,GO:0005515,GO:0005667,GO:0006355,GO:0004871,GO:0003700,GO:0005737
nDi.2.2.2.g01202	nDi.2.2.scaf00011:265858-272434	AM	mf	0	7.53492	0.000583784	sifamide isoform b	GO:0007186,GO:0016021,GO:0004930
nDi.2.2.2.g01220	nDi.2.2.scaf00011:390844-402825	AM	mf	26.0752	7.81913	0.00565467	rap guanine nucleotide exchange factor 1	GO:0005622,GO:0005085,GO:0051056
nDi.2.2.2.g01238	nDi.2.2.scaf00011:492910-494038	AM	mf	18.2837	0	0.00356567
nDi.2.2.2.g01253	nDi.2.2.scaf00012:59273-63664	AM	mf	0	14.4231	0.000583784	protein glb- isoform b	GO:0015671,GO:0020037,GO:0005344,GO:0019825
nDi.2.2.2.g01259	nDi.2.2.scaf00012:96938-99077	AM	mf	0	10.6347	0.000583784	nematode cuticle collagen n-terminal domain containing protein	GO:0042302,GO:0048477,GO:0009792,GO:0060102,GO:0010171,GO:0040007,GO:0005581,GO:0040002
nDi.2.2.2.g01290	nDi.2.2.scaf00012:341178-353509	AM	mf	23.4897	6.35498	0.00667691
nDi.2.2.2.g01298	nDi.2.2.scaf00012:398704-411273	AM	mf	0	22.0009	0.000583784	o ant response abnormal family member (odr-2)	GO:0030424,GO:0042048,GO:0043025,GO:0019897
nDi.2.2.2.g01304	nDi.2.2.scaf00012:441504-445673	AM	mf	52.2762	11.7609	0.00701901	ctsf protein	GO:0006508,GO:0004197,GO:0004869
nDi.2.2.2.g01317	nDi.2.2.scaf00013:67685-71056	AM	mf	43.1702	116.489	0.00945466
nDi.2.2.2.g01354	nDi.2.2.scaf00013:382845-386131	AM	mf	0	658.002	0.000583784
nDi.2.2.2.g01363	nDi.2.2.scaf00013:428223-436220	AM	mf	55.725	16.6439	0.000583784
nDi.2.2.2.g01372	nDi.2.2.scaf00013:473107-473392	AM	mf	0	106.788	0.000583784
nDi.2.2.2.g01375	nDi.2.2.scaf00013:483964-485246	AM	mf	104.766	0	0.000583784
nDi.2.2.2.g01444	nDi.2.2.scaf00014:429843-434216	AM	mf	115.174	362.312	0.000583784	ssdna and rna-binding protein	GO:0005634,GO:0003697,GO:0043565,GO:0031935
nDi.2.2.2.g01455	nDi.2.2.scaf00015:4270-7297	AM	mf	0	21.0565	0.000583784	vab-7	GO:0005634,GO:0006355,GO:0040011,GO:0043565,GO:0010171,GO:0003700,GO:0009792
nDi.2.2.2.g01456	nDi.2.2.scaf00015:11330-11720	AM	mf	0	68.203	0.000583784
nDi.2.2.2.g01472	nDi.2.2.scaf00015:115741-116693	AM	mf	0	66.091	0.00387995
nDi.2.2.2.g01473	nDi.2.2.scaf00015:124205-124721	AM	mf	0	80.7478	0.000583784
nDi.2.2.2.g01475	nDi.2.2.scaf00015:139883-140217	AM	mf	0	159.798	0.000583784
nDi.2.2.2.g01484	nDi.2.2.scaf00015:173607-174848	AM	mf	0	14.3685	0.00387995
nDi.2.2.2.g01485	nDi.2.2.scaf00015:187146-198225	AM	mf	4.68247	47.1002	0.00858241
nDi.2.2.2.g01487	nDi.2.2.scaf00015:231112-232954	AM	mf	196.231	15.9495	0.000583784
nDi.2.2.2.g01513	nDi.2.2.scaf00015:367994-369501	AM	mf	97.2494	0	0.00387995
nDi.2.2.2.g01514	nDi.2.2.scaf00015:370464-372495	AM	mf	223.974	11.3449	0.00829159
nDi.2.2.2.g01521	nDi.2.2.scaf00015:402793-407683	AM	mf	23.9294	80.0244	0.00425764	kh domain-containing protein	GO:0008340,GO:0003723,GO:0009792
nDi.2.2.2.g01539	nDi.2.2.scaf00016:35807-37231	AM	mf	194.26	764.367	0.000583784	60s ribosomal protein l35	GO:0003729,GO:0006415,GO:0000184,GO:0022625,GO:0006414,GO:0006413,GO:0006614,GO:0005730,GO:0019083,GO:0003735
nDi.2.2.2.g01557	nDi.2.2.scaf00016:127166-131462	AM	mf	63.9835	16.1143	0.00530781
nDi.2.2.2.g01567	nDi.2.2.scaf00016:207688-217330	AM	mf	0	19.5067	0.000583784
nDi.2.2.2.g01583	nDi.2.2.scaf00016:315353-316369	AM	mf	39.3876	0	0.000583784
nDi.2.2.2.g01592	nDi.2.2.scaf00016:378933-386059	AM	mf	0	51.066	0.00387995
nDi.2.2.2.g01594	nDi.2.2.scaf00016:396648-402631	AM	mf	79.769	19.3307	0.00237895	olin-like family member (gsnl-1)	GO:0051015,GO:0051016,GO:0003785,GO:0005546,GO:0051014
nDi.2.2.2.g01614	nDi.2.2.scaf00017:91449-93331	AM	mf	556.466	17.5674	0.000583784
nDi.2.2.2.g01616	nDi.2.2.scaf00017:107698-113348	AM	mf	114.539	5.33282	0.00498405	pyruvate kinase	GO:0000287,GO:0043231,GO:0016310,GO:0004743,GO:0006096,GO:0030955,GO:0005829,GO:0000166
nDi.2.2.2.g01617	nDi.2.2.scaf00017:113663-114997	AM	mf	55.1603	0	0.000583784
nDi.2.2.2.g01619	nDi.2.2.scaf00017:135351-136143	AM	mf	39.4081	0	0.00387995
nDi.2.2.2.g01620	nDi.2.2.scaf00017:136357-137157	AM	mf	152.851	1132.95	0.000583784
nDi.2.2.2.g01646	nDi.2.2.scaf00017:257306-258328	AM	mf	233.687	0	0.000583784
nDi.2.2.2.g01647	nDi.2.2.scaf00017:259944-268344	AM	mf	196.01	15.6305	0.000583784	26s proteasome non-atpase regulatory subunit 7	GO:0016310,GO:0000502,GO:0005524,GO:0005515,GO:0006096,GO:0004396
nDi.2.2.2.g01658	nDi.2.2.scaf00017:304787-307239	AM	mf	11.6089	57.7788	0.00764369	aaa family protein	GO:0044424,GO:0005524,GO:0017111
nDi.2.2.2.g01673	nDi.2.2.scaf00017:378704-381956	AM	mf	140.826	34.0811	0.000583784	ring finger-h2 protein	GO:0005515,GO:0008270
nDi.2.2.2.g01678	nDi.2.2.scaf00017:397607-398732	AM	mf	14.598	137	0.00914193	cytidylyltransferase family protein	GO:0019915,GO:0016779,GO:0009435,GO:0009792
nDi.2.2.2.g01689	nDi.2.2.scaf00018:2268-4260	AM	mf	0	95.9586	0.000583784
nDi.2.2.2.g01714	nDi.2.2.scaf00018:151955-152397	AM	mf	0	60.3315	0.00387995
nDi.2.2.2.g01724	nDi.2.2.scaf00018:253533-267541	AM	mf	51.5157	11.3891	0.000583784	227 kda spindle- and centromere-associated protein	GO:0005634,GO:0009987,GO:0005694,GO:0005828,GO:0009792
nDi.2.2.2.g01729	nDi.2.2.scaf00018:335007-338719	AM	mf	0	15.4826	0.000583784	transforming protein p54 c-ets-1	GO:0030578,GO:0045786,GO:0046677,GO:0005515,GO:0045944,GO:0045648,GO:0051272,GO:0048870,GO:0005667,GO:0006917,GO:0043565,GO:0006955,GO:0003700,GO:0008285
nDi.2.2.2.g01742	nDi.2.2.scaf00018:420639-429515	AM	mf	26.829	76.7457	0.00154456	adducin family member (add-1)	GO:0097120,GO:0046872,GO:0007614,GO:0014069,GO:2000249,GO:0007616
nDi.2.2.2.g01743	nDi.2.2.scaf00018:445324-449919	AM	mf	214.378	7.51021	0.00196768
nDi.2.2.2.g01749	nDi.2.2.scaf00019:17536-23882	AM	mf	110.012	31.1097	0.000583784	uncoordinated family member	GO:0051015,GO:0040010,GO:0016358,GO:0040011,GO:0007010,GO:0008270,GO:0040015
nDi.2.2.2.g01774	nDi.2.2.scaf00019:195978-200800	AM	mf	0	8.52504	0.000583784	5-hydroxytryptamine receptor 1	GO:0007186,GO:0016021,GO:0005624,GO:0004930
nDi.2.2.2.g01780	nDi.2.2.scaf00019:225727-227617	AM	mf	30.127	0	0.00196768	destabilase family protein	GO:0003796,GO:0042742,GO:0009792
nDi.2.2.2.g01781	nDi.2.2.scaf00019:232508-235367	AM	mf	0	34.1531	0.000583784
nDi.2.2.2.g01797	nDi.2.2.scaf00019:345578-346147	AM	mf	583.336	30.0956	0.00530781
nDi.2.2.2.g01805	nDi.2.2.scaf00019:400996-403509	AM	mf	0	14.6044	0.00387995	pan domain containing protein	GO:0007596,GO:0006508,GO:0005515,GO:0005576
nDi.2.2.2.g01808	nDi.2.2.scaf00019:410518-410812	AM	mf	0	97.6601	0.000583784
nDi.2.2.2.g01811	nDi.2.2.scaf00019:434181-435696	AM	mf	42.4376	490.556	0.00829159
nDi.2.2.2.g01853	nDi.2.2.scaf00020:233649-238294	AM	mf	0	31.9454	0.000583784	carboxyl-terminal pdz ligand of neuronal nitric oxide synthase	GO:0030235,GO:0045428,GO:0055120,GO:0040017,GO:0050998,GO:0007269,GO:0046662,GO:0008307,GO:0030165,GO:0016010,GO:0030424,GO:0045214,GO:0046716,GO:0007626,GO:0050999,GO:0042981
nDi.2.2.2.g01856	nDi.2.2.scaf00020:270361-271438	AM	mf	0	56.5765	0.000583784
nDi.2.2.2.g01857	nDi.2.2.scaf00020:272159-273386	AM	mf	0	29.7186	0.000583784
nDi.2.2.2.g01862	nDi.2.2.scaf00020:324038-354788	AM	mf	31.5652	9.24995	0.000583784
nDi.2.2.2.g01867	nDi.2.2.scaf00020:381592-383989	AM	mf	37.197	136.615	0.00565467	bromodomain protein	GO:0003677,GO:0005622,GO:0009792,GO:0040010,GO:0040011,GO:0040035,GO:0010171,GO:0008270,GO:0002119
nDi.2.2.2.g01870	nDi.2.2.scaf00020:394617-398723	AM	mf	236.599	89.1754	0.00600241	heat shock 70kda protein 5	GO:0000003,GO:0051603,GO:0008303,GO:0031625,GO:0008180,GO:0016887,GO:0048471,GO:0009306,GO:0021589,GO:0006983,GO:0005788,GO:0043027,GO:0005524,GO:0042149,GO:0030496,GO:0034663,GO:0051787,GO:0030512,GO:0005576,GO:0006987,GO:0000902,GO:0043022,GO:0021680,GO:0006916,GO:0031398,GO:0005793,GO:0009986,GO:0019904,GO:0005509,GO:0040011,GO:0030176,GO:0010171,GO:0040007,GO:0002119
nDi.2.2.2.g01874	nDi.2.2.scaf00020:411145-413902	AM	mf	97.0095	23.6568	0.00425764	ck1 protein kinase	GO:0004713,GO:0005524,GO:0006468
nDi.2.2.2.g01879	nDi.2.2.scaf00020:435712-442653	AM	mf	0	10.7233	0.000583784	tyrosine-protein kinase ryk	GO:0004713,GO:0005524,GO:0006468
nDi.2.2.2.g01882	nDi.2.2.scaf00021:5514-5964	AM	mf	0	29.7141	0.00387995
nDi.2.2.2.g01892	nDi.2.2.scaf00021:108432-110398	AM	mf	0	50.4377	0.000583784
nDi.2.2.2.g01897	nDi.2.2.scaf00021:134429-135065	AM	mf	0	117.399	0.000583784
nDi.2.2.2.g01900	nDi.2.2.scaf00021:141937-148277	AM	mf	18.6009	52.92	0.00530781	protein kinase domain containing protein	GO:0007623,GO:0004712,GO:0005524,GO:0006468,GO:0007632,GO:0007420,GO:0008355,GO:0004713,GO:0040010,GO:0005515,GO:0004674,GO:0040011
nDi.2.2.2.g01904	nDi.2.2.scaf00021:180969-184464	AM	mf	113.376	25.3416	0.00107872	saposin-like type region 1 family protein	GO:0006629
nDi.2.2.2.g01937	nDi.2.2.scaf00021:398662-403134	AM	mf	100.435	5.66069	0.00196768	cre-hmit- protein	GO:0008643,GO:0055085,GO:0016021,GO:0022891
nDi.2.2.2.g01961	nDi.2.2.scaf00022:126178-130828	AM	mf	18.4311	67.4088	0.00317799	abnormal dauer formation family member (daf-16)	GO:0000981,GO:0050829,GO:0008286,GO:0031625,GO:0005737,GO:0060537,GO:0043065,GO:0043565,GO:0043054,GO:0010564,GO:0045087,GO:0033613,GO:0043053,GO:0005634,GO:0009411,GO:0034605,GO:0046890,GO:0043620,GO:0008340,GO:0045944,GO:0002821,GO:0040007
nDi.2.2.2.g01962	nDi.2.2.scaf00022:131030-131267	AM	mf	0	229.504	0.000583784
nDi.2.2.2.g01963	nDi.2.2.scaf00022:131720-138771	AM	mf	20.66	132.454	0.00387995	forkhead box protein o	GO:0000981,GO:0050829,GO:0008286,GO:0031625,GO:0005737,GO:0060537,GO:0051960,GO:0043523,GO:0043065,GO:0043565,GO:0043054,GO:0010564,GO:0045087,GO:0033613,GO:0043053,GO:0005634,GO:0009411,GO:0034605,GO:0046890,GO:0043620,GO:0008340,GO:0045944,GO:0002821,GO:0040007
nDi.2.2.2.g01964	nDi.2.2.scaf00022:140965-141471	AM	mf	0	207.33	0.00387995
nDi.2.2.2.g01972	nDi.2.2.scaf00022:237532-274731	AM	mf	14.8035	62.5305	0.000583784	homeobox domain containing protein	GO:0005634,GO:0002009,GO:0006355,GO:0040010,GO:0006898,GO:0040011,GO:0008270,GO:0040035,GO:0043565,GO:0002119,GO:0003700
nDi.2.2.2.g01973	nDi.2.2.scaf00022:279195-280716	AM	mf	0	64.2607	0.000583784
nDi.2.2.2.g01983	nDi.2.2.scaf00022:350390-350834	AM	mf	0	107.731	0.000583784
nDi.2.2.2.g01990	nDi.2.2.scaf00022:407986-410709	AM	mf	13.6208	0	0.00461866
nDi.2.2.2.g02001	nDi.2.2.scaf00023:57234-65991	AM	mf	117.219	16.2058	0.000583784
nDi.2.2.2.g02008	nDi.2.2.scaf00023:89728-90368	AM	mf	0	15.6309	0.00387995
nDi.2.2.2.g02025	nDi.2.2.scaf00023:201881-205377	AM	mf	0	17.9072	0.000583784	cuticle collagen 34	GO:0042302,GO:0019915,GO:0006898,GO:0040011,GO:0010171,GO:0040007,GO:0002119,GO:0009792
nDi.2.2.2.g02056	nDi.2.2.scaf00024:27776-36409	AM	mf	51.2605	16.9038	0.00107872
nDi.2.2.2.g02076	nDi.2.2.scaf00024:152518-156704	AM	mf	32.7203	336.16	0.000583784	protein clasp-2	GO:0000003,GO:0040018,GO:0005488,GO:0009792,GO:0007067
nDi.2.2.2.g02081	nDi.2.2.scaf00024:196826-198589	AM	mf	119.658	0	0.000583784
nDi.2.2.2.g02096	nDi.2.2.scaf00024:273862-276128	AM	mf	253.615	28.4395	0.000583784
nDi.2.2.2.g02116	nDi.2.2.scaf00025:7949-17457	AM	mf	31.935	7.24821	0.00107872	myosin vi	GO:0007399,GO:0051640,GO:0006810,GO:0005524,GO:0003774,GO:0007267,GO:0007286,GO:0016023,GO:0009792,GO:0016459,GO:0005794,GO:0048839,GO:0050877
nDi.2.2.2.g02133	nDi.2.2.scaf00025:149344-150081	AM	mf	83.6283	740.489	0.000583784	nhp2-like protein 1	GO:0000003,GO:0005840,GO:0003723,GO:0009792,GO:0042254,GO:0016787,GO:0005730,GO:0006898,GO:0006412,GO:0010171,GO:0040007,GO:0003735,GO:0002119
nDi.2.2.2.g02193	nDi.2.2.scaf00026:50195-50729	AM	mf	0	80.7289	0.00387995
nDi.2.2.2.g02203	nDi.2.2.scaf00026:125135-126048	AM	mf	159.571	498.965	0.00279143	40s ribosomal protein s19s	GO:0000003,GO:0005840,GO:0006915,GO:0009792,GO:0018996,GO:0006412,GO:0003735,GO:0040007,GO:0002119
nDi.2.2.2.g02210	nDi.2.2.scaf00026:178399-178681	AM	mf	0	167.055	0.000583784
nDi.2.2.2.g02252	nDi.2.2.scaf00027:25837-28135	AM	mf	34.0892	154.546	0.000583784	forkhead box protein p1	GO:0030324,GO:0046982,GO:0048745,GO:0003705,GO:0002639,GO:0000122,GO:0005730,GO:0003682,GO:0043565,GO:0008270,GO:0060043,GO:0002329,GO:0045214,GO:0008045,GO:0001701,GO:0002053,GO:0042803,GO:0033152,GO:0045944,GO:2000727,GO:0007519,GO:0050679
nDi.2.2.2.g02269	nDi.2.2.scaf00027:100394-101202	AM	mf	0	23.9475	0.000583784	pao retrotransposon peptidase family protein	GO:0006259,GO:0003676
nDi.2.2.2.g02271	nDi.2.2.scaf00027:104945-109237	AM	mf	0	101.286	0.00387995
nDi.2.2.2.g02303	nDi.2.2.scaf00027:272745-273761	AM	mf	1085.71	0	0.000583784	cytochrome oxidase subunit ii	GO:0006810,GO:0009055,GO:0020037,GO:0004129,GO:0022904,GO:0005507,GO:0005743,GO:0016021,GO:0070469
nDi.2.2.2.g02357	nDi.2.2.scaf00028:302364-302676	AM	mf	0	82.9317	0.000583784
nDi.2.2.2.g02369	nDi.2.2.scaf00029:29450-31105	AM	mf	23.6685	0	0.000583784
nDi.2.2.2.g02372	nDi.2.2.scaf00029:55977-84031	AM	mf	15.8852	63.0869	0.00317799	lim domain family member (lim-9)	GO:0005634,GO:0019904,GO:0031430,GO:0008270,GO:0003700,GO:0071688
nDi.2.2.2.g02393	nDi.2.2.scaf00029:191540-201537	AM	mf	90.3054	10.307	0.000583784	epidermal growth factor receptor	GO:0007169,GO:0048513,GO:0005524,GO:0044459,GO:0006468,GO:0022414,GO:0002119,GO:0004714
nDi.2.2.2.g02394	nDi.2.2.scaf00029:203084-204760	AM	mf	79.4223	0	0.000583784
nDi.2.2.2.g02405	nDi.2.2.scaf00029:287204-289383	AM	mf	442.837	57.677	0.000583784	troponin c	GO:0006936,GO:0000910,GO:0030728,GO:0043292,GO:0009792,GO:0006915,GO:0040010,GO:0006898,GO:0040011,GO:0005509,GO:0008307,GO:0002119,GO:0031013,GO:0030240
nDi.2.2.2.g02419	nDi.2.2.scaf00030:27601-29059	AM	mf	28.9813	0	0.000583784	rho guanine dissociation factor	GO:0005094,GO:0005737
nDi.2.2.2.g02444	nDi.2.2.scaf00030:139115-140286	AM	mf	0	14.8482	0.00387995
nDi.2.2.2.g02467	nDi.2.2.scaf00030:283378-290741	AM	mf	40.561	253.612	0.000583784
nDi.2.2.2.g02470	nDi.2.2.scaf00030:298892-302214	AM	mf	27.5439	158.385	0.000583784
nDi.2.2.2.g02482	nDi.2.2.scaf00031:16961-17174	AM	mf	0	334.315	0.000583784
nDi.2.2.2.g02509	nDi.2.2.scaf00031:152086-160398	AM	mf	94.0839	28.3763	0.000583784	collagen alpha-2 chain	GO:0000003,GO:0005201,GO:0007517,GO:0009792,GO:0050714,GO:0040010,GO:0008340,GO:0040039,GO:0030198,GO:0006898,GO:0005581,GO:0002119,GO:0005604
nDi.2.2.2.g02529,nDi.2.2.2.g02530	nDi.2.2.scaf00031:248912-256776	AM	mf	142.535	40.9115	0.000583784
nDi.2.2.2.g02559	nDi.2.2.scaf00032:126056-129435	AM	mf	0	41.6823	0.000583784
nDi.2.2.2.g02594	nDi.2.2.scaf00033:37069-39986	AM	mf	0	8.07346	0.000583784	guanine nucleotide-binding protein g subunit alpha-like	GO:0007186,GO:0030424,GO:0005515,GO:0031234,GO:0005525,GO:0004871,GO:0043025
nDi.2.2.2.g02595	nDi.2.2.scaf00033:41325-42843	AM	mf	333.804	42.6867	0.000583784	glutathione peroxidase	GO:0006979,GO:0005615,GO:0004602,GO:0055114
nDi.2.2.2.g02606	nDi.2.2.scaf00033:96573-101130	AM	mf	0	14.1597	0.000583784	nicotinic acetylcholine receptor alpha subunit 8	GO:0004889,GO:0004872,GO:0016021,GO:0030054,GO:0006811,GO:0005886,GO:0045211
nDi.2.2.2.g02608	nDi.2.2.scaf00033:108995-111385	AM	mf	0	8.32857	0.000583784
nDi.2.2.2.g02619	nDi.2.2.scaf00033:184566-188629	AM	mf	61.2514	10.7624	0.00279143
nDi.2.2.2.g02641	nDi.2.2.scaf00034:6340-11236	AM	mf	154.869	15.3284	0.00196768	mitochondrial dicarboxylate carrier	GO:0055085,GO:0016021
nDi.2.2.2.g02654	nDi.2.2.scaf00034:74019-75835	AM	mf	140.051	343.904	0.00797222	atp-binding domain-containing protein 4	GO:0005524
nDi.2.2.2.g02664	nDi.2.2.scaf00034:171265-177730	AM	mf	28.9558	5.08844	0.00600241	dna replication licensing factor mcm4	GO:0006997,GO:0003677,GO:0030174,GO:0005524,GO:0006268,GO:0009792,GO:0005515,GO:0016851,GO:0005730,GO:0003682,GO:0042555,GO:0000216,GO:0000785,GO:0006271,GO:0000084,GO:0004003,GO:0000075,GO:0006200,GO:0000082,GO:0040007,GO:0002119
nDi.2.2.2.g02670	nDi.2.2.scaf00034:214675-222662	AM	mf	38.3902	107.194	0.00356567	groucho tle n-terminal q-rich domain containing protein	GO:0005654,GO:0005515,GO:0007275,GO:0006355,GO:0007219
nDi.2.2.2.g02672	nDi.2.2.scaf00034:228597-229789	AM	mf	286.81	1064.15	0.000583784	ribosomal protein s15a	GO:0015035,GO:0003723,GO:0006414,GO:0007420,GO:0045454,GO:0005739,GO:0003735,GO:0009055,GO:0006415,GO:0000184,GO:0006413,GO:0006662,GO:0006614,GO:0009790,GO:0019083,GO:0022627,GO:0009615,GO:0045787,GO:0008284
nDi.2.2.2.g02678	nDi.2.2.scaf00034:264974-293435	AM	mf	34.6457	13.7691	0.00829159	variable abnormal morphology family member (vab-10)	GO:0002009,GO:0016324,GO:0007050,GO:0009792,GO:0040039,GO:0005515,GO:0040035,GO:0007017,GO:0001703,GO:0005882,GO:0032940,GO:0007409,GO:0007424,GO:0040010,GO:0005509,GO:0006898,GO:0030056,GO:0010171,GO:0002119,GO:0071688
nDi.2.2.2.g02689	nDi.2.2.scaf00035:34435-40352	AM	mf	122.917	42.1883	0.00196768	kh domain-containing protein	GO:0016070,GO:0003723,GO:0005515
nDi.2.2.2.g02692	nDi.2.2.scaf00035:88609-91919	AM	mf	69.1676	18.7069	0.00237895	protein tfg	GO:0050794,GO:0000003,GO:0043231,GO:0016043,GO:0051649,GO:0040008,GO:0006915,GO:0005515,GO:0007275,GO:0050896,GO:0034613,GO:0048856,GO:0015031,GO:0044444
nDi.2.2.2.g02701	nDi.2.2.scaf00035:157975-164696	AM	mf	52.5988	17.1788	0.0088263	ariadne ubiquitin-conjugating enzyme e2 binding protein	GO:0008270
nDi.2.2.2.g02705	nDi.2.2.scaf00035:191580-199504	AM	mf	56.2019	18.3162	0.000583784	microtubule-associated protein	GO:0050794,GO:0007528,GO:0015630,GO:0048667,GO:0005515,GO:0048812,GO:0007010,GO:0007017,GO:0050877
nDi.2.2.2.g02746	nDi.2.2.scaf00036:154635-155749	AM	mf	143.93	683.062	0.000583784	60s ribosomal protein l22	GO:0000003,GO:0005840,GO:0009792,GO:0040010,GO:0016787,GO:0006412,GO:0040018,GO:0003735,GO:0040015,GO:0002119
nDi.2.2.2.g02751	nDi.2.2.scaf00036:167004-170578	AM	mf	61.612	19.2203	0.00600241	mannose-binding endoplasmic reticulum-golgi intermediate compartment lectin	GO:0016020,GO:0003677
nDi.2.2.2.g02755	nDi.2.2.scaf00036:181282-203265	AM	mf	5.72893	14.9085	0.0088263	laminin subunit alpha-1-like	GO:0045995,GO:0005606,GO:0005102,GO:0009792,GO:0030334,GO:0010171,GO:0040018,GO:0002119,GO:0030155
nDi.2.2.2.g02774	nDi.2.2.scaf00037:52319-55540	AM	mf	26.2921	0	0.00107872
nDi.2.2.2.g02786	nDi.2.2.scaf00037:144322-147538	AM	mf	0	6.92745	0.00387995	papain family cysteine protease containing protein	GO:0006508,GO:0004197
nDi.2.2.2.g02803	nDi.2.2.scaf00037:260246-266240	AM	mf	0	19.3423	0.000583784	hint module family protein	GO:0006508,GO:0008233,GO:0016539,GO:0007275,GO:0007154,GO:0065007
nDi.2.2.2.g02804	nDi.2.2.scaf00037:272253-275363	AM	mf	7.42794	0	0.00356567
nDi.2.2.2.g02815	nDi.2.2.scaf00038:40017-41322	AM	mf	106.972	511.127	0.000583784	zinc finger protein 593	GO:0000003,GO:0005634,GO:0040010,GO:0006898,GO:0008270,GO:0002119,GO:0003676,GO:0009792
nDi.2.2.2.g02834	nDi.2.2.scaf00038:165513-203035	AM	mf	75.2038	12.7875	0.000583784	uncoordinated family member (unc-22)	GO:0000003,GO:0005524,GO:0006468,GO:0031672,GO:0004713,GO:0005515,GO:0004674,GO:0040027,GO:0040011,GO:0040018,GO:0040015
nDi.2.2.2.g02871	nDi.2.2.scaf00039:144088-146211	AM	mf	15.715	0	0.00356567
nDi.2.2.2.g02931	nDi.2.2.scaf00041:20611-27954	AM	mf	0	8.01679	0.000583784	multidrug resistance protein 3	GO:0055085,GO:0005524,GO:0016021
nDi.2.2.2.g02933	nDi.2.2.scaf00041:33707-38271	AM	mf	0	3.72339	0.00387995
nDi.2.2.2.g02935	nDi.2.2.scaf00041:48866-51541	AM	mf	0	12.9753	0.000583784
nDi.2.2.2.g02936	nDi.2.2.scaf00041:53862-59343	AM	mf	128.58	42.1152	0.00107872	cre-cdc- protein	GO:0005524,GO:0009792,GO:0034098,GO:0009378,GO:0030968,GO:0040002,GO:0016887,GO:0005634,GO:0006281,GO:0071712,GO:0042802,GO:0000910,GO:0040010,GO:0007126,GO:0040011,GO:0040018,GO:0006200,GO:0006310,GO:0002119
nDi.2.2.2.g02937	nDi.2.2.scaf00041:62603-66345	AM	mf	494.618	28.3282	0.000583784	troponin t	GO:0007413,GO:0045214,GO:0030728,GO:0040017,GO:0006937,GO:0007526,GO:0040010,GO:0006898,GO:0005861,GO:0048598
nDi.2.2.2.g02952	nDi.2.2.scaf00041:146976-149235	AM	mf	39.6188	0	0.000583784	ubiquitin-conjugating enzyme e2 7	GO:0005524,GO:0016567,GO:0004842
nDi.2.2.2.g02959	nDi.2.2.scaf00041:199576-203798	AM	mf	0	35.5631	0.00387995	-dihydroxy-3-keto-5-methylthiopentene dioxygenase	GO:0005634,GO:0008652,GO:0010309,GO:0055114,GO:0009792
nDi.2.2.2.g02981	nDi.2.2.scaf00042:26735-32158	AM	mf	0	4.8232	0.000583784	twik (kcnk-like) family of potassium alpha subunit 13	GO:0005267,GO:0016021,GO:0071805
nDi.2.2.2.g02982	nDi.2.2.scaf00042:33769-34614	AM	mf	0	45.6331	0.000583784
nDi.2.2.2.g02985	nDi.2.2.scaf00042:54973-61648	AM	mf	26.7955	5.56306	0.00829159	inin family member (atn-1)	GO:0003779,GO:0005509,GO:0055120,GO:0007067,GO:0009792
nDi.2.2.2.g02993,nDi.2.2.2.g02994	nDi.2.2.scaf00042:101018-103767	AM	mf	1825.95	395.949	0.00107872
nDi.2.2.2.g02995	nDi.2.2.scaf00042:103887-104255	AM	mf	2565.23	585.722	0.00107872	heat shock protein 90	GO:0006457,GO:0005524,GO:0042802,GO:0006468,GO:0009792,GO:0048471,GO:0006915,GO:0008406,GO:0008340,GO:0051082,GO:0006952,GO:0006200,GO:0040035,GO:0040024,GO:0007049,GO:0016887
nDi.2.2.2.g03014	nDi.2.2.scaf00042:208715-213302	AM	mf	50.5132	15.1279	0.00600241	major facilitator superfamily protein	GO:0055085,GO:0016021,GO:0022857
nDi.2.2.2.g03016	nDi.2.2.scaf00042:216993-227094	AM	mf	26.8383	7.40916	0.00196768	c2 domain-containing protein	GO:0005515,GO:0044459,GO:0016021,GO:0016044
nDi.2.2.2.g03045	nDi.2.2.scaf00043:76276-77069	AM	mf	92.774	0	0.000583784
nDi.2.2.2.g03050	nDi.2.2.scaf00043:99818-103132	AM	mf	0	26.3039	0.000583784	cuticlin 1	GO:0060102,GO:0010171,GO:0016021
nDi.2.2.2.g03055	nDi.2.2.scaf00043:129893-137121	AM	mf	32.2747	7.4148	0.00764369
nDi.2.2.2.g03063	nDi.2.2.scaf00043:181416-194652	AM	mf	45.16	2.98303	0.000583784	anillin-like protein 2	GO:0008406,GO:0005515,GO:0048477,GO:0010171,GO:0040015,GO:0005737,GO:0006915,GO:0005543,GO:0009792
nDi.2.2.2.g03094	nDi.2.2.scaf00044:40314-42137	AM	mf	14.0609	0	0.00154456
nDi.2.2.2.g03095	nDi.2.2.scaf00044:43149-43754	AM	mf	456.984	2418.99	0.000583784	60s ribosomal protein l37a	GO:0005840,GO:0046872,GO:0006412,GO:0003735
nDi.2.2.2.g03107	nDi.2.2.scaf00044:118223-121126	AM	mf	22.3306	0	0.000583784	mediator of rna polymerase ii transcription subunit 6	GO:0048477,GO:0016592,GO:0001104,GO:0007283,GO:0009792,GO:0008406,GO:0006357,GO:0007281,GO:0040027,GO:0005515,GO:0040035,GO:0040007
nDi.2.2.2.g03124	nDi.2.2.scaf00044:221304-235864	AM	mf	59.0744	13.7202	0.000583784	g2f domain containing protein	GO:0005201,GO:0035418,GO:0007160,GO:0007271,GO:0005515,GO:0001764,GO:0005509,GO:0050808,GO:0005604,GO:0045178
nDi.2.2.2.g03130	nDi.2.2.scaf00044:264931-266641	AM	mf	0	14.936	0.000583784
nDi.2.2.2.g03147	nDi.2.2.scaf00045:98463-103631	AM	mf	0	14.4688	0.000583784	guanylate cyclase-like protein	GO:0020037,GO:0005622,GO:0035556,GO:0006182,GO:0070482,GO:0007631,GO:0040011,GO:0019826,GO:0004383
nDi.2.2.2.g03159	nDi.2.2.scaf00045:161887-163070	AM	mf	0	71.1262	0.000583784
nDi.2.2.2.g03181	nDi.2.2.scaf00046:31995-33679	AM	mf	59.9387	0	0.000583784
nDi.2.2.2.g03187	nDi.2.2.scaf00046:62458-69894	AM	mf	8.73101	38.8653	0.000583784	transcription factor	GO:0003677,GO:0005515
nDi.2.2.2.g03189	nDi.2.2.scaf00046:90317-91193	AM	mf	0	61.4616	0.000583784
nDi.2.2.2.g03194	nDi.2.2.scaf00046:128269-134763	AM	mf	1398.12	67.7197	0.000583784	ef hand family protein	GO:0005515,GO:0005509,GO:0007268
nDi.2.2.2.g03197	nDi.2.2.scaf00046:150228-150672	AM	mf	0	56.9435	0.00387995
nDi.2.2.2.g03223	nDi.2.2.scaf00047:45797-46862	AM	mf	530.143	2860.28	0.000583784	60s ribosomal protein l31	GO:0016209,GO:0005840,GO:0006412,GO:0003735,GO:0055114,GO:0051920
nDi.2.2.2.g03230	nDi.2.2.scaf00047:93576-94628	AM	mf	1299.51	4804.25	0.00154456	ribosomal protein p2	GO:0005840,GO:0040010,GO:0006414,GO:0003735,GO:0009792
nDi.2.2.2.g03233	nDi.2.2.scaf00047:112192-112396	AM	mf	0	261.45	0.000583784
nDi.2.2.2.g03249	nDi.2.2.scaf00047:201119-203070	AM	mf	2141.48	20.4749	0.000583784	msp-domain protein 1 variant	GO:0005856,GO:0005198
nDi.2.2.2.g03268	nDi.2.2.scaf00048:13920-14721	AM	mf	0	46.1702	0.00387995
nDi.2.2.2.g03273	nDi.2.2.scaf00048:51712-53406	AM	mf	194.788	662.315	0.000583784	translationally controlled tumor protein	GO:0000003,GO:0040010,GO:0040011,GO:0006898,GO:0002119,GO:0005737,GO:0009792
nDi.2.2.2.g03287	nDi.2.2.scaf00048:124975-127646	AM	mf	0	70.2008	0.000583784	neuronal calcium sensor 1	GO:0032580,GO:0030054,GO:0008427,GO:0048752,GO:0045921,GO:0043025,GO:0005515,GO:0005829,GO:0031045,GO:0005886,GO:0045211,GO:0030424,GO:0050806,GO:0051927,GO:0014069,GO:0048471,GO:0005509,GO:0048015,GO:0010975
nDi.2.2.2.g03296	nDi.2.2.scaf00048:164038-164954	AM	mf	179.206	996.974	0.000583784	40s ribosomal protein s11	GO:0006412,GO:0022627,GO:0003735
nDi.2.2.2.g03307	nDi.2.2.scaf00048:208000-222662	AM	mf	8.73978	33.0942	0.00196768	calcium calmodulin-dependent serine protein kinase (maguk family)	GO:0010839,GO:0030425,GO:0060170,GO:0005524,GO:0042043,GO:0004713,GO:0005730,GO:0005829,GO:0005911,GO:0004683,GO:0042734,GO:0015629,GO:0005516,GO:0061045,GO:0005624,GO:0030165,GO:0005604,GO:0005652,GO:0018991,GO:0006468,GO:0016363,GO:0005625,GO:0004385,GO:0040026,GO:0090288,GO:0006886,GO:0003713,GO:0008022,GO:0043234,GO:0001953,GO:0006461,GO:0032403
nDi.2.2.2.g03325	nDi.2.2.scaf00049:110665-115848	AM	mf	34.8066	4.16563	0.00858241	kinesin-like protein kif23	GO:0007018,GO:0005524,GO:0051233,GO:0005874,GO:0031991,GO:0005813,GO:0008017,GO:0051256,GO:0009792,GO:0019901,GO:0035046,GO:0040039,GO:0032154,GO:0040038,GO:0003777
nDi.2.2.2.g03357	nDi.2.2.scaf00050:82131-83745	AM	mf	44.2729	0	0.000583784
nDi.2.2.2.g03373	nDi.2.2.scaf00050:157424-157943	AM	mf	0	329.928	0.000583784	gf20391-like isoform 1	GO:0005634,GO:0003677,GO:0045653,GO:0006334,GO:0000786
nDi.2.2.2.g03376	nDi.2.2.scaf00050:176210-189867	AM	mf	282.614	15.3602	0.000583784	myosin heavy chain	GO:0030241,GO:0051015,GO:0005524,GO:0040017,GO:0009792,GO:0043050,GO:0008307,GO:0005863,GO:0048017,GO:0007413,GO:0018991,GO:0006936,GO:0031672,GO:0007626,GO:0006898,GO:0010171,GO:0000146,GO:0040007,GO:0002119
nDi.2.2.2.g03387	nDi.2.2.scaf00051:19502-20835	AM	mf	276.908	1474.25	0.000583784	ribosomal protein s16	GO:0000003,GO:0009792,GO:0006915,GO:0005515,GO:0005811,GO:0000022,GO:0018996,GO:0006412,GO:0040007,GO:0003735,GO:0022627,GO:0002119
nDi.2.2.2.g03389	nDi.2.2.scaf00051:27660-29083	AM	mf	0	68.5853	0.000583784
nDi.2.2.2.g03391	nDi.2.2.scaf00051:40099-50572	AM	mf	15.3733	3.5634	0.00764369	condensin-2 complex subunit d3	GO:0005515,GO:0044454,GO:0009987
nDi.2.2.2.g03402	nDi.2.2.scaf00051:142070-145588	AM	mf	133.911	6.5773	0.00196768
nDi.2.2.2.g03413	nDi.2.2.scaf00051:212245-215337	AM	mf	0	11.965	0.000583784	dead box atp-dependent rna helicase	GO:0005524,GO:0003676,GO:0008026
nDi.2.2.2.g03421	nDi.2.2.scaf00052:673-2864	AM	mf	11.3265	57.8041	0.0088263	unidentified vitellogenin-linked transcript family member (uvt-5)	GO:0016757
nDi.2.2.2.g03423	nDi.2.2.scaf00052:13689-14892	AM	mf	0	54.3986	0.000583784
nDi.2.2.2.g03425	nDi.2.2.scaf00052:29975-32079	AM	mf	0	18.3583	0.000583784	homeobox domain containing protein	GO:0005634,GO:0006355,GO:0000976,GO:0048665,GO:0003700,GO:0007606
nDi.2.2.2.g03428	nDi.2.2.scaf00052:45789-46903	AM	mf	5107.7	70094.5	0.00196768
nDi.2.2.2.g03434	nDi.2.2.scaf00052:93946-94558	AM	mf	0	40.9744	0.000583784
nDi.2.2.2.g03439	nDi.2.2.scaf00052:121881-122646	AM	mf	0	70.4997	0.000583784
nDi.2.2.2.g03441	nDi.2.2.scaf00052:132321-134608	AM	mf	0	18.5672	0.00387995
nDi.2.2.2.g03465	nDi.2.2.scaf00053:83551-87044	AM	mf	0	10.1887	0.000583784	wingless-type mmtv integration site family member 2 precursor	GO:0002009,GO:0035295,GO:0006355,GO:0003002,GO:0001568,GO:0060042,GO:0048568,GO:0005109,GO:0060828,GO:0003407,GO:0071363,GO:0030182,GO:0044464,GO:0007267,GO:0071495,GO:0060541,GO:0035115,GO:0005578,GO:0009967,GO:0045596,GO:0048589,GO:0048646,GO:0050767,GO:0008284
nDi.2.2.2.g03476	nDi.2.2.scaf00053:155130-158734	AM	mf	0	6.10088	0.000583784	serine protease	GO:0006508,GO:0008236
nDi.2.2.2.g03499	nDi.2.2.scaf00054:70665-71369	AM	mf	0	204.609	0.000583784
nDi.2.2.2.g03500	nDi.2.2.scaf00054:78448-79272	AM	mf	403.46	1683.32	0.000583784	60s ribosomal protein l37	GO:0046872,GO:0000022,GO:0006412,GO:0022625,GO:0003735,GO:0019843
nDi.2.2.2.g03560	nDi.2.2.scaf00056:146385-147928	AM	mf	0	80.8491	0.000583784
nDi.2.2.2.g03574	nDi.2.2.scaf00057:2811-36310	AM	mf	3.26162	10.2952	0.00317799	cytoplasmic dynein 2 heavy chain 1-like	GO:0007018,GO:0005524,GO:0007030,GO:0030286,GO:0005794,GO:0006200,GO:0003777,GO:0016887
nDi.2.2.2.g03578	nDi.2.2.scaf00057:65312-66604	AM	mf	511.11	3643.74	0.000583784	zinc finger protein	GO:0000003,GO:0003677,GO:0040011,GO:0008270,GO:0040007,GO:0002119,GO:0009792
nDi.2.2.2.g03584	nDi.2.2.scaf00057:113822-115486	AM	mf	688.866	2259.21	0.00107872	cysteine-rich protein 1	GO:0010468,GO:0005737,GO:0008283,GO:0010033,GO:0008270,GO:0071493,GO:0018991,GO:0071236,GO:0007507,GO:0042277,GO:0060741,GO:0003680,GO:0010043,GO:0006915,GO:0022600,GO:0006955,GO:0008301
nDi.2.2.2.g03585	nDi.2.2.scaf00057:125828-133701	AM	mf	0	7.88588	0.000583784	cre-osm-3 protein	GO:0005524,GO:0005874,GO:0043025,GO:0008574,GO:0005871,GO:0016887,GO:0007018,GO:0046626,GO:0030030,GO:0008017,GO:0043005,GO:0048471,GO:0008340,GO:0005932,GO:0005930,GO:0042462,GO:0031513
nDi.2.2.2.g03591	nDi.2.2.scaf00057:161945-170873	AM	mf	12.7838	51.4135	0.00107872	regulator of g protein	GO:0038032
nDi.2.2.2.g03607	nDi.2.2.scaf00058:92549-96084	AM	mf	145.922	39.8766	0.00317799	disorganized muscle protein 1	GO:0016740,GO:0071688
nDi.2.2.2.g03614	nDi.2.2.scaf00058:118995-128230	AM	mf	810.173	11.7538	0.000583784	c-terminal binding protein	GO:0022416,GO:0005634,GO:0016616,GO:0003714,GO:0070491,GO:0030111,GO:0051287,GO:0042803,GO:0055114,GO:0003676,GO:0000122,GO:0003713,GO:0008022,GO:0001700,GO:0035220
nDi.2.2.2.g03630	nDi.2.2.scaf00059:6697-8901	AM	mf	252.487	1992.71	0.000583784	transmembrane protein 135	GO:0016020
nDi.2.2.2.g03641	nDi.2.2.scaf00059:123031-123742	AM	mf	0	35.3376	0.000583784
nDi.2.2.2.g03642	nDi.2.2.scaf00059:124687-126657	AM	mf	145.807	7.15018	0.00797222	cmgc cdk cdc2 protein kinase	GO:0004713,GO:0005524,GO:0009794,GO:0004674,GO:0006468
nDi.2.2.2.g03669	nDi.2.2.scaf00060:30954-32798	AM	mf	1047.57	5074.68	0.000583784	cleavage stimulation factor subunit 2	GO:0005847,GO:0000166,GO:0071920,GO:0003676
nDi.2.2.2.g03674	nDi.2.2.scaf00060:49362-49581	AM	mf	0	151.181	0.00387995
nDi.2.2.2.g03676	nDi.2.2.scaf00060:65920-72498	AM	mf	0	19.1461	0.000583784	variable abnormal morphology family member (vab-3)	GO:0045165,GO:0009952,GO:0005634,GO:0000976,GO:0005737,GO:0040039,GO:0045138,GO:0005515,GO:0045944,GO:0030155,GO:0003700
nDi.2.2.2.g03677	nDi.2.2.scaf00060:77108-77534	AM	mf	0	32.5744	0.000583784
nDi.2.2.2.g03678	nDi.2.2.scaf00060:82868-95529	AM	mf	0	24.3019	0.000583784	paired box protein pax-6	GO:0045165,GO:0009952,GO:0005634,GO:0005737,GO:0040039,GO:0045138,GO:0005515,GO:0045944,GO:0043565,GO:0030155,GO:0003700
nDi.2.2.2.g03680	nDi.2.2.scaf00060:113723-116512	AM	mf	51.1248	0	0.000583784
nDi.2.2.2.g03696	nDi.2.2.scaf00061:57-837	AM	mf	0	36.0299	0.000583784	fork head domain-containing protein	GO:0005634,GO:0006355,GO:0043565,GO:0009790,GO:0003700
nDi.2.2.2.g03701	nDi.2.2.scaf00061:34791-36955	AM	mf	16.4436	136.981	0.00279143
nDi.2.2.2.g03707	nDi.2.2.scaf00061:67202-70922	AM	mf	25.5614	608.257	0.000583784	syntaxin a	GO:0016323,GO:0042302,GO:0007399,GO:0005484,GO:0030425,GO:0003723,GO:0008286,GO:0040014,GO:0043025,GO:0016192,GO:0003964,GO:0007269,GO:0016021,GO:0005624,GO:0030424,GO:0030154,GO:0019722,GO:0005622,GO:0006886,GO:0007271,GO:0040011,GO:0006278
nDi.2.2.2.g03714	nDi.2.2.scaf00061:104181-117378	AM	mf	12.6589	41.47	0.00498405	rna pseudouridylate synthase domain-containing protein 4	GO:0003723,GO:0005581,GO:0001522,GO:0009982
nDi.2.2.2.g03723	nDi.2.2.scaf00061:180294-182029	AM	mf	121.963	345.482	0.00196768	small subunit ribosomal protein 1	GO:0003723,GO:0030154,GO:0006415,GO:0000184,GO:0006414,GO:0006614,GO:0006413,GO:0005515,GO:0005730,GO:0019083,GO:0006917,GO:0003735,GO:0022627
nDi.2.2.2.g03729	nDi.2.2.scaf00062:13194-14865	AM	mf	0	19.376	0.00387995
nDi.2.2.2.g03744	nDi.2.2.scaf00062:82936-83718	AM	mf	264.74	0	0.000583784
nDi.2.2.2.g03745	nDi.2.2.scaf00062:88231-94935	AM	mf	0	14.13	0.000583784	cre-vab-15 protein	GO:0005634,GO:0048477,GO:0006355,GO:0006915,GO:0007626,GO:0007567,GO:0040011,GO:0043565,GO:0048598,GO:0003700
nDi.2.2.2.g03746	nDi.2.2.scaf00062:99139-99343	AM	mf	0	196.088	0.00387995
nDi.2.2.2.g03753	nDi.2.2.scaf00062:170366-172630	AM	mf	18.5227	157.85	0.00237895	rna recognition motif domain containing protein	GO:0005634,GO:0003729,GO:0000166,GO:0048025
nDi.2.2.2.g03788	nDi.2.2.scaf00064:20834-21780	AM	mf	0	21.7441	0.00387995
nDi.2.2.2.g03789	nDi.2.2.scaf00064:27535-29664	AM	mf	0	12.1271	0.000583784
nDi.2.2.2.g03794	nDi.2.2.scaf00064:52975-54819	AM	mf	0	14.0286	0.00387995
nDi.2.2.2.g03795	nDi.2.2.scaf00064:55315-55991	AM	mf	361.093	0	0.000583784
nDi.2.2.2.g03802	nDi.2.2.scaf00064:86778-89014	AM	mf	99.1175	8.15674	0.00945466	protein-tyrosine phosphatase containing protein	GO:0035335,GO:0004725
nDi.2.2.2.g03814	nDi.2.2.scaf00064:174767-175990	AM	mf	60.9875	0	0.000583784	membrane-associated ring finger 2	GO:0016020,GO:0043231,GO:0016246,GO:0040017,GO:0009792,GO:0040010,GO:0019915,GO:0006898,GO:0008270,GO:0002119,GO:0044444
nDi.2.2.2.g03820	nDi.2.2.scaf00064:199436-205090	AM	mf	0	4.21769	0.00387995
nDi.2.2.2.g03826	nDi.2.2.scaf00065:21229-21744	AM	mf	0	84.6296	0.000583784
nDi.2.2.2.g03840	nDi.2.2.scaf00065:138037-141988	AM	mf	0	49.1398	0.000583784	member ras oncogene isoform cra_a	GO:0030425,GO:0016324,GO:0007596,GO:0045921,GO:0042470,GO:0043320,GO:0007264,GO:0040035,GO:0031489,GO:0030318,GO:0070382,GO:0006605,GO:0030667,GO:0006184,GO:0032585,GO:0005764,GO:0001750,GO:0071985,GO:0003924,GO:0043316,GO:0019904,GO:0006913,GO:0032402,GO:0005794,GO:0040007,GO:0005525,GO:0002119
nDi.2.2.2.g03856	nDi.2.2.scaf00066:9025-15896	AM	mf	18.0638	61.188	0.00196768
nDi.2.2.2.g03886	nDi.2.2.scaf00067:39182-65658	AM	mf	120.147	5.64274	0.000583784	von willebrand factor type d domain protein	GO:0005319,GO:0006869
nDi.2.2.2.g03906	nDi.2.2.scaf00067:215238-215993	AM	mf	0	82.8736	0.000583784
nDi.2.2.2.g03914	nDi.2.2.scaf00068:57787-61770	AM	mf	18.0669	147.496	0.000583784
nDi.2.2.2.g03915	nDi.2.2.scaf00068:74392-76427	AM	mf	0	20.0594	0.000583784
nDi.2.2.2.g03916	nDi.2.2.scaf00068:77464-78114	AM	mf	0	73.8248	0.000583784
nDi.2.2.2.g03919	nDi.2.2.scaf00068:87490-88026	AM	mf	0	21.4816	0.00387995
nDi.2.2.2.g03929	nDi.2.2.scaf00068:128521-133910	AM	mf	0	9.36668	0.000583784	lbp bpi cetp family domain protein	GO:0008289,GO:0007275
nDi.2.2.2.g03941	nDi.2.2.scaf00069:165-4755	AM	mf	0	8.99152	0.000583784
nDi.2.2.2.g03952	nDi.2.2.scaf00069:87321-89030	AM	mf	0	9.80954	0.000583784	cuticle collagen dpy-7	GO:0042302,GO:0018991,GO:0040011,GO:0040018,GO:0010171,GO:0005581,GO:0040002
nDi.2.2.2.g03983	nDi.2.2.scaf00070:106972-109013	AM	mf	0	11.0425	0.000583784	core-2 i-branching enzyme family protein	GO:0008375,GO:0016020
nDi.2.2.2.g04018	nDi.2.2.scaf00071:86652-95233	AM	mf	2.90385	25.5366	0.00154456	ferm domain	GO:0005856,GO:0019898,GO:0008092,GO:0005737
nDi.2.2.2.g04040	nDi.2.2.scaf00072:59874-64504	AM	mf	48.1742	15.7493	0.0088263	denticleless protein homolog	GO:0044260,GO:0005515,GO:0044238
nDi.2.2.2.g04045	nDi.2.2.scaf00072:93877-95265	AM	mf	68.4856	285.909	0.00701901	small subunit ribosomal protein 25	GO:0005840,GO:0040010,GO:0009792
nDi.2.2.2.g04067	nDi.2.2.scaf00073:53609-53816	AM	mf	0	247.595	0.000583784
nDi.2.2.2.g04106	nDi.2.2.scaf00074:171214-171984	AM	mf	74.5602	0	0.000583784
nDi.2.2.2.g04117	nDi.2.2.scaf00075:31151-33375	AM	mf	141.173	20.5525	0.000583784
nDi.2.2.2.g04130	nDi.2.2.scaf00075:131958-135222	AM	mf	166.829	20.5424	0.000583784
nDi.2.2.2.g04134	nDi.2.2.scaf00075:163295-169945	AM	mf	73.4085	26.2657	0.00196768	copg2 protein	GO:0000003,GO:0030126,GO:0005488,GO:0032940,GO:0006915,GO:0006886,GO:0040010,GO:0040011,GO:0006898,GO:0005198,GO:0002119
nDi.2.2.2.g04139	nDi.2.2.scaf00076:190-2620	AM	mf	96.558	16.9563	0.00600241
nDi.2.2.2.g04148	nDi.2.2.scaf00076:46080-48641	AM	mf	17.818	0	0.000583784
nDi.2.2.2.g04153	nDi.2.2.scaf00076:84844-87480	AM	mf	0	14.7143	0.000583784
nDi.2.2.2.g04159	nDi.2.2.scaf00076:127624-136185	AM	mf	0	18.6479	0.000583784	cre-lgc-49 protein	GO:0005230,GO:0030054,GO:0016021,GO:0005886,GO:0006811,GO:0045211
nDi.2.2.2.g04179	nDi.2.2.scaf00077:157617-158743	AM	mf	161.001	564.568	0.00565467	mitogen-activated protein-binding protein-interacting protein	GO:0005515,GO:0034613,GO:0032008,GO:0071986,GO:0016049,GO:0071230,GO:0000186
nDi.2.2.2.g04206	nDi.2.2.scaf00078:158486-160438	AM	mf	0	35.8026	0.000583784
nDi.2.2.2.g04208	nDi.2.2.scaf00078:164644-166067	AM	mf	77.3153	0	0.000583784
nDi.2.2.2.g04214	nDi.2.2.scaf00079:20735-24171	AM	mf	124.466	17.9337	0.000583784	female germline-specific tumor suppressor gld-1	GO:0002009,GO:0048027,GO:0048477,GO:0000381,GO:0042127,GO:0040017,GO:0003730,GO:0009792,GO:0051729,GO:0017148,GO:0005515,GO:0005829,GO:0043186,GO:0007411,GO:0003727,GO:0007413,GO:0018991,GO:0040020,GO:0040010,GO:0040027,GO:0006898
nDi.2.2.2.g04220	nDi.2.2.scaf00079:73818-74796	AM	mf	159.25	453.068	0.00196768	large subunit ribosomal protein 16	GO:0015934,GO:0006412,GO:0003735
nDi.2.2.2.g04235	nDi.2.2.scaf00079:147178-148198	AM	mf	241.41	1072.93	0.000583784	large subunit ribosomal protein 30	GO:0005840,GO:0006412,GO:0003735
nDi.2.2.2.g04243	nDi.2.2.scaf00080:12438-18664	AM	mf	0	20.0035	0.000583784	calcium calmodulin-dependent protein kinase type 1	GO:0040040,GO:0016020,GO:0005954,GO:0005524,GO:0005737,GO:0004713,GO:0048812,GO:0004683,GO:0005516,GO:0005634,GO:0045664,GO:0046777,GO:0009103,GO:0046872,GO:0032793,GO:0045944
nDi.2.2.2.g04248	nDi.2.2.scaf00080:58809-62174	AM	mf	118.526	40.4959	0.00498405	dcp1-like decapping family protein	GO:0006922,GO:0030036,GO:0050072,GO:0010603,GO:0000184,GO:0000932,GO:0035071,GO:0010623,GO:0004197,GO:0045451,GO:0035195,GO:0043186,GO:0007300,GO:0045169,GO:0016322
nDi.2.2.2.g04251	nDi.2.2.scaf00080:74110-74761	AM	mf	0	34.2249	0.00387995
nDi.2.2.2.g04259	nDi.2.2.scaf00080:125648-125912	AM	mf	196.343	0	0.000583784	haemolysin-iii related family protein	GO:0016021
nDi.2.2.2.g04261	nDi.2.2.scaf00080:130769-134455	AM	mf	0	21.0431	0.000583784	armadillo repeat-containing	GO:0005488
nDi.2.2.2.g04291,nDi.2.2.2.g04292	nDi.2.2.scaf00081:154952-162151	AM	mf	60.4489	21.8245	0.00154456
nDi.2.2.2.g04295	nDi.2.2.scaf00082:40593-42019	AM	mf	0	44.3659	0.000583784	hematopoietic stem progenitor cells 176	GO:0043231,GO:0006888,GO:0005737
nDi.2.2.2.g04299	nDi.2.2.scaf00082:105284-115319	AM	mf	65.4562	23.7724	0.00945466	lethal family member (let-805)	GO:0000003,GO:0009792,GO:0008340,GO:0030056,GO:0018996,GO:0040011,GO:0006898,GO:0016021,GO:0002119
nDi.2.2.2.g04301	nDi.2.2.scaf00082:124566-126282	AM	mf	293.061	13.1891	0.00196768	nematode cuticle collagen n-terminal domain containing protein	GO:0042302,GO:0009653,GO:0007275,GO:0005581,GO:0040007
nDi.2.2.2.g04339	nDi.2.2.scaf00084:42136-51945	AM	mf	45.7793	10.8836	0.00154456	fh2 domain-containing protein 1	GO:0003779,GO:0030036
nDi.2.2.2.g04341	nDi.2.2.scaf00084:59075-60555	AM	mf	343.373	0	0.000583784
nDi.2.2.2.g04344	nDi.2.2.scaf00084:82807-87750	AM	mf	0	7.77514	0.00387995	cre-mex-1 protein	GO:0000003,GO:0002009,GO:0001704,GO:0003730,GO:0009792,GO:0000122,GO:0030010,GO:0008340,GO:0009880,GO:0001708,GO:0008266,GO:0008270,GO:0043186
nDi.2.2.2.g04357	nDi.2.2.scaf00085:19354-19720	AM	mf	544.665	100.773	0.00237895	heat shock protein 23	GO:0005515,GO:0005875,GO:0001666
nDi.2.2.2.g04378	nDi.2.2.scaf00085:161017-164324	AM	mf	0	8.6949	0.000583784	yqib_caeel ame: full	GO:0000003
nDi.2.2.2.g04390	nDi.2.2.scaf00086:83150-85554	AM	mf	5.95184	0	0.00461866	ck1 worm6 protein kinase	GO:0019915,GO:0005524,GO:0004672,GO:0006468
nDi.2.2.2.g04402	nDi.2.2.scaf00086:147279-153925	AM	mf	23.6513	76.9369	0.00701901	wd repeat domain phosphoinositide-interacting protein 2	GO:0016020,GO:0005634,GO:0005515,GO:0043234,GO:0044446,GO:0006996,GO:0005773,GO:0035091,GO:0016236
nDi.2.2.2.g04407	nDi.2.2.scaf00087:8457-8727	AM	mf	4560.82	14761	0.00425764
nDi.2.2.2.g04411	nDi.2.2.scaf00087:33652-39319	AM	mf	0	14.0522	0.000583784
nDi.2.2.2.g04418	nDi.2.2.scaf00087:94303-98102	AM	mf	0	11.3597	0.000583784
nDi.2.2.2.g04431	nDi.2.2.scaf00088:6942-21004	AM	mf	125.656	50.256	0.00829159	reticulon protein family member (ret-1)	GO:0005783
nDi.2.2.2.g04454	nDi.2.2.scaf00089:81352-88453	AM	mf	28.2803	5.23873	0.00237895	domain containing protein	GO:0032502,GO:0007165,GO:0005622,GO:0030029
nDi.2.2.2.g04478	nDi.2.2.scaf00090:55978-57495	AM	mf	0	27.8944	0.000583784
nDi.2.2.2.g04479	nDi.2.2.scaf00090:61020-84412	AM	mf	46.6829	119.917	0.00945466	arid bright dna binding domain containing protein	GO:0005634,GO:0003677,GO:0002009,GO:0018991,GO:0009792,GO:0006915,GO:0040010,GO:0040027,GO:0006898,GO:0040035,GO:0010171,GO:0001703
nDi.2.2.2.g04494	nDi.2.2.scaf00091:1105-2966	AM	mf	0	187.379	0.000583784	serpin	GO:0004867
nDi.2.2.2.g04512	nDi.2.2.scaf00091:131191-131757	AM	mf	0	64.2607	0.000583784	cre-hsp- protein	GO:0000003,GO:0008340,GO:0031072,GO:0042802,GO:0071259,GO:0006950,GO:0005737
nDi.2.2.2.g04514	nDi.2.2.scaf00091:137961-138476	AM	mf	224.77	0	0.000583784	cre-hsp- protein	GO:0000003,GO:0008340,GO:0031072,GO:0042802,GO:0071259,GO:0006950,GO:0005737
nDi.2.2.2.g04533	nDi.2.2.scaf00092:157365-161759	AM	mf	5.1444	49.1511	0.00797222	ypc1_caeel ame: full	GO:0003677
nDi.2.2.2.g04543	nDi.2.2.scaf00093:86903-91870	AM	mf	0	18.0353	0.000583784	serotonin receptor	GO:0040013,GO:0016021,GO:0004930,GO:0007210
nDi.2.2.2.g04544	nDi.2.2.scaf00093:96241-97756	AM	mf	0	129.193	0.000583784
nDi.2.2.2.g04546	nDi.2.2.scaf00093:116505-117346	AM	mf	0	57.2842	0.000583784
nDi.2.2.2.g04547	nDi.2.2.scaf00093:120257-122120	AM	mf	578.989	159.905	0.000583784	actin	GO:0005938,GO:0005524,GO:0009792,GO:0040039,GO:0000281,GO:0007108,GO:0040035,GO:0016887,GO:0030036,GO:0005200,GO:0006915,GO:0005884,GO:0007126,GO:0006898,GO:0040007,GO:0002119
nDi.2.2.2.g04548	nDi.2.2.scaf00093:123136-123385	AM	mf	0	97.3293	0.00387995
nDi.2.2.2.g04557	nDi.2.2.scaf00094:15905-23750	AM	mf	0	4.80279	0.000583784	patched family protein	GO:0000003,GO:0040025,GO:0008340,GO:0008158,GO:0045138,GO:0018996,GO:0040011,GO:0006897,GO:0016021
nDi.2.2.2.g04567	nDi.2.2.scaf00094:83629-84274	AM	mf	0	141.943	0.000583784
nDi.2.2.2.g04568	nDi.2.2.scaf00094:84471-87501	AM	mf	35.2157	124.826	0.000583784	heterogeneous nuclear ribonucleoprotein q	GO:0000166,GO:0030529,GO:0003676
nDi.2.2.2.g04590	nDi.2.2.scaf00095:79263-82967	AM	mf	0	35.5631	0.00387995	tk fer protein kinase	GO:0004713,GO:0005524,GO:0006468
nDi.2.2.2.g04593	nDi.2.2.scaf00095:88451-92614	AM	mf	387.603	48.1429	0.000583784	kh domain containing protein	GO:0007399,GO:0005634,GO:0003723,GO:0009987,GO:0005737
nDi.2.2.2.g04613	nDi.2.2.scaf00096:70765-71014	AM	mf	0	194.659	0.000583784
nDi.2.2.2.g04625	nDi.2.2.scaf00097:17708-23552	AM	mf	54.514	20.9845	0.0073188	neutral alpha-glucosidase ab-like	GO:0030246,GO:0005980,GO:0040007,GO:0004558,GO:0005764,GO:0002119,GO:0009792
nDi.2.2.2.g04640	nDi.2.2.scaf00097:134996-137180	AM	mf	0	151.181	0.00387995
nDi.2.2.2.g04643	nDi.2.2.scaf00098:16841-25160	AM	mf	25.6748	122.497	0.000583784	maternal protein pumilio	GO:0045786,GO:0048477,GO:0045727,GO:0008258,GO:0005737,GO:0003730,GO:0050804,GO:0007067,GO:0007616,GO:0000900,GO:0017148,GO:0008582,GO:0042078,GO:0045892,GO:0001709,GO:0000288,GO:0048813,GO:0007280,GO:0008595
nDi.2.2.2.g04677	nDi.2.2.scaf00099:83367-84966	AM	mf	0	65.6318	0.000583784
nDi.2.2.2.g04693	nDi.2.2.scaf00100:19331-21899	AM	mf	21.1654	0	0.000583784
nDi.2.2.2.g04700	nDi.2.2.scaf00100:59117-60458	AM	mf	0	38.009	0.000583784	zinc finger partial	GO:0005515,GO:0008270
nDi.2.2.2.g04709	nDi.2.2.scaf00100:127971-129433	AM	mf	0	25.2839	0.000583784
nDi.2.2.2.g04763	nDi.2.2.scaf00103:60752-64263	AM	mf	0	136.724	0.000583784
nDi.2.2.2.g04789	nDi.2.2.scaf00104:97008-107426	AM	mf	49.6845	15.1161	0.000583784	dna topoisomerase 2-alpha	GO:0006266,GO:0043065,GO:0003682,GO:0006265,GO:0005654,GO:0000819,GO:0000712,GO:0070683,GO:0042826,GO:0000910,GO:0003918,GO:0043566,GO:0008022,GO:0045944,GO:0006261,GO:0005524,GO:0046982,GO:0009792,GO:0040016,GO:0005730,GO:0008144,GO:0043565,GO:0006974,GO:0009330,GO:0045870,GO:0042803,GO:0043130,GO:0005080,GO:0030263,GO:0006312,GO:0006200,GO:0000795
nDi.2.2.2.g04805	nDi.2.2.scaf00105:117694-120343	AM	mf	65.1634	639.286	0.000583784	proteasome subunit alpha type-3	GO:0019773,GO:0006521,GO:0051437,GO:0005829,GO:0000216,GO:0000209,GO:0005654,GO:0004298,GO:0042802,GO:0016032,GO:0000084,GO:0051436,GO:0010467,GO:0002479,GO:0031145,GO:0006977,GO:0016071,GO:0042981
nDi.2.2.2.g04814	nDi.2.2.scaf00106:29220-30421	AM	mf	144.423	25.8094	0.00356567	kh domain containing protein	GO:0003723
nDi.2.2.2.g04818	nDi.2.2.scaf00106:63817-65500	AM	mf	0	17.8819	0.000583784
nDi.2.2.2.g04837	nDi.2.2.scaf00107:45024-48411	AM	mf	98.2874	20.5017	0.000583784	male sterility protein	GO:0016620,GO:0016616,GO:0000166,GO:0055114
nDi.2.2.2.g04839	nDi.2.2.scaf00107:52983-57619	AM	mf	15.2612	60.01	0.00237895	probable atp-dependent rna helicase ddx20-like	GO:0050794,GO:0005654,GO:0005524,GO:0005737,GO:0003676,GO:0008026,GO:0040010,GO:0005515,GO:0006898,GO:0000387
nDi.2.2.2.g04840	nDi.2.2.scaf00107:57763-65435	AM	mf	8.03954	51.6466	0.00530781	branched chain aminotransferase isoform cra_e	GO:0052654,GO:0052656,GO:0042802,GO:0044444,GO:0052655,GO:0002119,GO:0009082,GO:0009792
nDi.2.2.2.g04859	nDi.2.2.scaf00108:114573-119106	AM	mf	55.3462	11.1301	0.00107872	serine threonine phosphatase	GO:0004721
nDi.2.2.2.g04873	nDi.2.2.scaf00109:120221-127484	AM	mf	95.7842	25.4854	0.000583784	phosphoglucose isomerase	GO:0004347,GO:0008340,GO:0006094,GO:0016881,GO:0006096,GO:0005737,GO:0009792
nDi.2.2.2.g04878	nDi.2.2.scaf00110:27242-27714	AM	mf	0	43.9719	0.000583784
nDi.2.2.2.g04893	nDi.2.2.scaf00111:4742-9388	AM	mf	0	3.82752	0.00387995
nDi.2.2.2.g04894	nDi.2.2.scaf00111:11853-23497	AM	mf	0	2.86113	0.00387995	t family of potassium channels family member (twk-39)	GO:0006810,GO:0005216
nDi.2.2.2.g04897	nDi.2.2.scaf00111:44916-45533	AM	mf	0	26.6196	0.00387995
nDi.2.2.2.g04902	nDi.2.2.scaf00111:76207-77120	AM	mf	0	22.3248	0.000583784
nDi.2.2.2.g04904	nDi.2.2.scaf00111:90727-93441	AM	mf	33.6755	0	0.000583784
nDi.2.2.2.g04908	nDi.2.2.scaf00111:109303-110644	AM	mf	0	64.6793	0.000583784	---NA---	GO:0007218
nDi.2.2.2.g04912	nDi.2.2.scaf00111:132128-132539	AM	mf	0	132.691	0.000583784
nDi.2.2.2.g04928	nDi.2.2.scaf00112:88103-109784	AM	mf	38.0686	300.239	0.000583784	homeobox protein araucan	GO:0001745,GO:0005634,GO:0043565,GO:0009987,GO:0003700
nDi.2.2.2.g04933	nDi.2.2.scaf00113:22928-24052	AM	mf	23.0828	0	0.00858241	hypothetical protein LOAG_07766 [Loa loa]	GO:0046872
nDi.2.2.2.g04936	nDi.2.2.scaf00113:41838-44089	AM	mf	35.5997	0	0.000583784
nDi.2.2.2.g04950	nDi.2.2.scaf00114:53425-53768	AM	mf	0	247.595	0.000583784
nDi.2.2.2.g04956	nDi.2.2.scaf00114:128674-129261	AM	mf	160.912	0	0.00196768
nDi.2.2.2.g04958	nDi.2.2.scaf00115:7750-9204	AM	mf	0	15.7694	0.00387995
nDi.2.2.2.g04976	nDi.2.2.scaf00116:37565-43677	AM	mf	203.408	8.14258	0.000583784	intermediate filament protein	GO:0040010,GO:0007126,GO:0005198,GO:0005882,GO:0002119,GO:0009792
nDi.2.2.2.g04992	nDi.2.2.scaf00117:26952-28945	AM	mf	0	4.74657	0.00387995	tyrosine aminotransferase	GO:0042218,GO:0080130,GO:0010033,GO:0004838,GO:0005739,GO:0030170,GO:0016847,GO:0009074
nDi.2.2.2.g04995	nDi.2.2.scaf00117:46167-50505	AM	mf	33.4288	122.035	0.00667691	max interactor 1	GO:0044260,GO:0003677,GO:0005515,GO:0007275,GO:0048523,GO:0090304
nDi.2.2.2.g04996	nDi.2.2.scaf00117:51292-51870	AM	mf	0	34.4644	0.000583784
nDi.2.2.2.g05008	nDi.2.2.scaf00117:121219-123102	AM	mf	23.3661	0	0.00107872	pre-mrna-splicing factor slu7	GO:0040020,GO:0042127,GO:0005488,GO:0009792,GO:0008340,GO:0007281,GO:0018996,GO:0040011,GO:0040007,GO:0002119
nDi.2.2.2.g05009	nDi.2.2.scaf00117:124120-124324	AM	mf	0	196.088	0.00387995
nDi.2.2.2.g05039	nDi.2.2.scaf00119:105164-115281	AM	mf	110.795	8.71455	0.000583784	nadh oxidase	GO:0010181,GO:0055114,GO:0016491
nDi.2.2.2.g05045	nDi.2.2.scaf00120:25319-34213	AM	mf	81.3578	16.2715	0.000583784
nDi.2.2.2.g05078	nDi.2.2.scaf00122:63448-69114	AM	mf	21.6373	64.3284	0.00829159	nuclear hormone receptor family member nhr-3	GO:0003707,GO:0005634,GO:0006355,GO:0043565,GO:0008270,GO:0043401,GO:0003700,GO:0045471
nDi.2.2.2.g05083	nDi.2.2.scaf00122:90212-98947	AM	mf	15.393	0	0.00356567
nDi.2.2.2.g05086	nDi.2.2.scaf00122:108416-108617	AM	mf	0	276.44	0.000583784
nDi.2.2.2.g05090	nDi.2.2.scaf00123:5007-6522	AM	mf	11.0639	0	0.000583784	fatty acid elongation protein 3	GO:0008340,GO:0040010,GO:0006636,GO:0018996,GO:0016021
nDi.2.2.2.g05096	nDi.2.2.scaf00123:34424-37417	AM	mf	143.067	21.8537	0.00600241
nDi.2.2.2.g05097	nDi.2.2.scaf00123:40460-43796	AM	mf	34.6556	0	0.000583784
nDi.2.2.2.g05098	nDi.2.2.scaf00123:47337-51715	AM	mf	0	7.06298	0.000583784	cre-nas-14 protein	GO:0006508,GO:0004222,GO:0008270
nDi.2.2.2.g05105	nDi.2.2.scaf00123:84823-90796	AM	mf	202.785	30.2123	0.000583784	2-oxoglutarate dehydrogenase	GO:0005759,GO:0006096,GO:0009792,GO:0006099,GO:0040010,GO:0008340,GO:0004591,GO:0031966,GO:0030976,GO:0002119
nDi.2.2.2.g05108	nDi.2.2.scaf00123:101722-114767	AM	mf	5.26586	25.4605	0.00858241	immunoglobulin i-set domain containing protein	GO:0007165,GO:0016358,GO:0004872,GO:0008045,GO:0008078,GO:0040017,GO:0033563,GO:0035262,GO:0045773,GO:0005515,GO:0016021,GO:0005886
nDi.2.2.2.g05116	nDi.2.2.scaf00124:31030-33157	AM	mf	152.318	13.613	0.00498405
nDi.2.2.2.g05118	nDi.2.2.scaf00124:35456-35693	AM	mf	0	114.752	0.00387995
nDi.2.2.2.g05123	nDi.2.2.scaf00124:60372-63317	AM	mf	191.112	0	0.000583784
nDi.2.2.2.g05151	nDi.2.2.scaf00126:455-2625	AM	mf	0	7.53369	0.00387995	serine threonine-protein kinase mak	GO:0046330,GO:0030425,GO:0005929,GO:0005524,GO:0005737,GO:0043025,GO:0050879,GO:0090090,GO:0005515,GO:0042073,GO:0005886,GO:0060028,GO:0035567,GO:0030424,GO:0001654,GO:0006468,GO:0021547,GO:0060322,GO:0035058,GO:0004674,GO:0008104
nDi.2.2.2.g05154	nDi.2.2.scaf00126:19028-19837	AM	mf	0	68.088	0.000583784
nDi.2.2.2.g05155	nDi.2.2.scaf00126:25622-29050	AM	mf	20.0955	0	0.00461866
nDi.2.2.2.g05164	nDi.2.2.scaf00126:79156-80025	AM	mf	310.248	782.788	0.00858241	40s ribosomal protein s10	GO:0000003,GO:0005840,GO:0006915,GO:0009792,GO:0008340,GO:0005515,GO:0018996,GO:0040011,GO:0040007,GO:0002119
nDi.2.2.2.g05191	nDi.2.2.scaf00128:1222-1534	AM	mf	0	116.104	0.000583784
nDi.2.2.2.g05202	nDi.2.2.scaf00128:72347-76876	AM	mf	0	9.38883	0.000583784	innexin unc-7	GO:0005921,GO:0018991,GO:0042221,GO:0016264,GO:0040011,GO:0016021,GO:0043051,GO:0055077,GO:0032589
nDi.2.2.2.g05209	nDi.2.2.scaf00129:5066-10222	AM	mf	64.7212	24.0751	0.00914193	acyl- synthetase short-chain family member 2	GO:0006085,GO:0003987,GO:0019413,GO:0016208,GO:0005737,GO:0019915,GO:0019542,GO:0005730,GO:0008610
nDi.2.2.2.g05234	nDi.2.2.scaf00130:25163-34024	AM	mf	14.8386	38.7982	0.00530781	lon protease mitochondrial precursor	GO:0010044,GO:0005524,GO:0042645,GO:0051260,GO:0070182,GO:0006465,GO:0003697,GO:0016021,GO:0043565,GO:0051880,GO:0004176,GO:0003727,GO:0004252,GO:0005787,GO:0007005,GO:0070362,GO:0007568,GO:0001666,GO:0043531,GO:0070364,GO:0070361,GO:0051131,GO:0034599,GO:0009725,GO:0006200,GO:0070363,GO:0070407,GO:0006515
nDi.2.2.2.g05246	nDi.2.2.scaf00131:26729-39241	AM	mf	121.09	32.4602	0.000583784	hepatoma up-regulated protein	GO:0007267
nDi.2.2.2.g05249	nDi.2.2.scaf00131:51552-64899	AM	mf	52.2731	13.7555	0.000583784	formin homology 2 domain containing protein	GO:0006457,GO:0017048,GO:0003755,GO:0030036,GO:0016567,GO:0004842,GO:0003779,GO:0000151,GO:0000413
nDi.2.2.2.g05250	nDi.2.2.scaf00131:67970-75448	AM	mf	43.2738	6.23352	0.00356567	protein-tyrosine phosphatase	GO:0006470,GO:0004725
nDi.2.2.2.g05268	nDi.2.2.scaf00132:71130-76531	AM	mf	0	5.08578	0.00387995	zinc finger protein	GO:0005622,GO:0008270,GO:0003676
nDi.2.2.2.g05283	nDi.2.2.scaf00133:59637-61423	AM	mf	0	21.9852	0.000583784	forkhead domain 102c	GO:0005634,GO:0006355,GO:0043565,GO:0003700
nDi.2.2.2.g05297	nDi.2.2.scaf00134:34229-37783	AM	mf	92.8634	308.493	0.000583784	rna-binding protein squid	GO:0000003,GO:0000166,GO:0003676
nDi.2.2.2.g05301	nDi.2.2.scaf00134:58590-59986	AM	mf	0	10.7942	0.00387995
nDi.2.2.2.g05304	nDi.2.2.scaf00134:72321-76394	AM	mf	90.9224	20.0257	0.000583784	zinc finger protein	GO:0005622,GO:0008270
nDi.2.2.2.g05305	nDi.2.2.scaf00134:76629-77148	AM	mf	0	150.622	0.000583784
nDi.2.2.2.g05338,nDi.2.2.2.g05339	nDi.2.2.scaf00137:30039-39140	AM	mf	13.6579	55.3324	0.00154456
nDi.2.2.2.g05348	nDi.2.2.scaf00137:80801-81452	AM	mf	225.389	24.0712	0.00196768
nDi.2.2.2.g05353	nDi.2.2.scaf00137:101295-102415	AM	mf	341.622	1113.54	0.000583784	ribosomal protein s12	GO:0006415,GO:0000184,GO:0006414,GO:0006413,GO:0006614,GO:0019083,GO:0005739,GO:0003735,GO:0022627
nDi.2.2.2.g05354	nDi.2.2.scaf00138:278-642	AM	mf	0	45.3481	0.000583784
nDi.2.2.2.g05362	nDi.2.2.scaf00138:60224-65862	AM	mf	44.9645	15.288	0.0073188	tfiih basal transcription factor complex helicase xpb subunit	GO:0003677,GO:0005524,GO:0047485,GO:0006283,GO:0000717,GO:0009792,GO:0008353,GO:0006917,GO:0033683,GO:0006265,GO:0032564,GO:0035315,GO:0009650,GO:0000441,GO:0006468,GO:0042277,GO:0004003,GO:0006979,GO:0000075,GO:0005675,GO:0008022,GO:0045944,GO:0043138,GO:0006200,GO:0008104,GO:0005525
nDi.2.2.2.g05373	nDi.2.2.scaf00139:27152-28229	AM	mf	108.429	34.7858	0.00914193	glycerol-3-phosphate dehydrogenase	GO:0046168,GO:0051287,GO:0055114,GO:0042803,GO:0004367,GO:0006973,GO:0009331,GO:0004368
nDi.2.2.2.g05375	nDi.2.2.scaf00139:32137-39292	AM	mf	29.122	6.27701	0.00971282	ectonucleotide pyrophosphatase phosphodiesterase	GO:0046872,GO:0016787,GO:0048519,GO:0044237,GO:0003676
nDi.2.2.2.g05376	nDi.2.2.scaf00139:44014-65641	AM	mf	6.08956	38.8492	0.000583784	neurotransmitter-gated ion-channel ligand binding domain containing protein	GO:0005230,GO:0030054,GO:0016021,GO:0005886,GO:0006811,GO:0045211
nDi.2.2.2.g05377	nDi.2.2.scaf00139:75801-77351	AM	mf	44.816	0	0.000583784
nDi.2.2.2.g05379	nDi.2.2.scaf00139:82867-85002	AM	mf	75.5069	13.1029	0.00530781	cyclin b3	GO:0045842,GO:0045144,GO:0007098,GO:0016538,GO:0030728,GO:0005737,GO:0009792,GO:0019901,GO:0000070,GO:0000281,GO:0040035,GO:0001934,GO:0005634,GO:0035561,GO:0035186,GO:0001556,GO:0035046,GO:0010389,GO:0007052,GO:0051383,GO:0000079
nDi.2.2.2.g05407	nDi.2.2.scaf00142:27929-30287	AM	mf	40.2294	0	0.000583784
nDi.2.2.2.g05424	nDi.2.2.scaf00143:37463-38032	AM	mf	0	55.3686	0.00387995
nDi.2.2.2.g05425	nDi.2.2.scaf00143:45384-59883	AM	mf	13.07	36.5444	0.00356567	c family member (clr-1)	GO:0002009,GO:0018991,GO:0005001,GO:0040037,GO:0035335,GO:0040017,GO:0005515,GO:0010171,GO:0005886,GO:0040002,GO:0002119
nDi.2.2.2.g05431	nDi.2.2.scaf00144:14054-18532	AM	mf	74.283	23.6826	0.00461866
nDi.2.2.2.g05432	nDi.2.2.scaf00144:24583-25305	AM	mf	0	60.4284	0.000583784
nDi.2.2.2.g05449	nDi.2.2.scaf00145:42183-46992	AM	mf	0	8.16778	0.00387995
nDi.2.2.2.g05450	nDi.2.2.scaf00145:47778-49946	AM	mf	0	17.0589	0.000583784	yte4_caeel ame: full	GO:0005515
nDi.2.2.2.g05466	nDi.2.2.scaf00146:28018-37304	AM	mf	196.99	29.1828	0.000583784	very low density lipoprotein receptor	GO:0050794,GO:0006810,GO:0030228,GO:0051716,GO:0042221,GO:0007154,GO:0044464,GO:0007417,GO:0005515,GO:0005509,GO:0016021,GO:0033036
nDi.2.2.2.g05468	nDi.2.2.scaf00146:60056-100137	AM	mf	54.3085	12.939	0.000583784	basement membrane proteoglycan	GO:0000003,GO:0016477,GO:0016358,GO:0061199,GO:0040017,GO:0009792,GO:0005515,GO:0007173,GO:0018996,GO:0005604,GO:0031581,GO:0030239,GO:0048644,GO:0008340,GO:0040010,GO:0006898,GO:0005198,GO:0002119
nDi.2.2.2.g05472	nDi.2.2.scaf00147:26166-27692	AM	mf	25.9311	0	0.00317799
nDi.2.2.2.g05487	nDi.2.2.scaf00148:33020-35186	AM	mf	65.6952	13.313	0.00914193	phd-finger family protein	GO:0005515,GO:0008270
nDi.2.2.2.g05499	nDi.2.2.scaf00149:35183-44030	AM	mf	243.227	69.3878	0.00387995	myosin heavy chain	GO:0030241,GO:0007413,GO:0048017,GO:0051015,GO:0005524,GO:0018991,GO:0006936,GO:0040011,GO:0043050,GO:0000146,GO:0010171,GO:0008307,GO:0005863
nDi.2.2.2.g05500	nDi.2.2.scaf00149:45100-50107	AM	mf	61.8895	7.28971	0.000583784
nDi.2.2.2.g05511	nDi.2.2.scaf00150:23511-27167	AM	mf	27.1292	151.923	0.000583784	phosphoenolpyruvate carboxykinase	GO:0004613,GO:0016310,GO:0046872,GO:0016301,GO:0006094,GO:0005525
nDi.2.2.2.g05513	nDi.2.2.scaf00150:40685-53854	AM	mf	8.15771	30.052	0.00317799	nucleolar protein partial	GO:0005634,GO:0006281,GO:0007275,GO:0006355,GO:0003993,GO:0008270
nDi.2.2.2.g05515	nDi.2.2.scaf00150:57946-63462	AM	mf	57.9411	2.52063	0.0073188	centromere-associated protein e	GO:0007018,GO:0005874,GO:0005524,GO:0005515,GO:0003777
nDi.2.2.2.g05534	nDi.2.2.scaf00151:53445-57162	AM	mf	0	4.74657	0.00387995	cdk5 and abl1 enzyme substrate 1-like	GO:0007596,GO:0005829,GO:0009987
nDi.2.2.2.g05537,nDi.2.2.2.g05538	nDi.2.2.scaf00151:66275-78510	AM	mf	12.1395	43.945	0.00858241
nDi.2.2.2.g05549	nDi.2.2.scaf00152:36002-58927	AM	mf	29.9377	79.4298	0.00461866	uncoordinated family member (unc-73)	GO:0016358,GO:0035022,GO:0008078,GO:0040028,GO:0005737,GO:0040017,GO:0009792,GO:0045773,GO:0040039,GO:0005515,GO:0040035,GO:0030838,GO:0007411,GO:0007413,GO:0030424,GO:0018991,GO:0030676,GO:0043652,GO:0005543,GO:0040010,GO:0001764,GO:0035025,GO:0048808,GO:0040018,GO:0016772
nDi.2.2.2.g05563	nDi.2.2.scaf00153:49402-60210	AM	mf	3.96678	18.7204	0.00530781
nDi.2.2.2.g05581,nDi.2.2.2.g05582	nDi.2.2.scaf00155:32917-34098	AM	mf	160.443	554.361	0.00279143
nDi.2.2.2.g05635	nDi.2.2.scaf00159:46640-47260	AM	mf	44.5415	0	0.000583784
nDi.2.2.2.g05638	nDi.2.2.scaf00159:57284-57933	AM	mf	1187.5	4546.31	0.000583784
nDi.2.2.2.g05643	nDi.2.2.scaf00159:72622-76715	AM	mf	111.223	25.0097	0.000583784	rna binding protein	GO:0003729,GO:0042332,GO:0000166
nDi.2.2.2.g05658	nDi.2.2.scaf00161:41153-42980	AM	mf	5.95748	43.9432	0.00425764	vacuolar protein sorting-associated protein 33b	GO:0005774,GO:0051640,GO:0016043,GO:0005770,GO:0006904,GO:0019905,GO:0005764
nDi.2.2.2.g05662	nDi.2.2.scaf00161:68823-70257	AM	mf	98.583	332.204	0.00279143	60s ribosomal protein l17	GO:0007413,GO:0000003,GO:0015934,GO:0009792,GO:0006915,GO:0040010,GO:0040011,GO:0006412,GO:0003735,GO:0002119
nDi.2.2.2.g05667	nDi.2.2.scaf00161:87813-93576	AM	mf	68.9555	22.9651	0.00764369	tk fer protein kinase	GO:0005634,GO:0005524,GO:0016337,GO:0005737,GO:0009792,GO:0046777,GO:0010172,GO:0004713,GO:0019915,GO:0045604,GO:0032880,GO:0005911,GO:0040018,GO:0005886,GO:0008284,GO:0008013
nDi.2.2.2.g05723	nDi.2.2.scaf00167:16661-20789	AM	mf	265.35	82.2273	0.000583784	enolase	GO:0000287,GO:0004634,GO:0006096,GO:0009792,GO:0040010,GO:0008340,GO:0006898,GO:0040035,GO:0000015,GO:0040018,GO:0002119
nDi.2.2.2.g05730	nDi.2.2.scaf00167:80206-83523	AM	mf	11.8105	0	0.000583784
nDi.2.2.2.g05747	nDi.2.2.scaf00169:25833-28781	AM	mf	0	15.2295	0.00387995	egf-like domain containing protein	GO:0016020,GO:0030154
nDi.2.2.2.g05748	nDi.2.2.scaf00169:29817-30553	AM	mf	0	131.111	0.00387995
nDi.2.2.2.g05750	nDi.2.2.scaf00169:38170-41935	AM	mf	0	22.4041	0.000583784	g-protein coupled partial	GO:0007186,GO:0004872,GO:0016021
nDi.2.2.2.g05765	nDi.2.2.scaf00170:74033-76702	AM	mf	0	15.6309	0.00387995
nDi.2.2.2.g05777	nDi.2.2.scaf00172:39224-44449	AM	mf	14.6353	50.5919	0.00356567	zinc finger protein	GO:0005515,GO:0018991,GO:0008270,GO:0005622,GO:0003676
nDi.2.2.2.g05778	nDi.2.2.scaf00172:46012-48175	AM	mf	60.4292	282.617	0.00154456	cyclophilin ovcyp-2	GO:0006457,GO:0003755,GO:0005515,GO:0005623,GO:0000413,GO:0009792
nDi.2.2.2.g05781	nDi.2.2.scaf00172:66699-67071	AM	mf	0	160.884	0.000583784
nDi.2.2.2.g05790	nDi.2.2.scaf00173:9827-43936	AM	mf	19.2641	7.68177	0.00797222	niemann-pick c1 protein	GO:0007165,GO:0005524,GO:0031476,GO:0003774,GO:0030301,GO:0008158,GO:0016021,GO:0008134
nDi.2.2.2.g05803	nDi.2.2.scaf00174:24675-34567	AM	mf	44.2206	3.95425	0.00196768	peptidase family m1 containing protein	GO:0006508,GO:0008237,GO:0008270
nDi.2.2.2.g05819	nDi.2.2.scaf00175:39059-46389	AM	mf	162.486	55.1826	0.00237895	amyloid a4 extracellular domain containing protein	GO:0000003,GO:0031410,GO:0046914,GO:0040017,GO:0043025,GO:0043005,GO:0042395,GO:0016021,GO:0010171,GO:0008201,GO:0040018,GO:0002119
nDi.2.2.2.g05822	nDi.2.2.scaf00175:64573-76323	AM	mf	4.17715	34.8454	0.00764369
nDi.2.2.2.g05841	nDi.2.2.scaf00177:36257-40957	AM	mf	46.2867	13.8815	0.00387995	atp-binding sub-family f member 3	GO:0005524,GO:0006200,GO:0016887
nDi.2.2.2.g05844	nDi.2.2.scaf00177:60592-63051	AM	mf	0	27.1643	0.000583784
nDi.2.2.2.g05847	nDi.2.2.scaf00178:7424-7966	AM	mf	0	100.415	0.000583784
nDi.2.2.2.g05854	nDi.2.2.scaf00178:67804-75009	AM	mf	83.5443	22.1548	0.00196768	k+ channel tetramerization protein	GO:0006813,GO:0005249,GO:0005515,GO:0040011,GO:0016740,GO:0009792,GO:0008076
nDi.2.2.2.g05855	nDi.2.2.scaf00178:78037-80297	AM	mf	813.563	201.46	0.000583784	glyceraldehyde-3-phosphate dehydrogenase	GO:0006096,GO:0051287,GO:0055114,GO:0005737,GO:0009792,GO:0050661,GO:0008340,GO:0019915,GO:0004365
nDi.2.2.2.g05858	nDi.2.2.scaf00179:9705-16690	AM	mf	371.946	63.5767	0.000583784	uncoordinated family member (unc-87)	GO:0051015,GO:0005865,GO:0001725,GO:0051017,GO:0040011,GO:0031674
nDi.2.2.2.g05879	nDi.2.2.scaf00180:53169-55268	AM	mf	88.5004	232.285	0.00971282	bromodomain containing protein	GO:0005515
nDi.2.2.2.g05884	nDi.2.2.scaf00180:80446-81374	AM	mf	150.234	0	0.00461866
nDi.2.2.2.g05886	nDi.2.2.scaf00181:18616-22737	AM	mf	0	16.9584	0.000583784
nDi.2.2.2.g05888	nDi.2.2.scaf00181:48456-49932	AM	mf	0	275.012	0.000583784
nDi.2.2.2.g05899	nDi.2.2.scaf00182:70306-82413	AM	mf	56.928	13.5045	0.000583784	clathrin heavy chain 1	GO:0000003,GO:0016324,GO:0030130,GO:0045334,GO:0031623,GO:0031072,GO:0009792,GO:0009898,GO:0005819,GO:0033572,GO:0005739,GO:0030506,GO:0005624,GO:0031523,GO:0030315,GO:0042277,GO:0007030,GO:0030163,GO:0006915,GO:0006886,GO:0008340,GO:0030132,GO:0090307,GO:0008022,GO:0005198,GO:0002119
nDi.2.2.2.g05911	nDi.2.2.scaf00183:74056-75452	AM	mf	26.2025	0	0.000583784
nDi.2.2.2.g05924	nDi.2.2.scaf00184:68901-73939	AM	mf	11.1971	36.3664	0.00565467
nDi.2.2.2.g05928	nDi.2.2.scaf00185:28697-28937	AM	mf	0	183.293	0.000583784
nDi.2.2.2.g05929	nDi.2.2.scaf00185:31305-41395	AM	mf	33.3812	5.96469	0.00154456	sodium potassium-transporting atpase subunit alpha	GO:0000003,GO:0005524,GO:0005737,GO:0009792,GO:0005391,GO:0006754,GO:0006942,GO:0006814,GO:0050877,GO:0006813,GO:0008015,GO:0046872,GO:0005890,GO:0001508,GO:0040007,GO:0002119,GO:0010248
nDi.2.2.2.g05930	nDi.2.2.scaf00185:41730-42733	AM	mf	49113.1	175.788	0.000583784	sodium potassium-transporting atpase alpha-3 chain	GO:0016020,GO:0006754,GO:0006810,GO:0046872,GO:0015662,GO:0000166
nDi.2.2.2.g05970	nDi.2.2.scaf00188:24353-25689	AM	mf	54.321	0	0.000583784
nDi.2.2.2.g05981	nDi.2.2.scaf00188:78454-81563	AM	mf	83.8461	0	0.000583784
nDi.2.2.2.g05984	nDi.2.2.scaf00189:9465-15164	AM	mf	15.5365	57.9583	0.00914193	ddb1- and cul4-associated factor 7-like	GO:0005634,GO:0005515,GO:0051216
nDi.2.2.2.g05988	nDi.2.2.scaf00189:70325-72004	AM	mf	209.783	0	0.000583784	protein kinase domain containing protein	GO:0004674,GO:0005524,GO:0040011,GO:0006468
nDi.2.2.2.g05990	nDi.2.2.scaf00189:77306-81386	AM	mf	0	8.35686	0.000583784	annexin a5	GO:0050794,GO:0005544,GO:0005515,GO:0005509,GO:0005622,GO:0050896
nDi.2.2.2.g05999	nDi.2.2.scaf00191:8764-12150	AM	mf	72.0388	11.3008	0.00154456
nDi.2.2.2.g06002	nDi.2.2.scaf00191:25581-29068	AM	mf	0	9.57204	0.000583784
nDi.2.2.2.g06016	nDi.2.2.scaf00192:31623-36203	AM	mf	14.9778	78.7551	0.000583784	ring finger protein	GO:0008270
nDi.2.2.2.g06024	nDi.2.2.scaf00193:17992-21652	AM	mf	351.579	1010.75	0.00530781	elongation factor 1 beta	GO:0003746,GO:0006414,GO:0005853
nDi.2.2.2.g06062	nDi.2.2.scaf00197:6027-9141	AM	mf	0	59.2718	0.000583784
nDi.2.2.2.g06071	nDi.2.2.scaf00198:18458-19784	AM	mf	28.3699	0	0.00387995
nDi.2.2.2.g06079	nDi.2.2.scaf00199:938-1640	AM	mf	0	14.3923	0.000583784	zinc finger protein 135-like	GO:0008270,GO:0005622,GO:0003676
nDi.2.2.2.g06098	nDi.2.2.scaf00200:31809-33143	AM	mf	302.961	1161.96	0.000583784	large subunit ribosomal protein 32	GO:0005840,GO:0006412,GO:0003735
nDi.2.2.2.g06112	nDi.2.2.scaf00201:52247-55946	AM	mf	0	4.65955	0.00387995
nDi.2.2.2.g06113	nDi.2.2.scaf00201:60524-61587	AM	mf	0	44.1306	0.000583784
nDi.2.2.2.g06115	nDi.2.2.scaf00202:16178-19998	AM	mf	215.524	24.9643	0.000583784	p40	GO:0009792
nDi.2.2.2.g06134	nDi.2.2.scaf00204:9401-38675	AM	mf	4.13895	13.579	0.000583784	transmembrane cell adhesion receptor mua-3	GO:0031012,GO:0000003,GO:0004872,GO:0005882,GO:0006915,GO:0008340,GO:0005515,GO:0006898,GO:0040011,GO:0030056,GO:0005509,GO:0018996,GO:0016021,GO:0040007,GO:0002119,GO:0071688
nDi.2.2.2.g06160	nDi.2.2.scaf00207:2769-5244	AM	mf	100.421	36.4527	0.00107872	6-phosphofructokinase	GO:0016310,GO:0003872,GO:0005524,GO:0006096,GO:0006200,GO:0005945,GO:0016887
nDi.2.2.2.g06177	nDi.2.2.scaf00208:40039-41176	AM	mf	223.875	1597.9	0.000583784
nDi.2.2.2.g06184	nDi.2.2.scaf00209:214-759	AM	mf	0	82.9806	0.000583784
nDi.2.2.2.g06186	nDi.2.2.scaf00209:31899-32845	AM	mf	0	26.7073	0.000583784	phospholipase a2	GO:0016042,GO:0044281,GO:0004623,GO:0034641,GO:0006644,GO:0005509,GO:0005576,GO:0044249
nDi.2.2.2.g06188	nDi.2.2.scaf00209:41001-43409	AM	mf	133.152	49.7424	0.00764369	eukaryotic translation initiation factor 5	GO:0016070,GO:0000003,GO:0009792,GO:0006413,GO:0040010,GO:0003743,GO:0006898,GO:0005851,GO:0018996,GO:0002119
nDi.2.2.2.g06191	nDi.2.2.scaf00209:64568-65416	AM	mf	246.554	29.9038	0.00237895
nDi.2.2.2.g06199	nDi.2.2.scaf00210:51900-54629	AM	mf	0	12.457	0.00387995	adp-ribosylation factor-like protein 6-like	GO:0033339,GO:0006612,GO:0007368,GO:0034464,GO:0007601,GO:0005543,GO:0042384,GO:0051258,GO:0005879,GO:0030117,GO:0035085,GO:0032402,GO:0007264,GO:0016055,GO:0005525,GO:0070121,GO:0005886
nDi.2.2.2.g06236	nDi.2.2.scaf00214:47188-52744	AM	mf	49.9627	8.0323	0.00387995	novel protein	GO:0005515
nDi.2.2.2.g06238	nDi.2.2.scaf00215:4258-9335	AM	mf	187.496	58.2303	0.000583784	phosphoglycerate kinase 1	GO:0016310,GO:0005524,GO:0005829,GO:0006094,GO:0006096,GO:0005694,GO:0004618
nDi.2.2.2.g06244	nDi.2.2.scaf00215:53536-54186	AM	mf	49.9721	0	0.00461866
nDi.2.2.2.g06255	nDi.2.2.scaf00216:62509-63665	AM	mf	80.7203	0	0.00356567
nDi.2.2.2.g06259	nDi.2.2.scaf00217:14517-17499	AM	mf	19.1863	0	0.000583784	tubulin alpha-2 chain	GO:0000132,GO:0002009,GO:0005874,GO:0005737,GO:0040017,GO:0007067,GO:0009792,GO:0051642,GO:0040039,GO:0032465,GO:0007018,GO:0006184,GO:0003924,GO:0006915,GO:0051258,GO:0040010,GO:0035046,GO:0006898,GO:0008104,GO:0007052,GO:0005525,GO:0005198,GO:0002119
nDi.2.2.2.g06275	nDi.2.2.scaf00218:52082-52340	AM	mf	0	86.7937	0.00387995	pao retrotransposon peptidase family protein	GO:0006259,GO:0003676
nDi.2.2.2.g06288	nDi.2.2.scaf00219:35063-36142	AM	mf	0	34.9711	0.000583784
nDi.2.2.2.g06291	nDi.2.2.scaf00220:80-1222	AM	mf	0	13.7261	0.000583784
nDi.2.2.2.g06296	nDi.2.2.scaf00220:27060-28517	AM	mf	23.3494	0	0.00461866
nDi.2.2.2.g06313	nDi.2.2.scaf00221:63857-68950	AM	mf	0	5.34555	0.00387995	lipase family protein	GO:0004806,GO:0006629
nDi.2.2.2.g06316	nDi.2.2.scaf00222:22180-23257	AM	mf	0	4929.97	0.000583784
nDi.2.2.2.g06342	nDi.2.2.scaf00225:7065-18045	AM	mf	0	15.5294	0.000583784	cre-sulp-5 protein	GO:0055085,GO:0016021,GO:0015103
nDi.2.2.2.g06354	nDi.2.2.scaf00226:31363-38835	AM	mf	5.66563	25.5756	0.00107872	troponin t	GO:0007413,GO:0045214,GO:0030728,GO:0040017,GO:0006937,GO:0007526,GO:0040010,GO:0006898,GO:0005861,GO:0048598
nDi.2.2.2.g06378,nDi.2.2.2.g06379	nDi.2.2.scaf00228:29593-40853	AM	mf	414.055	23.9917	0.000583784
nDi.2.2.2.g06386	nDi.2.2.scaf00228:62553-66140	AM	mf	60.4386	16.3575	0.000583784
nDi.2.2.2.g06390	nDi.2.2.scaf00229:32136-32547	AM	mf	0	134.548	0.000583784
nDi.2.2.2.g06397	nDi.2.2.scaf00230:13074-15115	AM	mf	126.079	13.1307	0.00667691	serine threonine protein phosphatase pp1 isozyme 1	GO:0000003,GO:0004721
nDi.2.2.2.g06413	nDi.2.2.scaf00232:4434-6231	AM	mf	0	16.4897	0.000583784
nDi.2.2.2.g06418	nDi.2.2.scaf00232:42856-43792	AM	mf	0	251.969	0.000583784
nDi.2.2.2.g06420	nDi.2.2.scaf00232:52410-54213	AM	mf	18.2262	0	0.000583784
nDi.2.2.2.g06425	nDi.2.2.scaf00233:23110-39375	AM	mf	155.99	7.25357	0.000583784	cell division protein	GO:0002009,GO:0009792,GO:0030496,GO:0022008,GO:0005515,GO:0005875,GO:0040035,GO:0016021,GO:0007349,GO:0018991,GO:0000910,GO:0045172,GO:0003924,GO:0031105,GO:0032154,GO:0040011,GO:0005525,GO:0005940,GO:0007049
nDi.2.2.2.g06430	nDi.2.2.scaf00233:61838-66338	AM	mf	0	5.58029	0.00387995	wd repeat-containing protein 35	GO:0042384,GO:0005932,GO:0005515,GO:0035085,GO:0005813
nDi.2.2.2.g06459	nDi.2.2.scaf00237:19448-19930	AM	mf	0	111.566	0.000583784
nDi.2.2.2.g06462	nDi.2.2.scaf00237:33924-34865	AM	mf	75.5577	0	0.00196768
nDi.2.2.2.g06472	nDi.2.2.scaf00238:15782-17770	AM	mf	0	13.6949	0.000583784
nDi.2.2.2.g06474	nDi.2.2.scaf00238:29699-32936	AM	mf	0	26.4512	0.000583784
nDi.2.2.2.g06486	nDi.2.2.scaf00239:51971-63849	AM	mf	65.0089	23.152	0.00154456	immunoglobulin i-set domain containing protein	GO:0005515
nDi.2.2.2.g06487	nDi.2.2.scaf00240:941-16854	AM	mf	8.04594	23.9124	0.00945466	protein tyrosine phosphatase family member (ptp-3)	GO:0000003,GO:0007369,GO:0035335,GO:0005001,GO:0005912,GO:0009792,GO:0007416,GO:0010172,GO:0008544,GO:0005515,GO:0045202
nDi.2.2.2.g06489	nDi.2.2.scaf00240:29159-38281	AM	mf	7.80651	144.231	0.00530781	protein tyrosine phosphatase family member (ptp-3)	GO:0016020,GO:0007369,GO:0000003,GO:0004872,GO:0035335,GO:0007154,GO:0044464,GO:0004725,GO:0005912,GO:0009792,GO:0007416,GO:0010172,GO:0008544,GO:0005515,GO:0048523,GO:0023052,GO:0045202
nDi.2.2.2.g06515	nDi.2.2.scaf00244:282-1333	AM	mf	0	35.7196	0.000583784	ecdysone-induced protein 74ef isoform b	GO:0005634,GO:0006355,GO:0043565,GO:0003700
nDi.2.2.2.g06539	nDi.2.2.scaf00246:63306-66209	AM	mf	0	6.78104	0.000583784	cre-col-46 protein	GO:0005581
nDi.2.2.2.g06544	nDi.2.2.scaf00247:46611-46887	AM	mf	9746.95	60474.7	0.00107872
nDi.2.2.2.g06547	nDi.2.2.scaf00248:75-47316	AM	mf	74.9243	15.9267	0.000583784	uncoordinated family member (unc-89)	GO:0030241,GO:0017048,GO:0005524,GO:0006468,GO:0031430,GO:0004672,GO:0040011,GO:0019902,GO:0035023,GO:0005089
nDi.2.2.2.g06553	nDi.2.2.scaf00249:36513-48263	AM	mf	128.97	38.5436	0.00107872	ubiquitin family protein	GO:0050794,GO:0044267,GO:0044424,GO:0005515,GO:0007275,GO:0048856,GO:0006915
nDi.2.2.2.g06555	nDi.2.2.scaf00249:53560-59953	AM	mf	0	12.4373	0.000583784	lbp bpi cetp c-terminal domain containing protein	GO:0008289,GO:0019915
nDi.2.2.2.g06569	nDi.2.2.scaf00251:15195-27707	AM	mf	25.4204	7.22558	0.00764369
nDi.2.2.2.g06570	nDi.2.2.scaf00251:28617-31875	AM	mf	208.501	11.4565	0.00196768	pyruvate dehydrogenase	GO:0003908,GO:0008340,GO:0040010,GO:0006281,GO:0009792
nDi.2.2.2.g06579	nDi.2.2.scaf00252:14700-14919	AM	mf	0	151.181	0.00387995
nDi.2.2.2.g06586	nDi.2.2.scaf00252:64076-64319	AM	mf	0	105.495	0.00387995
nDi.2.2.2.g06599	nDi.2.2.scaf00253:61510-63559	AM	mf	385.91	34.3662	0.000583784	major intrinsic protein	GO:0006833,GO:0016323,GO:0055085,GO:0050829,GO:0022838,GO:0008340,GO:0016021,GO:0045087,GO:0015793
nDi.2.2.2.g06603	nDi.2.2.scaf00254:48373-49458	AM	mf	0	74.0066	0.000583784
nDi.2.2.2.g06619	nDi.2.2.scaf00256:34631-58317	AM	mf	0.670133	8.64115	0.000583784	phthioceranic hydroxyphthioceranic acid synthase-like	GO:0031177,GO:0009058,GO:0000166,GO:0048037,GO:0016740,GO:0000036,GO:0016788
nDi.2.2.2.g06628	nDi.2.2.scaf00257:37158-41340	AM	mf	0	15.7873	0.000583784	retinal homeobox protein rx	GO:0022008,GO:0005634,GO:0006355,GO:0043565,GO:0003700
nDi.2.2.2.g06641	nDi.2.2.scaf00258:40670-44435	AM	mf	38.8437	153.194	0.00196768	vacuolar protein sorting-associated protein 28 homolog	GO:0005840,GO:0006810,GO:0032801,GO:0000813,GO:0030163,GO:0009792,GO:0040010,GO:0040011,GO:0006412,GO:0040035,GO:0003735,GO:0002119
nDi.2.2.2.g06642	nDi.2.2.scaf00258:45145-46367	AM	mf	56.2643	274.13	0.000583784	cytochrome c oxidase subunit iv	GO:0004129,GO:0007275,GO:0040007
nDi.2.2.2.g06650	nDi.2.2.scaf00259:24163-24520	AM	mf	0	35.5631	0.00387995
nDi.2.2.2.g06652	nDi.2.2.scaf00259:46659-49784	AM	mf	0	4.35181	0.00387995
nDi.2.2.2.g06664	nDi.2.2.scaf00261:20185-23252	AM	mf	19.6335	0	0.00461866	pdz domain containing protein	GO:0005515,GO:0040035,GO:0040007,GO:0002119,GO:0009792
nDi.2.2.2.g06672	nDi.2.2.scaf00262:7505-9297	AM	mf	0	8.0205	0.00387995
nDi.2.2.2.g06677	nDi.2.2.scaf00262:39725-41778	AM	mf	45.1208	0	0.000583784	ov39 antigen -like	GO:0043565
nDi.2.2.2.g06686	nDi.2.2.scaf00263:31667-41235	AM	mf	0	17.2162	0.000583784	major intrinsic protein	GO:0006833,GO:0016323,GO:0050829,GO:0015250,GO:0008340,GO:0005515,GO:0016021,GO:0045087,GO:0015793
nDi.2.2.2.g06688	nDi.2.2.scaf00263:55953-58677	AM	mf	0	15.9573	0.000583784	4-hydroxybutyrate -transferase	GO:0019239,GO:0016787,GO:0006084,GO:0016740,GO:0009168
nDi.2.2.2.g06693	nDi.2.2.scaf00264:30757-31159	AM	mf	0	54.8748	0.000583784
nDi.2.2.2.g06700	nDi.2.2.scaf00265:13589-18644	AM	mf	32.816	7.47713	0.00701901
nDi.2.2.2.g06704	nDi.2.2.scaf00265:35148-37127	AM	mf	0	16.2002	0.00387995
nDi.2.2.2.g06727	nDi.2.2.scaf00268:38194-43292	AM	mf	0	11.8958	0.000583784	udp-glucoronosyl and udp-glucosyl transferase family protein	GO:0005615,GO:0008152,GO:0016758
nDi.2.2.2.g06730	nDi.2.2.scaf00269:9194-11712	AM	mf	0	8.28185	0.00387995	valacyclovir hydrolase	GO:0016787
nDi.2.2.2.g06738	nDi.2.2.scaf00270:31019-34944	AM	mf	89.3115	16.1336	0.00154456	pdz domain	GO:0008340,GO:0046872,GO:0005515,GO:0040011,GO:0043050,GO:0055120
nDi.2.2.2.g06753	nDi.2.2.scaf00271:58300-59022	AM	mf	108.797	0	0.000583784
nDi.2.2.2.g06761	nDi.2.2.scaf00272:54765-57222	AM	mf	15.8541	90.5486	0.00317799	ph domain containing protein	GO:0005515,GO:0005543
nDi.2.2.2.g06762	nDi.2.2.scaf00273:120-3262	AM	mf	37.156	0	0.00107872	cadherin domain protein	GO:0040010,GO:0040011,GO:0005509,GO:0007156,GO:0016021,GO:0005886,GO:0002119
nDi.2.2.2.g06782	nDi.2.2.scaf00275:40488-58817	AM	mf	16.177	3.79952	0.00425764	kinesin-like protein kif13a	GO:0016614,GO:0007018,GO:0005515,GO:0005524,GO:0005874,GO:0005975,GO:0003777
nDi.2.2.2.g06796	nDi.2.2.scaf00277:50776-54850	AM	mf	3105.57	19.5761	0.000583784	probable atp-dependent rna helicase ddx47	GO:0005524,GO:0006364,GO:0009792,GO:0008026,GO:0006915,GO:0003676,GO:0040010,GO:0005515,GO:0005730,GO:0010171,GO:0040035,GO:0008380,GO:0002119
nDi.2.2.2.g06803	nDi.2.2.scaf00278:48176-49042	AM	mf	60.6251	0	0.000583784	uncharacterized protein	GO:0005515,GO:0030111
nDi.2.2.2.g06807	nDi.2.2.scaf00279:16709-20899	AM	mf	116.807	13.0676	0.000583784	serine threonine-protein phosphatase 2a catalytic subunit beta isoform	GO:0044424,GO:0016787,GO:0050789,GO:0050896,GO:0009987,GO:0005488
nDi.2.2.2.g06823	nDi.2.2.scaf00282:2553-4636	AM	mf	0	25.4719	0.000583784
nDi.2.2.2.g06827	nDi.2.2.scaf00282:33060-38340	AM	mf	7.99221	39.4831	0.00600241	ctp synthase	GO:0006221,GO:0003883
nDi.2.2.2.g06830	nDi.2.2.scaf00282:51071-54369	AM	mf	0	33.6061	0.000583784	neuroendocrine protein 7b2	GO:0016504,GO:0030141,GO:0010466,GO:0007218,GO:0010952,GO:0030414
nDi.2.2.2.g06848	nDi.2.2.scaf00284:52431-56677	AM	mf	0	76.4367	0.000583784
nDi.2.2.2.g06854	nDi.2.2.scaf00285:31270-31489	AM	mf	0	352.757	0.000583784
nDi.2.2.2.g06859	nDi.2.2.scaf00286:106-1928	AM	mf	0	22.2639	0.000583784
nDi.2.2.2.g06871	nDi.2.2.scaf00287:11956-12973	AM	mf	237.95	866.97	0.00107872	large subunit ribosomal protein 23	GO:0000003,GO:0005840,GO:0007165,GO:0018996,GO:0006355,GO:0006412,GO:0003735,GO:0040007,GO:0002119,GO:0009792
nDi.2.2.2.g06874	nDi.2.2.scaf00287:21376-23000	AM	mf	12.5101	0	0.00356567	n -adenine-specific dna methyltransferase 2	GO:0008168,GO:0032259,GO:0003676
nDi.2.2.2.g06880	nDi.2.2.scaf00288:75-1979	AM	mf	0	12.563	0.000583784	sorbitol partial	GO:0000166,GO:0008270,GO:0055114,GO:0016491
nDi.2.2.2.g06889	nDi.2.2.scaf00288:44833-46568	AM	mf	168.928	20.554	0.000583784	ribonuclease h1	GO:0004523,GO:0003676
nDi.2.2.2.g06890	nDi.2.2.scaf00288:50992-53657	AM	mf	17.7168	0	0.000583784	protein isoform b	GO:0008270
nDi.2.2.2.g06901	nDi.2.2.scaf00290:2743-5137	AM	mf	0	11.113	0.000583784	hypothetical kda protein in taf40-erv25 intergenic	GO:0008168,GO:0032259
nDi.2.2.2.g06902	nDi.2.2.scaf00290:8822-10112	AM	mf	23.1888	0	0.00356567
nDi.2.2.2.g06907	nDi.2.2.scaf00290:30605-33930	AM	mf	77.0053	21.736	0.00425764	epsin 2	GO:0019915,GO:0040010,GO:0051729,GO:0006898,GO:0040017,GO:0002119,GO:0009792
nDi.2.2.2.g06913	nDi.2.2.scaf00291:51726-56014	AM	mf	186.397	25.801	0.000583784
nDi.2.2.2.g06916	nDi.2.2.scaf00292:28347-28560	AM	mf	0	445.753	0.000583784
nDi.2.2.2.g06931	nDi.2.2.scaf00294:15713-55901	AM	mf	41.0759	14.6205	0.0073188	spectrin beta chain	GO:0002064,GO:0016324,GO:0005737,GO:0046622,GO:0040002,GO:0018991,GO:0045793,GO:0005543,GO:0003779,GO:0010172,GO:0040010,GO:0035150,GO:0040012,GO:0040018,GO:0002119,GO:0071688
nDi.2.2.2.g06937	nDi.2.2.scaf00295:18998-20237	AM	mf	324.617	0	0.000583784
nDi.2.2.2.g06943	nDi.2.2.scaf00296:3089-5663	AM	mf	0	8.92387	0.000583784	cre-lon-2 protein	GO:0043395,GO:0016020,GO:0005578
nDi.2.2.2.g06949	nDi.2.2.scaf00297:3213-10833	AM	mf	70.4089	179.182	0.00498405	fatty acid elongation protein 3	GO:0040010,GO:0016021
nDi.2.2.2.g06954	nDi.2.2.scaf00297:26574-26838	AM	mf	0	107.638	0.000583784
nDi.2.2.2.g06959	nDi.2.2.scaf00298:5159-8336	AM	mf	97.1448	19.691	0.00914193	succinate dehydrogenase iron-sulfur mitochondrial precursor	GO:0009055,GO:0000003,GO:0006810,GO:0051537,GO:0048039,GO:0009792,GO:0006099,GO:0040010,GO:0022900,GO:0005749,GO:0046872,GO:0010171,GO:0051539,GO:0008177,GO:0002119,GO:0051538
nDi.2.2.2.g06975	nDi.2.2.scaf00300:36248-47282	AM	mf	16.7701	46.462	0.00317799	hypothetical protein LOAG_09424 [Loa loa]	GO:0008270,GO:0005622
nDi.2.2.2.g06976	nDi.2.2.scaf00300:50369-53943	AM	mf	0	24.4308	0.00387995	hypothetical protein CAEBREN_05517 [Caenorhabditis brenneri]	GO:0008340,GO:0018991,GO:0040011,GO:0040035
nDi.2.2.2.g06978	nDi.2.2.scaf00301:7278-9487	AM	mf	0	23.1323	0.000583784	cre-tsp-3 protein	GO:0016021
nDi.2.2.2.g06986	nDi.2.2.scaf00302:22963-23479	AM	mf	0	247.595	0.000583784
nDi.2.2.2.g06991	nDi.2.2.scaf00302:49888-54141	AM	mf	77.8752	21.1356	0.00237895	calcium calmodulin-dependent 3 -cyclic nucleotide phosphodiesterase 1c	GO:0046872,GO:0004114,GO:0007165,GO:0008152,GO:0005516
nDi.2.2.2.g06997	nDi.2.2.scaf00304:14767-15817	AM	mf	1658	143.41	0.000583784
nDi.2.2.2.g07012	nDi.2.2.scaf00306:11087-15504	AM	mf	346.838	131.312	0.00971282	60 kda heat shock mitochondrial-like	GO:0000003,GO:0005524,GO:0009408,GO:0009792,GO:0007005,GO:0000302,GO:0034514,GO:0040010,GO:0051082,GO:0005739,GO:0008134,GO:0030968,GO:0042026,GO:0002119
nDi.2.2.2.g07018	nDi.2.2.scaf00306:34425-35836	AM	mf	172.716	0	0.000583784
nDi.2.2.2.g07023	nDi.2.2.scaf00307:46-2748	AM	mf	150.84	15.3284	0.00196768	gln-2 protein	GO:0005524,GO:0004356,GO:0006542,GO:0009792
nDi.2.2.2.g07024	nDi.2.2.scaf00307:4624-8434	AM	mf	0	17.9871	0.000583784	nematode cuticle collagen n-terminal domain containing protein	GO:0032501,GO:0048856
nDi.2.2.2.g07040	nDi.2.2.scaf00309:14965-22780	AM	mf	35.5179	11.162	0.0073188	dead deah box helicase family protein	GO:0008406,GO:0005524,GO:0043186,GO:0008026,GO:0003676
nDi.2.2.2.g07048	nDi.2.2.scaf00310:23240-32892	AM	mf	43.7226	7.03372	0.00107872	acyltransferase family protein	GO:0016747
nDi.2.2.2.g07053	nDi.2.2.scaf00310:50922-53256	AM	mf	0	9.32348	0.00387995	cyclin-dependent kinase-like 1-like	GO:0004674,GO:0005524,GO:0006468
nDi.2.2.2.g07057	nDi.2.2.scaf00311:34531-37355	AM	mf	28.4374	0	0.000583784	mpv17 protein	GO:0042592,GO:0032836,GO:0034614,GO:0005777,GO:0007605,GO:0016021,GO:0005743,GO:0000002,GO:0048839,GO:2000377
nDi.2.2.2.g07066	nDi.2.2.scaf00313:1762-10639	AM	mf	54.7022	10.5395	0.000583784	dna polymerase delta catalytic subunit	GO:0003677,GO:0007346,GO:0008310,GO:0045004,GO:0035188,GO:0009792,GO:0022008,GO:0005875,GO:0000166,GO:0043137,GO:0006272,GO:0000910,GO:0006287,GO:0000084,GO:0003887,GO:0006898,GO:0043625,GO:0006297,GO:0002119
nDi.2.2.2.g07086	nDi.2.2.scaf00315:19477-24960	AM	mf	229.62	31.5139	0.000583784	fumarase 1	GO:0000003,GO:0048873,GO:0004333,GO:0009792,GO:0006099,GO:0040010,GO:0006898,GO:0045239,GO:0005739,GO:0002119,GO:0006106
nDi.2.2.2.g07093,nDi.2.2.2.g07094	nDi.2.2.scaf00316:17154-23638	AM	mf	85.1055	10.6705	0.00356567
nDi.2.2.2.g07096	nDi.2.2.scaf00316:30160-33711	AM	mf	17.2471	0	0.000583784
nDi.2.2.2.g07166	nDi.2.2.scaf00325:3778-5505	AM	mf	73.9045	0	0.000583784	sin3 histone deacetylase corepressor complex component sds3	GO:0045892,GO:0042826,GO:0016580,GO:0042803
nDi.2.2.2.g07175	nDi.2.2.scaf00326:12582-14786	AM	mf	217.381	651.506	0.00107872	small subunit ribosomal protein 14	GO:0000003,GO:0005840,GO:0040010,GO:0018996,GO:0006412,GO:0003735,GO:0002119,GO:0009792
nDi.2.2.2.g07177	nDi.2.2.scaf00326:19061-19562	AM	mf	311.566	1872.42	0.000583784	ribosomal protein l36	GO:0006415,GO:0000184,GO:0022625,GO:0006414,GO:0006413,GO:0006614,GO:0005730,GO:0019083,GO:0003735
nDi.2.2.2.g07184	nDi.2.2.scaf00326:42747-49872	AM	mf	151.59	23.1647	0.000583784
nDi.2.2.2.g07203	nDi.2.2.scaf00329:34541-35702	AM	mf	0	83.6745	0.00387995
nDi.2.2.2.g07214	nDi.2.2.scaf00331:825-4153	AM	mf	0	48.7164	0.000583784
nDi.2.2.2.g07223	nDi.2.2.scaf00332:29587-37895	AM	mf	94.8486	21.6432	0.000583784	exportin-1	GO:0002009,GO:0005635,GO:0008565,GO:0019058,GO:0009792,GO:0000122,GO:0046796,GO:0005829,GO:0042493,GO:0005654,GO:0005642,GO:0046825,GO:0010824,GO:0000236,GO:0040010,GO:0019904,GO:0030529,GO:0042176,GO:0040011,GO:0051301,GO:0010171,GO:0016071,GO:0034504,GO:0000776,GO:0002119
nDi.2.2.2.g07226	nDi.2.2.scaf00333:10813-12584	AM	mf	88.39	481.224	0.000583784	actin-depolymerizing factor 1	GO:0051015,GO:0009792,GO:0005865,GO:0008340,GO:0040011,GO:0040035,GO:0030838,GO:0030042,GO:0040007,GO:0002119,GO:0030240,GO:0051014
nDi.2.2.2.g07240	nDi.2.2.scaf00335:45866-50221	AM	mf	0	7.51249	0.00387995	flavonol reductase cinnamoyl-	GO:0006694,GO:0000166,GO:0003854,GO:0055114
nDi.2.2.2.g07247	nDi.2.2.scaf00337:23137-23713	AM	mf	559.851	43.4564	0.000583784	linker histone h1 and h5 family protein	GO:0003677,GO:0000784,GO:0006334,GO:0005737,GO:0009792,GO:0007281,GO:0051729,GO:0040007,GO:0002119,GO:0045132,GO:0000786
nDi.2.2.2.g07248	nDi.2.2.scaf00337:24794-25205	AM	mf	3371.75	183.598	0.000583784	histone -like	GO:0005634,GO:0003677,GO:0006334,GO:0000786
nDi.2.2.2.g07249	nDi.2.2.scaf00337:27877-28258	AM	mf	2095.01	368.77	0.000583784	histone h2a	GO:0005634,GO:0003677,GO:0006334,GO:0000786
nDi.2.2.2.g07250	nDi.2.2.scaf00337:28557-28926	AM	mf	5062.44	1407.1	0.00279143	histone h2b	GO:0035267,GO:0000003,GO:0006334,GO:0009792,GO:0060465,GO:0005811,GO:0040011,GO:0043565,GO:0040007,GO:0002119,GO:0000786
nDi.2.2.2.g07270	nDi.2.2.scaf00339:42605-48821	AM	mf	13.1982	84.754	0.000583784
nDi.2.2.2.g07275	nDi.2.2.scaf00340:28798-36694	AM	mf	0	7.04619	0.000583784
nDi.2.2.2.g07277	nDi.2.2.scaf00341:20680-23278	AM	mf	169.732	11.1462	0.00634425
nDi.2.2.2.g07286	nDi.2.2.scaf00343:12153-15388	AM	mf	117.931	32.5218	0.0073188
nDi.2.2.2.g07289	nDi.2.2.scaf00343:33512-37320	AM	mf	15.5234	0	0.000583784
nDi.2.2.2.g07294	nDi.2.2.scaf00345:198-4033	AM	mf	33.3406	0	0.000583784
nDi.2.2.2.g07306	nDi.2.2.scaf00347:15439-23177	AM	mf	157.727	37.6985	0.000583784	heat shock 70 kda protein 4l	GO:0005524
nDi.2.2.2.g07307	nDi.2.2.scaf00347:23321-32066	AM	mf	48.2883	13.9567	0.00237895	kinase suppressor of ras	GO:0000003,GO:0005524,GO:0005622,GO:0006468,GO:0004713,GO:0046872,GO:0046579,GO:0004674,GO:0001708,GO:0048856,GO:0002119,GO:0051451
nDi.2.2.2.g07330	nDi.2.2.scaf00351:2152-3022	AM	mf	310.427	0	0.000583784
nDi.2.2.2.g07345	nDi.2.2.scaf00353:37555-38301	AM	mf	214.401	0	0.000583784
nDi.2.2.2.g07347	nDi.2.2.scaf00353:47322-48187	AM	mf	98.5007	0	0.000583784
nDi.2.2.2.g07356	nDi.2.2.scaf00355:12676-19539	AM	mf	0	5.6333	0.00387995
nDi.2.2.2.g07366	nDi.2.2.scaf00356:9835-11228	AM	mf	0	26.7073	0.000583784
nDi.2.2.2.g07367	nDi.2.2.scaf00356:12686-15634	AM	mf	18.0424	0	0.000583784
nDi.2.2.2.g07401	nDi.2.2.scaf00361:21706-26008	AM	mf	0	9.12724	0.000583784	f-box lrr-repeat protein 7-like isoform 2	GO:0005515
nDi.2.2.2.g07404	nDi.2.2.scaf00361:34877-36254	AM	mf	0	31.2864	0.000583784	pr domain zinc finger protein 8-like	GO:0005622,GO:0008270
nDi.2.2.2.g07432	nDi.2.2.scaf00367:33187-40349	AM	mf	0	10.5933	0.000583784	ribonuclease zc3h12a	GO:0008270,GO:0003676
nDi.2.2.2.g07443	nDi.2.2.scaf00369:24562-29064	AM	mf	0	26.1381	0.000583784	protein big brother	GO:0005634,GO:0003713
nDi.2.2.2.g07446	nDi.2.2.scaf00369:45264-46542	AM	mf	0	25.8246	0.000583784
nDi.2.2.2.g07454	nDi.2.2.scaf00371:7387-13251	AM	mf	18.6343	63.3696	0.000583784	cre-rsr-2 protein	GO:0008340,GO:0040027,GO:0040035,GO:0040007,GO:0009792
nDi.2.2.2.g07462	nDi.2.2.scaf00372:34232-39742	AM	mf	70.0919	9.25302	0.000583784	succinate dehydrogenase	GO:0009055,GO:0016627,GO:0018991,GO:0050660,GO:0004609,GO:0009792,GO:0008654,GO:0006099,GO:0040010,GO:0022900,GO:0010171,GO:0005743,GO:0002119
nDi.2.2.2.g07463	nDi.2.2.scaf00372:41648-45318	AM	mf	0	15.93	0.000583784	major facilitator superfamily protein	GO:0055085,GO:0016021
nDi.2.2.2.g07470	nDi.2.2.scaf00374:15143-15359	AM	mf	0	158.878	0.00387995
nDi.2.2.2.g07476	nDi.2.2.scaf00376:8970-9669	AM	mf	1372.75	8776.97	0.000583784	small subunit ribosomal protein 28	GO:0005840,GO:0006412,GO:0003735
nDi.2.2.2.g07482	nDi.2.2.scaf00376:35308-37358	AM	mf	25.8381	188.609	0.000583784	adenine nucleotide translocator family member (ant- )	GO:0002009,GO:0008233,GO:0009792,GO:0043065,GO:0000295,GO:0005515,GO:0016021,GO:0040035,GO:0040002,GO:0055085,GO:0007005,GO:0008340,GO:0040010,GO:0006508,GO:0006898,GO:0005743,GO:0010171,GO:0002119
nDi.2.2.2.g07484	nDi.2.2.scaf00377:4516-5231	AM	mf	0	27.1993	0.000583784	pao retrotransposon peptidase family protein	GO:0005488
nDi.2.2.2.g07486	nDi.2.2.scaf00377:9827-11821	AM	mf	0	16.0391	0.000583784
nDi.2.2.2.g07497	nDi.2.2.scaf00378:31190-33941	AM	mf	24.5302	0	0.000583784
nDi.2.2.2.g07498	nDi.2.2.scaf00378:37249-42644	AM	mf	74.76	341.883	0.000583784	tia-1 homologue	GO:0000003,GO:0002009,GO:0009792,GO:0003676,GO:0000166,GO:0040011,GO:0010171,GO:0040007,GO:0002119
nDi.2.2.2.g07499	nDi.2.2.scaf00379:1069-3087	AM	mf	0	10.2665	0.000583784
nDi.2.2.2.g07512	nDi.2.2.scaf00380:29654-35751	AM	mf	0	4.14841	0.000583784	intraflagellar transport protein 81 homolog	GO:0005929,GO:0032006,GO:0005813,GO:0048793
nDi.2.2.2.g07515	nDi.2.2.scaf00380:44288-45287	AM	mf	114.849	0	0.00387995
nDi.2.2.2.g07517	nDi.2.2.scaf00381:6282-10336	AM	mf	0	19.314	0.000583784
nDi.2.2.2.g07522	nDi.2.2.scaf00381:24752-27121	AM	mf	0	11.4177	0.00387995	cre-nsy-4 protein	GO:0016021,GO:0009792
nDi.2.2.2.g07535	nDi.2.2.scaf00383:7885-13303	AM	mf	427.646	20.075	0.000583784
nDi.2.2.2.g07539	nDi.2.2.scaf00384:5443-10360	AM	mf	77.8564	12.5484	0.00387995	pyruvate dehydrogenase e1 component alpha subunit	GO:0016477,GO:0048477,GO:0006096,GO:0055114,GO:0009792,GO:0008406,GO:0040010,GO:0008340,GO:0006898,GO:0004739,GO:0005739
nDi.2.2.2.g07579	nDi.2.2.scaf00390:42967-43893	AM	mf	0	276.44	0.000583784	glutamate-gated chloride channel	GO:0005230,GO:0030054,GO:0016021,GO:0005886,GO:0006811,GO:0045211
nDi.2.2.2.g07596	nDi.2.2.scaf00392:34486-37314	AM	mf	0	6.38085	0.00387995	nad dependent epimerase dehydratase family protein	GO:0016616,GO:0018991,GO:0040017,GO:0009058,GO:0009225,GO:0000166,GO:0008460,GO:0040007,GO:0002119,GO:0050662
nDi.2.2.2.g07597	nDi.2.2.scaf00392:38774-39581	AM	mf	149.07	0	0.000583784
nDi.2.2.2.g07604	nDi.2.2.scaf00394:12965-19510	AM	mf	0	5.97377	0.00387995	lim homeobox protein lhx9	GO:0005634,GO:0006355,GO:0043565,GO:0008270,GO:0003700,GO:0048731
nDi.2.2.2.g07619	nDi.2.2.scaf00397:9229-11453	AM	mf	77.681	329.422	0.000583784	ribosomal protein l24	GO:0000003,GO:0005840,GO:0040010,GO:0006412,GO:0003735,GO:0002119,GO:0009792
nDi.2.2.2.g07634	nDi.2.2.scaf00399:36885-39925	AM	mf	293.515	19.6191	0.000583784	y box binding protein 1	GO:0003677,GO:0006355,GO:0030529,GO:0043021
nDi.2.2.2.g07644	nDi.2.2.scaf00402:5704-9888	AM	mf	0	30.7308	0.00387995	isoform a	GO:0008105,GO:0008355,GO:0006979,GO:0005515,GO:0016021,GO:0005789,GO:0005886,GO:0015031,GO:0045178
nDi.2.2.2.g07645	nDi.2.2.scaf00402:12938-13627	AM	mf	0	38.103	0.000583784	duoxa-like protein	GO:0016021,GO:0005789,GO:0015031
nDi.2.2.2.g07646	nDi.2.2.scaf00402:18113-21235	AM	mf	163.479	23.5924	0.00356567
nDi.2.2.2.g07652	nDi.2.2.scaf00403:13858-17466	AM	mf	260.46	48.7475	0.000583784	cyclophilin ovcyp-2	GO:0006457,GO:0003755,GO:0005515,GO:0005623,GO:0000413,GO:0009792
nDi.2.2.2.g07653	nDi.2.2.scaf00403:24222-27152	AM	mf	211.641	25.5594	0.000583784	galectin	GO:0005515,GO:0060102,GO:0005529,GO:0016936
nDi.2.2.2.g07656	nDi.2.2.scaf00404:8440-11547	AM	mf	0	13.5742	0.000583784	cathepsin l	GO:0006508,GO:0004197
nDi.2.2.2.g07657	nDi.2.2.scaf00404:20708-23169	AM	mf	229.504	0	0.000583784	glyceraldehyde-3-phosphate dehydrogenase	GO:0006096,GO:0051287,GO:0005737,GO:0055114,GO:0009792,GO:0008406,GO:0050661,GO:0008340,GO:0019915,GO:0040018,GO:0002119,GO:0004365
nDi.2.2.2.g07665	nDi.2.2.scaf00406:590-1246	AM	mf	0	120.663	0.000583784
nDi.2.2.2.g07672	nDi.2.2.scaf00406:31667-34822	AM	mf	100.281	17.4515	0.000583784
nDi.2.2.2.g07700	nDi.2.2.scaf00410:38117-38333	AM	mf	0	158.878	0.00387995
nDi.2.2.2.g07715	nDi.2.2.scaf00413:175-2475	AM	mf	0	22.2133	0.000583784	hypothetical kda protein in chromosome	GO:0015671,GO:0020037,GO:0005344,GO:0019825
nDi.2.2.2.g07720	nDi.2.2.scaf00413:24676-29187	AM	mf	0	12.5208	0.000583784
nDi.2.2.2.g07723	nDi.2.2.scaf00414:574-1721	AM	mf	14.9543	0	0.00196768	protein melted	GO:0005515,GO:0005543
nDi.2.2.2.g07739	nDi.2.2.scaf00417:16934-19281	AM	mf	0	16.5007	0.00387995	cre-glb-14 protein	GO:0015671,GO:0020037,GO:0005344,GO:0019825
nDi.2.2.2.g07740	nDi.2.2.scaf00417:19607-21211	AM	mf	111.038	358.039	0.000583784	ribosomal protein l15	GO:0003723,GO:0006415,GO:0000184,GO:0022625,GO:0006414,GO:0006413,GO:0006614,GO:0019083,GO:0003735
nDi.2.2.2.g07752	nDi.2.2.scaf00419:41290-42566	AM	mf	0	16.6511	0.000583784
nDi.2.2.2.g07793	nDi.2.2.scaf00428:15696-22061	AM	mf	40.3198	5.55114	0.00279143	serine threonine protein kinase	GO:0000003,GO:0005524,GO:0051225,GO:0007099,GO:0006468,GO:0009792,GO:0005814,GO:0004713,GO:0004674,GO:0040011,GO:0051301,GO:0008104
nDi.2.2.2.g07794	nDi.2.2.scaf00428:25226-29095	AM	mf	0	9.57204	0.000583784	methyltransferase-like protein 13	GO:0008152,GO:0003824
nDi.2.2.2.g07800	nDi.2.2.scaf00429:24984-30294	AM	mf	123.312	46.1148	0.00387995	independent phosphoglycerate mutase isoform 2	GO:0006007,GO:0018991,GO:0005737,GO:0009792,GO:0040010,GO:0008340,GO:0004619,GO:0040011,GO:0010171,GO:0002119,GO:0030145
nDi.2.2.2.g07823	nDi.2.2.scaf00434:1534-7420	AM	mf	610.797	168.796	0.000583784	fructose-bisphosphate aldolase 1	GO:0016020,GO:0035094,GO:0006096,GO:0032496,GO:0043627,GO:0006754,GO:0006941,GO:0030018,GO:0005829,GO:0015629,GO:0005739,GO:0002020,GO:0070062,GO:0051289,GO:0004332,GO:0006094,GO:0008092,GO:0042802,GO:0009408,GO:0008360,GO:0046716,GO:0001666,GO:0019861,GO:0070061,GO:0043234,GO:0030388
nDi.2.2.2.g07832	nDi.2.2.scaf00435:27104-27455	AM	mf	0	74.0066	0.000583784
nDi.2.2.2.g07838	nDi.2.2.scaf00436:22688-32186	AM	mf	11.8532	33.3602	0.00764369	remodeling and spacing factor 1	GO:0045892,GO:0042393,GO:0006338,GO:0006334,GO:0050434,GO:0045893,GO:0016584,GO:0006352,GO:0043392,GO:0008270,GO:0016887,GO:0031213
nDi.2.2.2.g07841	nDi.2.2.scaf00438:18531-19701	AM	mf	0	288.035	0.000583784	latrophilin receptor family member (lat-1)	GO:0005887,GO:0005529,GO:0043050,GO:0009790,GO:0007218,GO:0030421,GO:0004930
nDi.2.2.2.g07847	nDi.2.2.scaf00440:20914-26668	AM	mf	0	5.35405	0.000583784
nDi.2.2.2.g07862	nDi.2.2.scaf00443:30248-35690	AM	mf	29.7239	0	0.000583784	serine threonine protein kinase	GO:0032502,GO:0005524,GO:0004672,GO:0006468
nDi.2.2.2.g07865	nDi.2.2.scaf00444:7947-8537	AM	mf	793.749	2563.7	0.00600241
nDi.2.2.2.g07870	nDi.2.2.scaf00444:31009-34558	AM	mf	70.9057	13.4088	0.00530781
nDi.2.2.2.g07876	nDi.2.2.scaf00446:24905-31246	AM	mf	0	8.39558	0.000583784	sodium hydrogen exchanger 3 family protein	GO:0055085,GO:0015385,GO:0016021,GO:0006885,GO:0006814
nDi.2.2.2.g07879	nDi.2.2.scaf00447:17936-18170	AM	mf	0	159.798	0.000583784
nDi.2.2.2.g07882	nDi.2.2.scaf00448:29707-30178	AM	mf	0	86.7937	0.00387995
nDi.2.2.2.g07887	nDi.2.2.scaf00449:29711-30604	AM	mf	234.078	610.309	0.00829159	40s ribosomal protein s23	GO:0015935,GO:0006915,GO:0009792,GO:0008340,GO:0018996,GO:0006412,GO:0040035,GO:0003735,GO:0040007,GO:0002119
nDi.2.2.2.g07893	nDi.2.2.scaf00450:28522-29637	AM	mf	340.878	108.077	0.00764369	transthyretin-like protein 5	GO:0008340,GO:0005615
nDi.2.2.2.g07898	nDi.2.2.scaf00451:19328-19547	AM	mf	0	151.181	0.00387995
nDi.2.2.2.g07918	nDi.2.2.scaf00455:12810-19476	AM	mf	60.8518	15.2793	0.00237895	dead box atp-dependent rna helicase	GO:0005515,GO:0005524,GO:0008026,GO:0003676
nDi.2.2.2.g07928	nDi.2.2.scaf00458:1596-5918	AM	mf	0	13.3675	0.000583784	iesterase family member (pde-4)	GO:0040013,GO:0043951,GO:0046872,GO:0006198,GO:0016021,GO:0004115,GO:0030431,GO:0045202
nDi.2.2.2.g07932	nDi.2.2.scaf00458:25453-32058	AM	mf	53.4773	13.8675	0.000583784	pre-mrna splicing factor atp-dependent rna helicase	GO:0005524,GO:0042127,GO:0035987,GO:0009792,GO:0022008,GO:0005515,GO:0018996,GO:0040035,GO:0071011,GO:0006810,GO:0040022,GO:0000398,GO:0040020,GO:0071013,GO:0003676,GO:0010172,GO:0007281,GO:0004004,GO:0048589,GO:0002119
nDi.2.2.2.g07936	nDi.2.2.scaf00459:19613-21845	AM	mf	674.659	2701.84	0.000583784
nDi.2.2.2.g07938	nDi.2.2.scaf00459:31642-33291	AM	mf	21.8167	0	0.000583784	alba-like protein c9orf23 homolog	GO:0003676
nDi.2.2.2.g07963	nDi.2.2.scaf00464:16609-17798	AM	mf	196.785	0	0.00107872
nDi.2.2.2.g07969	nDi.2.2.scaf00465:20742-24907	AM	mf	110.478	4.68408	0.00701901	major sperm protein	GO:0005515,GO:0005198
nDi.2.2.2.g07970	nDi.2.2.scaf00465:24977-37424	AM	mf	7.0998	0	0.000583784	amiloride-sensitive sodium channel family protein	GO:0035725,GO:0016021,GO:0005272
nDi.2.2.2.g07974	nDi.2.2.scaf00466:19513-36973	AM	mf	193.743	25.3341	0.000583784	ferm domain ( -ezrin-radixin-moesin) family member (frm-1)	GO:0003779,GO:0005856,GO:0019898,GO:0005198,GO:0005886,GO:0005737
nDi.2.2.2.g07998	nDi.2.2.scaf00474:10193-14304	AM	mf	51.0096	11.7011	0.00317799
nDi.2.2.2.g08002	nDi.2.2.scaf00474:22536-26674	AM	mf	0	8.04607	0.000583784	wd repeat domain phosphoinositide-interacting protein 2	GO:0005515,GO:0008152,GO:0007275,GO:0009987,GO:0035091
nDi.2.2.2.g08004	nDi.2.2.scaf00474:33199-34828	AM	mf	0	16.3799	0.000583784	cre-glb-6 protein	GO:0015671,GO:0020037,GO:0019825
nDi.2.2.2.g08005	nDi.2.2.scaf00475:137-5974	AM	mf	0	8.46018	0.000583784
nDi.2.2.2.g08014	nDi.2.2.scaf00476:27974-31248	AM	mf	28.4988	147.959	0.000583784	small subunit ribosomal protein 7	GO:0005840,GO:0030255,GO:0006412,GO:0003735
nDi.2.2.2.g08017	nDi.2.2.scaf00477:3929-4718	AM	mf	87.1023	890.379	0.000583784	protein tos- isoform a	GO:0040007,GO:0002119
nDi.2.2.2.g08064	nDi.2.2.scaf00486:18675-19777	AM	mf	330.604	1007.55	0.000583784	60s ribosomal protein l21	GO:0005840,GO:0016477,GO:0006915,GO:0009792,GO:0008406,GO:0006412,GO:0003735,GO:0040007,GO:0002119
nDi.2.2.2.g08072	nDi.2.2.scaf00487:27120-29347	AM	mf	0	29.0356	0.000583784
nDi.2.2.2.g08081	nDi.2.2.scaf00489:27198-30515	AM	mf	0	27.7393	0.000583784	tetratricopeptide repeat protein 8-like isoform 1	GO:0005856,GO:0032391,GO:0034464,GO:0044446,GO:0005737,GO:0043005,GO:0035058,GO:0005515
nDi.2.2.2.g08097	nDi.2.2.scaf00492:27169-35168	AM	mf	117.806	38.2243	0.000583784	ubiquitin carboxyl-terminal hydrolase 19	GO:0008234,GO:0006511,GO:0008270,GO:0004221
nDi.2.2.2.g08102	nDi.2.2.scaf00493:31358-33929	AM	mf	247.626	67.9839	0.000583784	beta-tubulin isotype 1	GO:0007018,GO:0005874,GO:0006184,GO:0005737,GO:0003924,GO:0051258,GO:0005198,GO:0005525
nDi.2.2.2.g08109	nDi.2.2.scaf00495:8045-8376	AM	mf	0	227.388	0.000583784
nDi.2.2.2.g08140	nDi.2.2.scaf00503:10734-14502	AM	mf	0	16.0746	0.000583784	calreticulin family protein	GO:0005783,GO:0005615,GO:0046983,GO:0031987,GO:0022008,GO:0007591,GO:0045169,GO:0001964,GO:0048854,GO:0035074,GO:0035073,GO:0007552,GO:0045944,GO:0005811,GO:0005509,GO:0042048,GO:0000980,GO:0007422
nDi.2.2.2.g08148	nDi.2.2.scaf00504:15305-21436	AM	mf	8.3384	54.525	0.00237895	fork head domain containing protein	GO:0048485,GO:0045185,GO:0048745,GO:0003690,GO:0003705,GO:0007389,GO:0008283,GO:0005667,GO:0043565,GO:0048846,GO:0030509,GO:0051090,GO:0048484,GO:0045138,GO:0045944,GO:0048937,GO:0048566,GO:0007422,GO:0008301,GO:0008134
nDi.2.2.2.g08156	nDi.2.2.scaf00505:20377-20788	AM	mf	0	96.1706	0.000583784
nDi.2.2.2.g08157	nDi.2.2.scaf00505:21157-21373	AM	mf	0	264.797	0.000583784
nDi.2.2.2.g08161	nDi.2.2.scaf00506:13019-15460	AM	mf	0	19.3793	0.000583784
nDi.2.2.2.g08178	nDi.2.2.scaf00509:10923-20869	AM	mf	53.6361	15.8696	0.000583784	high density lipoprotein binding protein	GO:0003723,GO:0018991,GO:0040017,GO:0009792,GO:0040010,GO:0040035,GO:0010171,GO:0002119
nDi.2.2.2.g08181	nDi.2.2.scaf00510:225-2095	AM	mf	37.7958	0	0.000583784
nDi.2.2.2.g08202	nDi.2.2.scaf00515:2291-9683	AM	mf	7.94823	30.7569	0.00387995	xpg n-terminal domain containing protein	GO:0005654,GO:0009411,GO:0006289,GO:0003697,GO:0005515,GO:0090305,GO:0032501,GO:0004519
nDi.2.2.2.g08220	nDi.2.2.scaf00520:4060-7451	AM	mf	0	11.0941	0.000583784	proton myo-inositol cotransporter	GO:0055085,GO:0016021,GO:0022891
nDi.2.2.2.g08223	nDi.2.2.scaf00520:30125-31945	AM	mf	0	69.2914	0.000583784	zinc finger protein	GO:0018991,GO:0016607,GO:0040017,GO:0003676,GO:0009792,GO:0008270,GO:0040007,GO:0002119
nDi.2.2.2.g08225	nDi.2.2.scaf00522:241-2400	AM	mf	78.5288	0	0.000583784	serine carboxypeptidase s28 family protein	GO:0006508,GO:0008236
nDi.2.2.2.g08229	nDi.2.2.scaf00522:16443-18764	AM	mf	111.825	312.792	0.00634425	60s ribosomal protein l12	GO:0000003,GO:0003723,GO:0022625,GO:0032940,GO:0009792,GO:0006915,GO:0040010,GO:0005730,GO:0006898,GO:0006412,GO:0003735,GO:0002119
nDi.2.2.2.g08240	nDi.2.2.scaf00524:30341-32973	AM	mf	9.02054	0	0.00356567	prolyl endopeptidase	GO:0004252,GO:0006508,GO:0070008
nDi.2.2.2.g08241	nDi.2.2.scaf00525:3805-4916	AM	mf	59.3849	301.563	0.00858241
nDi.2.2.2.g08252	nDi.2.2.scaf00528:30978-32787	AM	mf	0	28.13	0.000583784
nDi.2.2.2.g08262	nDi.2.2.scaf00530:30524-31739	AM	mf	0	24.25	0.000583784
nDi.2.2.2.g08265	nDi.2.2.scaf00531:18508-29895	AM	mf	15.9893	149.613	0.000583784	rab gtpase-activating protein 1	GO:0015631,GO:0005097,GO:0032851,GO:0005875,GO:0005813
nDi.2.2.2.g08277	nDi.2.2.scaf00534:14816-15498	AM	mf	65.5852	0	0.00387995
nDi.2.2.2.g08295	nDi.2.2.scaf00537:18377-22014	AM	mf	104.205	15.395	0.000583784	succinate dehydrogenase	GO:0009055,GO:0016627,GO:0018991,GO:0050660,GO:0004609,GO:0009792,GO:0008654,GO:0006099,GO:0040010,GO:0022900,GO:0010171,GO:0005743,GO:0002119
nDi.2.2.2.g08301	nDi.2.2.scaf00538:15468-21068	AM	mf	0	8.41723	0.000583784	cre-glb-23 protein	GO:0015671,GO:0020037,GO:0040011,GO:0005344,GO:0019825
nDi.2.2.2.g08313	nDi.2.2.scaf00542:7804-8570	AM	mf	856.295	0	0.000583784
nDi.2.2.2.g08314	nDi.2.2.scaf00542:9578-10109	AM	mf	7440.25	30.2142	0.00387995	major sperm protein	GO:0000003,GO:0005856,GO:0005737,GO:0009792,GO:0040010,GO:0019915,GO:0031143,GO:0005198
nDi.2.2.2.g08315	nDi.2.2.scaf00542:11630-12172	AM	mf	4788.46	30.2142	0.00387995	major sperm protein	GO:0000003,GO:0005856,GO:0005737,GO:0009792,GO:0040010,GO:0019915,GO:0031143,GO:0005198
nDi.2.2.2.g08334	nDi.2.2.scaf00546:6108-14776	AM	mf	0	12.9828	0.000583784	aminopeptidase n	GO:0006508,GO:0008237,GO:0008270
nDi.2.2.2.g08337	nDi.2.2.scaf00547:0-22157	AM	mf	3.39188	14.7996	0.000583784
nDi.2.2.2.g08347	nDi.2.2.scaf00549:774-9560	AM	mf	3.82974	30.9278	0.00971282	ankyrin repeat domain-containing protein 50	GO:0040010,GO:0008340,GO:0005515,GO:0006974
nDi.2.2.2.g08367	nDi.2.2.scaf00554:217-18574	AM	mf	56.8652	13.3752	0.000583784
nDi.2.2.2.g08373	nDi.2.2.scaf00555:15780-18289	AM	mf	253.7	732.205	0.00317799	hypothetical protein Bm1_57465 [Brugia malayi]	GO:0000166
nDi.2.2.2.g08384	nDi.2.2.scaf00557:24761-25435	AM	mf	0	72.5396	0.000583784
nDi.2.2.2.g08389	nDi.2.2.scaf00559:9844-12605	AM	mf	447.326	133.241	0.00107872
nDi.2.2.2.g08390	nDi.2.2.scaf00559:16863-20598	AM	mf	351.945	51.1767	0.000583784
nDi.2.2.2.g08391	nDi.2.2.scaf00559:20761-21308	AM	mf	834.18	2919.88	0.00107872
nDi.2.2.2.g08407	nDi.2.2.scaf00562:8675-15299	AM	mf	37.5647	12.2897	0.00858241	3-hydroxyacyl-coa dehyrogenase	GO:0016507,GO:0009792,GO:0019915,GO:0006635,GO:0000166,GO:0006898,GO:0040007,GO:0003857,GO:0002119,GO:0004300,GO:0050662
nDi.2.2.2.g08436	nDi.2.2.scaf00568:11738-13218	AM	mf	42.7028	0	0.000583784
nDi.2.2.2.g08472	nDi.2.2.scaf00576:20157-22225	AM	mf	474.625	141.53	0.00387995	gamma-aminobutyric acid receptor-associated protein	GO:0005790,GO:0005874,GO:0007420,GO:0009792,GO:0000139,GO:0048487,GO:0005875,GO:0015629,GO:0005886,GO:0006605,GO:0000226,GO:0050811,GO:0004872,GO:0005764,GO:0010940,GO:0008017,GO:0048471,GO:0006915,GO:0008340,GO:0044297,GO:0007268,GO:0040024,GO:0000045,GO:0000421
nDi.2.2.2.g08474	nDi.2.2.scaf00577:3596-4139	AM	mf	0	838.742	0.000583784
nDi.2.2.2.g08481	nDi.2.2.scaf00578:18938-20692	AM	mf	115.508	29.9695	0.000583784	cdc37	GO:0002009,GO:0007165,GO:0005737,GO:0009792,GO:0019901,GO:0040010,GO:0022008,GO:0040011,GO:0006898,GO:0040035,GO:0010171,GO:0040015
nDi.2.2.2.g08482	nDi.2.2.scaf00578:22399-27676	AM	mf	0	9.8377	0.000583784	nose resistant to fluoxetine protein 6	GO:0018991,GO:0040011,GO:0040035,GO:0016747
nDi.2.2.2.g08487	nDi.2.2.scaf00579:24945-26276	AM	mf	0	40.3739	0.000583784
nDi.2.2.2.g08489	nDi.2.2.scaf00580:11612-19385	AM	mf	59.9723	12.9641	0.000583784
nDi.2.2.2.g08492	nDi.2.2.scaf00581:9799-16164	AM	mf	44.2524	14.142	0.00461866	cullin 1	GO:0000080,GO:0031146,GO:0031625,GO:0007050,GO:0019005,GO:0051437,GO:0005829,GO:0008285,GO:0005654,GO:0006513,GO:0004842,GO:0000084,GO:0008629,GO:0009887,GO:0031145,GO:0000082,GO:0007219
nDi.2.2.2.g08506	nDi.2.2.scaf00585:4755-8553	AM	mf	6.64665	0	0.000583784	heparan 6-o sulfotransferase hst-6	GO:0008146,GO:0016021,GO:0040018,GO:0015015
nDi.2.2.2.g08545	nDi.2.2.scaf00594:8899-10251	AM	mf	42.7736	0	0.000583784
nDi.2.2.2.g08553	nDi.2.2.scaf00596:19489-21956	AM	mf	140.813	47.2878	0.0073188	stress-induced-phosphoprotein 1	GO:0005634,GO:0032780,GO:0009408,GO:0008406,GO:0008340,GO:0051879,GO:0005794,GO:0030544,GO:0007411
nDi.2.2.2.g08556	nDi.2.2.scaf00597:3907-13069	AM	mf	19.3739	60.6466	0.00829159	kh domain containing protein	GO:0007399,GO:0003723,GO:0016477,GO:0065008,GO:0007560,GO:0005737,GO:0005515,GO:0005887,GO:0048523,GO:0048468,GO:0000902,GO:0016337,GO:0030030,GO:0031589,GO:0007517,GO:0044260,GO:0007424,GO:0019538,GO:0009790,GO:0009966,GO:0050793,GO:0007219,GO:0035220
nDi.2.2.2.g08575	nDi.2.2.scaf00604:291-8040	AM	mf	0	9.94165	0.000583784
nDi.2.2.2.g08576	nDi.2.2.scaf00604:9169-12380	AM	mf	303.075	112.728	0.00425764	myeloid leukemia factor	GO:0043229,GO:0005737
nDi.2.2.2.g08580	nDi.2.2.scaf00606:560-24011	AM	mf	17.1894	57.8964	0.000583784
nDi.2.2.2.g08585	nDi.2.2.scaf00607:22205-24273	AM	mf	0	14.8426	0.000583784
nDi.2.2.2.g08586	nDi.2.2.scaf00607:26494-27788	AM	mf	1019.31	0	0.000583784	tb2 hva22 family protein	GO:0004872
nDi.2.2.2.g08621	nDi.2.2.scaf00615:11522-12561	AM	mf	0	27.6626	0.000583784	cuticle collagen 34	GO:0040011,GO:0051179,GO:0010171,GO:0040007,GO:0002119,GO:0009792
nDi.2.2.2.g08622	nDi.2.2.scaf00615:13708-17437	AM	mf	0	28.2744	0.000583784	odd oz protein	GO:0007409
nDi.2.2.2.g08652	nDi.2.2.scaf00624:593-979	AM	mf	300.965	0	0.000583784
nDi.2.2.2.g08653	nDi.2.2.scaf00624:2950-5058	AM	mf	514.014	10.2327	0.000583784
nDi.2.2.2.g08656	nDi.2.2.scaf00625:12803-14871	AM	mf	0	93.9413	0.000583784
nDi.2.2.2.g08663	nDi.2.2.scaf00627:0-1300	AM	mf	25.2902	0	0.000583784	actin	GO:0005938,GO:0005524,GO:0009792,GO:0040039,GO:0000281,GO:0007108,GO:0040035,GO:0016887,GO:0007517,GO:0005200,GO:0006915,GO:0005865,GO:0005884,GO:0007126,GO:0006898,GO:0040007,GO:0071688,GO:0002119
nDi.2.2.2.g08664	nDi.2.2.scaf00627:2751-3012	AM	mf	0	111.566	0.000583784
nDi.2.2.2.g08684	nDi.2.2.scaf00632:22898-25264	AM	mf	236.12	30.6981	0.000583784	nematode cuticle collagen n-terminal domain containing protein	GO:0042302,GO:0009653,GO:0007275,GO:0005581,GO:0040007
nDi.2.2.2.g08689	nDi.2.2.scaf00634:16132-16465	AM	mf	0	42.0522	0.00387995
nDi.2.2.2.g08692	nDi.2.2.scaf00635:637-840	AM	mf	307.791	0	0.000583784
nDi.2.2.2.g08697	nDi.2.2.scaf00636:16359-18226	AM	mf	45.557	179.953	0.00701901
nDi.2.2.2.g08701	nDi.2.2.scaf00638:4379-22252	AM	mf	139.04	15.3824	0.000583784	intermediate filament protein ifa-1	GO:0040010,GO:0007126,GO:0008270,GO:0005198,GO:0005882,GO:0002119,GO:0005737,GO:0009792
nDi.2.2.2.g08702	nDi.2.2.scaf00638:25608-25857	AM	mf	0	291.988	0.000583784
nDi.2.2.2.g08703	nDi.2.2.scaf00639:11599-21604	AM	mf	57.0006	23.0749	0.00971282	domain-containing protein	GO:0005515,GO:0005622,GO:0035023,GO:0005089
nDi.2.2.2.g08726	nDi.2.2.scaf00645:14135-17237	AM	mf	17.2864	0	0.00356567
nDi.2.2.2.g08727	nDi.2.2.scaf00646:8828-12731	AM	mf	0	24.7267	0.000583784	amp-binding enzyme family protein	GO:0008152,GO:0003824
nDi.2.2.2.g08747	nDi.2.2.scaf00651:1107-4044	AM	mf	75.7445	20.5137	0.00461866	rab gdp dissociation inhibitor alpha	GO:0000003,GO:0008340,GO:0008219,GO:0015031,GO:0005093,GO:0009792
nDi.2.2.2.g08754	nDi.2.2.scaf00652:69-1236	AM	mf	0	34.5496	0.000583784
nDi.2.2.2.g08773	nDi.2.2.scaf00656:9554-12483	AM	mf	151.34	16.1669	0.000583784	tpa_inf: eukaryotic translation elongation factor 1a	GO:0006184,GO:0003746,GO:0005525,GO:0006414,GO:0005737,GO:0003924
nDi.2.2.2.g08777	nDi.2.2.scaf00657:8399-10832	AM	mf	0	20.554	0.000583784	cre-srx-13 protein	GO:0004872
nDi.2.2.2.g08779	nDi.2.2.scaf00657:18900-19119	AM	mf	0	151.181	0.00387995
nDi.2.2.2.g08792	nDi.2.2.scaf00662:5807-12747	AM	mf	0	6.02342	0.000583784	cathepsin l-like precursor	GO:0006508,GO:0004197
nDi.2.2.2.g08802	nDi.2.2.scaf00664:20799-25628	AM	mf	0	12.0523	0.000583784	zinc carboxypeptidase	GO:0006508,GO:0008270,GO:0004181
nDi.2.2.2.g08815	nDi.2.2.scaf00669:1655-2172	AM	mf	0	52.4341	0.00387995
nDi.2.2.2.g08823	nDi.2.2.scaf00671:872-4917	AM	mf	0	17.6838	0.000583784
nDi.2.2.2.g08842	nDi.2.2.scaf00678:544-769	AM	mf	0	137.341	0.00387995	neurotransmitter-gated ion-channel transmembrane region family protein	GO:0005230,GO:0016021,GO:0006811,GO:0045211
nDi.2.2.2.g08855	nDi.2.2.scaf00681:2582-10759	AM	mf	39.5713	8.25013	0.00107872	kinesin motor domain containing protein	GO:0007018,GO:0005815,GO:0005524,GO:0000087,GO:0005874,GO:0006996,GO:0003777,GO:0005819
nDi.2.2.2.g08880	nDi.2.2.scaf00689:15269-22724	AM	mf	493.404	157.283	0.00154456
nDi.2.2.2.g08881	nDi.2.2.scaf00690:2460-6733	AM	mf	82.5934	19.5311	0.00154456	fas-associated factor 1	GO:0005634,GO:0031072,GO:0031625,GO:0008219,GO:0007253,GO:0048471,GO:0009792,GO:0019901,GO:0034098,GO:0043130,GO:0031334,GO:0051059,GO:0042176,GO:0005829
nDi.2.2.2.g08892	nDi.2.2.scaf00692:2453-3781	AM	mf	0	13.2948	0.00387995	hypothetical protein LOAG_06025 [Loa loa]	GO:0006810,GO:0016021
nDi.2.2.2.g08895	nDi.2.2.scaf00692:20223-23568	AM	mf	0	27.0114	0.000583784
nDi.2.2.2.g08904	nDi.2.2.scaf00695:11514-16995	AM	mf	0	6.42788	0.000583784
nDi.2.2.2.g08905	nDi.2.2.scaf00695:18113-19428	AM	mf	0	68.4497	0.000583784	sodium hydrogen exchanger 3-like	GO:0055085,GO:0015385,GO:0016021,GO:0006885,GO:0006814
nDi.2.2.2.g08926	nDi.2.2.scaf00703:8674-20006	AM	mf	241.604	57.5591	0.000583784	solute carrier family 2	GO:0008643,GO:0055085,GO:0016021,GO:0022891
nDi.2.2.2.g08936	nDi.2.2.scaf00707:9104-10722	AM	mf	22.7754	0	0.000583784
nDi.2.2.2.g08937	nDi.2.2.scaf00707:14759-23243	AM	mf	0	3.22716	0.000583784	chorion peroxidase-like	GO:0006979,GO:0020037,GO:0004601,GO:0055114
nDi.2.2.2.g08949	nDi.2.2.scaf00710:22241-22445	AM	mf	0	849.713	0.000583784
nDi.2.2.2.g08950	nDi.2.2.scaf00711:22-2006	AM	mf	0	28.0855	0.000583784	hypothetical tyrosinase-like protein in chromosome	GO:0046872,GO:0004167,GO:0044237,GO:0055114,GO:0016491
nDi.2.2.2.g08954	nDi.2.2.scaf00712:4480-5784	AM	mf	0	16.3491	0.00387995
nDi.2.2.2.g08962	nDi.2.2.scaf00715:1309-14524	AM	mf	26.1823	6.22494	0.000583784	ubiquitin carboxyl-terminal hydrolase 37	GO:0006511,GO:0006508,GO:0008233,GO:0004221
nDi.2.2.2.g08971	nDi.2.2.scaf00717:18313-23397	AM	mf	772.606	8.38747	0.000583784
nDi.2.2.2.g08991	nDi.2.2.scaf00722:16954-21376	AM	mf	0	22.8354	0.000583784	rho-related gtp-binding protein	GO:0043229,GO:0030036,GO:0006184,GO:0008360,GO:0003924,GO:0016601,GO:0005515,GO:0005829,GO:0000082,GO:0005525,GO:0015031,GO:0005886,GO:0051056
nDi.2.2.2.g09004	nDi.2.2.scaf00726:13035-22581	AM	mf	15.5579	42.1988	0.00317799	set domain containing protein	GO:0000003,GO:0005634,GO:0003677,GO:0009653,GO:0040008,GO:0034968,GO:0005515,GO:0009790,GO:0008270,GO:0031175,GO:0048518,GO:0018024
nDi.2.2.2.g09008	nDi.2.2.scaf00728:2204-4697	AM	mf	0	15.5582	0.000583784	cutical collagen 6	GO:0042302,GO:0005581
nDi.2.2.2.g09014	nDi.2.2.scaf00731:17504-21573	AM	mf	112.748	22.6648	0.000583784	an1-type zinc finger protein 5	GO:0003677,GO:0008270
nDi.2.2.2.g09023	nDi.2.2.scaf00734:4177-6283	AM	mf	0	70.3736	0.000583784	cbr-cle-1 protein	GO:0031012,GO:0016020,GO:0005515
nDi.2.2.2.g09031	nDi.2.2.scaf00737:12607-13317	AM	mf	0	22159.7	0.000583784
nDi.2.2.2.g09036	nDi.2.2.scaf00739:4645-8882	AM	mf	0	33.819	0.000583784
nDi.2.2.2.g09042	nDi.2.2.scaf00741:12891-13524	AM	mf	0	45.0746	0.00387995
nDi.2.2.2.g09052	nDi.2.2.scaf00745:19083-20701	AM	mf	23.235	0	0.00107872	hypothetical protein Bm1_14165 [Brugia malayi]	GO:0005737
nDi.2.2.2.g09053	nDi.2.2.scaf00746:3302-21431	AM	mf	268.114	12.3819	0.000583784	227 kda spindle- and centromere-associated protein	GO:0009987,GO:0005694,GO:0044446
nDi.2.2.2.g09086	nDi.2.2.scaf00758:19999-20589	AM	mf	0	19.376	0.00387995	collagen alpha-1 chain	GO:0005515,GO:0042221,GO:0016525,GO:0005198,GO:0005581,GO:0071842,GO:0005604
nDi.2.2.2.g09095	nDi.2.2.scaf00763:3845-20702	AM	mf	5.01916	18.6798	0.00914193	lysosomal protective protein	GO:0006508,GO:0004185
nDi.2.2.2.g09104	nDi.2.2.scaf00768:13830-16384	AM	mf	0	29.6761	0.000583784	cuticle collagen 34	GO:0042302,GO:0009792,GO:0019915,GO:0040011,GO:0006898,GO:0010171,GO:0040007,GO:0005581,GO:0002119
nDi.2.2.2.g09105	nDi.2.2.scaf00769:211-1412	AM	mf	57.6568	0	0.000583784
nDi.2.2.2.g09112	nDi.2.2.scaf00771:359-13933	AM	mf	35.5376	8.12545	0.00107872	a-macroglobulin complement component family protein	GO:0005615,GO:0010951,GO:0004866
nDi.2.2.2.g09113	nDi.2.2.scaf00771:14761-21063	AM	mf	37.9072	8.85883	0.00829159	alpha-2-macroglobulin family n-terminal region containing protein	GO:0005615,GO:0010951,GO:0004866
nDi.2.2.2.g09114	nDi.2.2.scaf00772:1080-3659	AM	mf	0	32.6212	0.000583784	cuticle collagen 7	GO:0042302,GO:0005581
nDi.2.2.2.g09119	nDi.2.2.scaf00774:6799-9217	AM	mf	0	17.3031	0.00387995
nDi.2.2.2.g09127	nDi.2.2.scaf00777:8568-10312	AM	mf	41.5585	0	0.000583784	protein-tyrosine phosphatase containing protein	GO:0016358,GO:0035335,GO:0004725
nDi.2.2.2.g09130	nDi.2.2.scaf00779:286-532	AM	mf	0	135.048	0.000583784
nDi.2.2.2.g09132	nDi.2.2.scaf00779:4570-6316	AM	mf	319.428	10.1959	0.00154456	p40	GO:0046872,GO:0009792
nDi.2.2.2.g09133	nDi.2.2.scaf00779:8771-10690	AM	mf	268.93	27.7353	0.000583784
nDi.2.2.2.g09196	nDi.2.2.scaf00799:4878-8725	AM	mf	139.482	26.6668	0.000583784	rho gtpase-activating protein 20	GO:0007165,GO:0005622
nDi.2.2.2.g09209	nDi.2.2.scaf00803:4859-8637	AM	mf	52.6925	13.8954	0.00356567	sh2 domain-containing protein 4b	GO:0005515
nDi.2.2.2.g09215	nDi.2.2.scaf00805:17-11016	AM	mf	0	2.65295	0.000583784	periodic tryptophan protein 2 homolog	GO:0055085,GO:0005515,GO:0005730,GO:0016021,GO:0003700,GO:0005737
nDi.2.2.2.g09216	nDi.2.2.scaf00806:1738-8374	AM	mf	81.9799	13.839	0.00279143	hypothetical protein Bm1_15310 [Brugia malayi]	GO:0005856,GO:0005198
nDi.2.2.2.g09221	nDi.2.2.scaf00807:7194-7872	AM	mf	0	19.5893	0.00387995
nDi.2.2.2.g09224	nDi.2.2.scaf00808:4266-8732	AM	mf	0	15.0506	0.000583784	cre-egl-20 protein	GO:0033554,GO:0008356,GO:0007569,GO:0009888,GO:0044464,GO:0030971,GO:0035556,GO:0040028,GO:0005578,GO:0005109,GO:0007389,GO:0019915,GO:0060070,GO:0030334,GO:0009967,GO:0000904
nDi.2.2.2.g09227	nDi.2.2.scaf00809:8821-10475	AM	mf	0	167.158	0.00387995
nDi.2.2.2.g09232	nDi.2.2.scaf00811:7626-9624	AM	mf	0	37.9017	0.000583784	mlp crp family (muscle lim protein cysteine-rich protein) family member (mlp-1)	GO:0008270
nDi.2.2.2.g09235	nDi.2.2.scaf00813:2096-11641	AM	mf	0	21.1903	0.000583784	mechanosensory abnormality family member (mec-2)	GO:0016021,GO:0007638,GO:0032589
nDi.2.2.2.g09249	nDi.2.2.scaf00819:4112-6612	AM	mf	32.0173	0	0.000583784
nDi.2.2.2.g09278	nDi.2.2.scaf00830:2162-7764	AM	mf	13.8932	46.6696	0.00461866
nDi.2.2.2.g09279	nDi.2.2.scaf00830:10912-16318	AM	mf	18.1918	76.5746	0.00154456
nDi.2.2.2.g09284	nDi.2.2.scaf00832:5896-6452	AM	mf	0	79.2071	0.000583784	zfp114 protein	GO:0008270,GO:0005622,GO:0003676
nDi.2.2.2.g09292	nDi.2.2.scaf00833:17951-19035	AM	mf	0	44.0263	0.000583784	somatostatin receptor	GO:0007186,GO:0004872,GO:0016021
nDi.2.2.2.g09327	nDi.2.2.scaf00848:7671-11913	AM	mf	172.855	36.0009	0.000583784
nDi.2.2.2.g09333	nDi.2.2.scaf00851:7361-9205	AM	mf	0	14.3055	0.000583784
nDi.2.2.2.g09350	nDi.2.2.scaf00858:3985-8121	AM	mf	113.474	21.8124	0.000583784
nDi.2.2.2.g09352	nDi.2.2.scaf00859:170-1928	AM	mf	0	17.129	0.000583784	lbp bpi cetp n-terminal domain containing protein	GO:0040011,GO:0040007,GO:0002119,GO:0009792
nDi.2.2.2.g09360	nDi.2.2.scaf00863:188-13005	AM	mf	4.50447	25.569	0.00107872	helix-loop-helix dna-binding domain containing protein	GO:0003677,GO:0006898,GO:0040007,GO:0002119,GO:0009792
nDi.2.2.2.g09389	nDi.2.2.scaf00876:9795-12807	AM	mf	0	31.2647	0.00387995
nDi.2.2.2.g09397	nDi.2.2.scaf00879:14309-16847	AM	mf	0	23.9828	0.000583784	sedoheptulokinase	GO:0005975,GO:0016772
nDi.2.2.2.g09402	nDi.2.2.scaf00880:14248-17255	AM	mf	0	7.4638	0.000583784	doublecortin family protein	GO:0005622,GO:0035556
nDi.2.2.2.g09406	nDi.2.2.scaf00883:222-3895	AM	mf	275.363	14.0399	0.000583784
nDi.2.2.2.g09414	nDi.2.2.scaf00885:1282-4230	AM	mf	0	54.8602	0.00387995
nDi.2.2.2.g09418	nDi.2.2.scaf00886:2159-11685	AM	mf	13.3858	83.8942	0.000583784
nDi.2.2.2.g09430	nDi.2.2.scaf00891:6063-6270	AM	mf	0	371.392	0.000583784
nDi.2.2.2.g09440	nDi.2.2.scaf00894:5732-11909	AM	mf	64.7498	16.0332	0.000583784
nDi.2.2.2.g09457	nDi.2.2.scaf00900:42-829	AM	mf	116.056	0	0.000583784	ef hand family protein	GO:0005509
nDi.2.2.2.g09466	nDi.2.2.scaf00903:6405-11286	AM	mf	116.055	10.4583	0.00971282	cell death abnormality protein 1	GO:0016020,GO:0016043,GO:0005515,GO:0044464,GO:0009987,GO:0006909
nDi.2.2.2.g09505	nDi.2.2.scaf00922:15361-16140	AM	mf	0	296.006	0.000583784
nDi.2.2.2.g09528	nDi.2.2.scaf00931:3625-11816	AM	mf	0	63.3335	0.000583784	pair-rule protein odd-paired	GO:0005634,GO:0021766,GO:0043524,GO:0000976,GO:0051216,GO:0048715,GO:0042475,GO:0000122,GO:0021893,GO:0003682,GO:0021882,GO:0009954,GO:0048706,GO:0003700
nDi.2.2.2.g09539	nDi.2.2.scaf00936:15595-15952	AM	mf	0	35.5631	0.00387995
nDi.2.2.2.g09551	nDi.2.2.scaf00944:7951-12905	AM	mf	110.697	25.2044	0.00237895	lim and sh3 protein isoform cra_a	GO:0006810,GO:0044424,GO:0005515,GO:0008270
nDi.2.2.2.g09575	nDi.2.2.scaf00953:233-527	AM	mf	0	195.32	0.000583784
nDi.2.2.2.g09589	nDi.2.2.scaf00959:15311-15767	AM	mf	0	251.024	0.000583784	my039 protein	GO:0008270
nDi.2.2.2.g09607	nDi.2.2.scaf00968:10961-12966	AM	mf	27.9819	0	0.000583784
nDi.2.2.2.g09613	nDi.2.2.scaf00970:14789-15122	AM	mf	0	42.0522	0.00387995
nDi.2.2.2.g09616	nDi.2.2.scaf00972:388-607	AM	mf	0	251.969	0.000583784
nDi.2.2.2.g09622	nDi.2.2.scaf00974:3155-5226	AM	mf	0	6.8667	0.000583784	ecdysone receptor	GO:0005634,GO:0021955,GO:0048384,GO:0006351,GO:0004879,GO:0050769,GO:0008270,GO:0043565
nDi.2.2.2.g09623	nDi.2.2.scaf00974:9534-13516	AM	mf	2.19149	41.0757	0.0088263	retinoic acid receptor beta	GO:0003707,GO:0005634,GO:0030154,GO:0006355,GO:0071729,GO:0051216,GO:0035108,GO:0004879,GO:0032526,GO:0048523,GO:0008270,GO:0043565,GO:0043401
nDi.2.2.2.g09632	nDi.2.2.scaf00979:4596-6755	AM	mf	78.1492	914.742	0.00279143
nDi.2.2.2.g09640	nDi.2.2.scaf00983:8375-13157	AM	mf	70.0892	26.4557	0.00634425	cell cycle associated protein 1	GO:0005737
nDi.2.2.2.g09644	nDi.2.2.scaf00985:0-100	AM	mf	361732	0	0.000583784
nDi.2.2.2.g09649	nDi.2.2.scaf00987:8192-13701	AM	mf	44.8938	8.41454	0.00498405
nDi.2.2.2.g09651	nDi.2.2.scaf00988:7875-14520	AM	mf	23.2713	93.1908	0.00425764	cre-ccch-1 protein	GO:0005634,GO:0016246,GO:0003677,GO:0008270
nDi.2.2.2.g09661	nDi.2.2.scaf00993:2297-6149	AM	mf	0	9.9355	0.000583784	chitinase i	GO:0043169,GO:0008061,GO:0006032,GO:0005576,GO:0004568,GO:0009792
nDi.2.2.2.g09666	nDi.2.2.scaf00995:5695-8164	AM	mf	0	8.90355	0.00387995
nDi.2.2.2.g09667	nDi.2.2.scaf00995:11685-14656	AM	mf	0	14.837	0.000583784
nDi.2.2.2.g09673	nDi.2.2.scaf00999:11601-12032	AM	mf	0	185.696	0.00387995
nDi.2.2.2.g09675	nDi.2.2.scaf01000:12819-15121	AM	mf	0	20.5691	0.000583784	filamin abp280 repeat family protein	GO:0032991,GO:0009653,GO:0005515,GO:0007275,GO:0043232,GO:0022414,GO:0009987
nDi.2.2.2.g09687	nDi.2.2.scaf01006:14085-14544	AM	mf	0	28.3004	0.000583784
nDi.2.2.2.g09690	nDi.2.2.scaf01008:1180-1444	AM	mf	0	107.638	0.000583784
nDi.2.2.2.g09695	nDi.2.2.scaf01011:61-747	AM	mf	0	68.088	0.000583784	hypothetical protein CAEBREN_26391 [Caenorhabditis brenneri]	GO:0007186,GO:0016021
nDi.2.2.2.g09697	nDi.2.2.scaf01011:11654-12897	AM	mf	0	9.32348	0.00387995
nDi.2.2.2.g09704	nDi.2.2.scaf01015:1876-2725	AM	mf	0	47.15	0.000583784	transcription factor sox-2	GO:0030324,GO:0001649,GO:0002009,GO:0042127,GO:0007166,GO:0009792,GO:0048593,GO:0043565,GO:0040035,GO:0045597,GO:0045892,GO:0045165,GO:0005634,GO:0018991,GO:0042221,GO:0021536,GO:0045665,GO:0040010,GO:0040011,GO:0009967,GO:0045944,GO:0010171,GO:0050974,GO:0048646,GO:0048598,GO:0002119
nDi.2.2.2.g09714	nDi.2.2.scaf01018:8146-10840	AM	mf	129.912	22.1254	0.00914193	msp domain containing protein	GO:0005856,GO:0005198
nDi.2.2.2.g09718	nDi.2.2.scaf01020:428-7138	AM	mf	42.0214	6.44815	0.00634425
nDi.2.2.2.g09733	nDi.2.2.scaf01027:8412-10282	AM	mf	94.4886	512.297	0.000583784	mitochondrial fission 1	GO:0043280,GO:0031307,GO:0004872,GO:0035584,GO:0032471,GO:0000422,GO:0051561,GO:0005779,GO:2001244,GO:0005515,GO:0007204,GO:0004871,GO:0043653,GO:0001836,GO:0016559
nDi.2.2.2.g09754	nDi.2.2.scaf01037:12346-12658	AM	mf	0	49.759	0.00387995
nDi.2.2.2.g09759	nDi.2.2.scaf01040:9978-12822	AM	mf	0	14.6702	0.000583784	cuticle collagen dpy-2	GO:0040032,GO:0040014,GO:0005581,GO:0042329
nDi.2.2.2.g09760	nDi.2.2.scaf01041:4143-10758	AM	mf	37.6962	7.46126	0.000583784
nDi.2.2.2.g09761	nDi.2.2.scaf01042:4191-5062	AM	mf	0	420.696	0.000583784	immunoglobulin i-set domain-containing protein	GO:0019915,GO:0016772
nDi.2.2.2.g09762	nDi.2.2.scaf01042:7156-10548	AM	mf	139.253	10.5948	0.000583784	4-hydroxybutyrate -transferase	GO:0022008,GO:0016787,GO:0006084,GO:0005811,GO:0008411
nDi.2.2.2.g09769	nDi.2.2.scaf01045:4008-6336	AM	mf	0	14.7654	0.000583784
nDi.2.2.2.g09795	nDi.2.2.scaf01057:629-12841	AM	mf	47.1019	13.7369	0.000583784	papilin	GO:0004222,GO:0004867,GO:0008270,GO:0005578
nDi.2.2.2.g09796	nDi.2.2.scaf01058:672-1940	AM	mf	198.977	809.693	0.000583784	ribosomal l24 domain containing 1	GO:0005840,GO:0009792,GO:0040010,GO:0042254,GO:0006898,GO:0006412,GO:0040035,GO:0010171,GO:0003735,GO:0002119
nDi.2.2.2.g09798	nDi.2.2.scaf01058:11578-13231	AM	mf	0	14.9731	0.00387995	ras family protein	GO:0016020,GO:0008057,GO:0006184,GO:0005764,GO:0003924,GO:0008355,GO:0006886,GO:0006727,GO:0019915,GO:0006913,GO:0007264,GO:0006856,GO:0005525,GO:0007040
nDi.2.2.2.g09806	nDi.2.2.scaf01061:7734-10038	AM	mf	67.9473	0	0.000583784	hypotetical conserved	GO:0005515,GO:0008270
nDi.2.2.2.g09809	nDi.2.2.scaf01062:11714-12104	AM	mf	0	77.9462	0.000583784
nDi.2.2.2.g09811	nDi.2.2.scaf01064:3264-5954	AM	mf	0	28.1482	0.000583784	hmg box family protein	GO:0000122,GO:0005634,GO:0043565
nDi.2.2.2.g09817	nDi.2.2.scaf01067:1609-4016	AM	mf	55.8064	0	0.000583784	hypothetical protein LOAG_11314 [Loa loa]	GO:0005856,GO:0005198
nDi.2.2.2.g09833	nDi.2.2.scaf01073:5715-6909	AM	mf	0	36.3528	0.000583784
nDi.2.2.2.g09843	nDi.2.2.scaf01077:4161-9454	AM	mf	69.2032	21.3072	0.00356567	kelch-like protein 10-like	GO:0005515,GO:0007291,GO:0016567,GO:0006919,GO:0031463
nDi.2.2.2.g09846	nDi.2.2.scaf01078:8049-12763	AM	mf	0	12.6815	0.000583784	hypothetical protein LOAG_08040 [Loa loa]	GO:0016020,GO:0005024
nDi.2.2.2.g09848	nDi.2.2.scaf01079:11351-12620	AM	mf	0	16.4938	0.000583784
nDi.2.2.2.g09849	nDi.2.2.scaf01080:6970-8733	AM	mf	0	8.85921	0.00387995
nDi.2.2.2.g09850	nDi.2.2.scaf01081:5420-6827	AM	mf	367.109	994.479	0.0088263	macrophage migration inhibitory factor	GO:0050731,GO:0005615,GO:0007166,GO:0010629,GO:0048731,GO:0005179,GO:0005126,GO:0030890,GO:0043518,GO:0050178,GO:0071157,GO:0042056,GO:0001516,GO:0070207,GO:0043498,GO:0005125,GO:0010739,GO:0007267,GO:0048146,GO:0043066,GO:0007530,GO:0010628,GO:0090344,GO:0009986,GO:0001880,GO:0004167,GO:0050715,GO:0070374,GO:0033138,GO:0050918
nDi.2.2.2.g09855	nDi.2.2.scaf01084:9044-12433	AM	mf	0	33.3841	0.000583784
nDi.2.2.2.g09862	nDi.2.2.scaf01087:2754-6575	AM	mf	105.916	25.7009	0.00317799	immunoglobulin i-set domain containing protein	GO:0016301,GO:0009987,GO:0005488
nDi.2.2.2.g09868	nDi.2.2.scaf01092:8520-12638	AM	mf	0	18.7048	0.000583784	hypothetical protein LOAG_09295 [Loa loa]	GO:0007186,GO:0016021
nDi.2.2.2.g09877	nDi.2.2.scaf01099:1872-3412	AM	mf	130.717	467.113	0.00425764	60s ribosomal protein l28	GO:0005840,GO:0006412,GO:0009790,GO:0003735
nDi.2.2.2.g09891	nDi.2.2.scaf01104:3278-5474	AM	mf	0	11.7327	0.000583784	nematode cuticle collagen n-terminal domain containing protein	GO:0042302
nDi.2.2.2.g09894	nDi.2.2.scaf01105:11557-11773	AM	mf	0	264.797	0.000583784
nDi.2.2.2.g09897	nDi.2.2.scaf01108:2008-11615	AM	mf	10.8029	40.5233	0.00237895	tight junction protein zo-1	GO:0007015,GO:0005515,GO:0005913,GO:0005923,GO:0048598,GO:0009792
nDi.2.2.2.g09902	nDi.2.2.scaf01112:468-4048	AM	mf	0	10.4701	0.000583784	neuroligin- x-linked	GO:0016020,GO:0007399,GO:0005515,GO:0044464,GO:0050808,GO:0009987,GO:0045202
nDi.2.2.2.g09905	nDi.2.2.scaf01116:6991-9110	AM	mf	0	19.6355	0.000583784	t-cell leukemia homeobox protein 3	GO:0050794,GO:0030182,GO:0007585,GO:0001708,GO:0043565,GO:0003700,GO:0051239
nDi.2.2.2.g09941	nDi.2.2.scaf01135:10395-11121	AM	mf	0	38.103	0.000583784
nDi.2.2.2.g09961	nDi.2.2.scaf01146:250-4858	AM	mf	53.9703	9.79978	0.00107872
nDi.2.2.2.g09968	nDi.2.2.scaf01149:8980-11853	AM	mf	0	16.1869	0.000583784	cre-hum-5 protein	GO:0007498,GO:0007368,GO:0005524,GO:0003774,GO:0048803,GO:0005737,GO:0042623,GO:0003779,GO:0016459
nDi.2.2.2.g09970	nDi.2.2.scaf01151:3782-6508	AM	mf	0	359.545	0.000583784
nDi.2.2.2.g09976	nDi.2.2.scaf01154:728-4313	AM	mf	0	16.3106	0.000583784
nDi.2.2.2.g09986	nDi.2.2.scaf01160:275-4101	AM	mf	163.089	47.7901	0.000583784	zinc-binding dehydrogenase family protein	GO:0005515,GO:0000166,GO:0008270,GO:0016747,GO:0055114,GO:0016491
nDi.2.2.2.g09988	nDi.2.2.scaf01160:8940-11683	AM	mf	0	24.2278	0.000583784	carboxypeptidase e	GO:0030424,GO:0031410,GO:0014055,GO:0004181,GO:0043025,GO:0006508,GO:0016485,GO:0008270
nDi.2.2.2.g09991	nDi.2.2.scaf01161:10771-11381	AM	mf	134.572	0	0.00107872
nDi.2.2.2.g09998	nDi.2.2.scaf01167:204-1868	AM	mf	0	106.056	0.000583784
nDi.2.2.2.g10009	nDi.2.2.scaf01174:8740-11509	AM	mf	0	5.8175	0.00387995	tolloid-like 1	GO:0048264,GO:0004222,GO:0001568,GO:0030513,GO:0001885,GO:0001707,GO:0035124,GO:0005515,GO:0035162,GO:0006508,GO:0005509,GO:0005576,GO:0008270,GO:0001501
nDi.2.2.2.g10035	nDi.2.2.scaf01198:342-10944	AM	mf	0	6.58655	0.000583784	kunitz bovine pancreatic trypsin inhibitor domain-containing protein	GO:0004867
nDi.2.2.2.g10056	nDi.2.2.scaf01214:3433-5358	AM	mf	0	15.8333	0.000583784
nDi.2.2.2.g10057	nDi.2.2.scaf01214:5581-7027	AM	mf	0	29.7186	0.000583784
nDi.2.2.2.g10058	nDi.2.2.scaf01214:7265-8773	AM	mf	0	24.0712	0.000583784
nDi.2.2.2.g10059	nDi.2.2.scaf01215:139-742	AM	mf	0	102.734	0.000583784
nDi.2.2.2.g10073	nDi.2.2.scaf01221:6277-7782	AM	mf	0	45.6497	0.000583784	orcokinin peptides type b precursor	GO:0006810,GO:0009987
nDi.2.2.2.g10081	nDi.2.2.scaf01228:10519-10633	AM	mf	0	2743.89	0.00387995
nDi.2.2.2.g10086	nDi.2.2.scaf01234:1522-10103	AM	mf	0	12.6299	0.000583784	cre-pll-1 protein	GO:0035046,GO:0007165,GO:0005509,GO:0004629
nDi.2.2.2.g10107	nDi.2.2.scaf01251:7090-7303	AM	mf	0	445.753	0.000583784
nDi.2.2.2.g10113	nDi.2.2.scaf01255:3312-4300	AM	mf	0	48.8616	0.000583784
nDi.2.2.2.g10136	nDi.2.2.scaf01277:463-664	AM	mf	0	276.44	0.000583784
nDi.2.2.2.g10139	nDi.2.2.scaf01279:185-4429	AM	mf	139.935	18.9661	0.000583784	4-aminobutyrate mitochondrial	GO:0005759,GO:0048148,GO:0032144,GO:0042803,GO:0005829,GO:0042135,GO:0032145,GO:0009450,GO:0030170,GO:0003867
nDi.2.2.2.g10146	nDi.2.2.scaf01280:8452-9816	AM	mf	0	22.8618	0.00387995	cre-glb-11 protein	GO:0005488
nDi.2.2.2.g10149	nDi.2.2.scaf01282:279-645	AM	mf	0	55.9849	0.000583784
nDi.2.2.2.g10165	nDi.2.2.scaf01296:3398-3855	AM	mf	102.328	0	0.000583784
nDi.2.2.2.g10177	nDi.2.2.scaf01308:2032-4925	AM	mf	0	28.6421	0.000583784	---NA---	GO:0003676
nDi.2.2.2.g10193	nDi.2.2.scaf01323:1546-4908	AM	mf	0	5.93392	0.00387995
nDi.2.2.2.g10196	nDi.2.2.scaf01326:5304-9239	AM	mf	0	11.7151	0.000583784	pr domain zinc finger protein 14	GO:0000902,GO:0010468,GO:0009566,GO:0005622,GO:0048873,GO:0003676,GO:0007281,GO:0001708,GO:0008270
nDi.2.2.2.g10205	nDi.2.2.scaf01334:7449-8715	AM	mf	132.814	26.2376	0.00634425
nDi.2.2.2.g10213	nDi.2.2.scaf01340:1484-7049	AM	mf	0	6.14573	0.00387995	small conductance calcium-activated potassium isoform m	GO:0005249,GO:0005516,GO:0071805,GO:0016286,GO:0008076
nDi.2.2.2.g10221	nDi.2.2.scaf01347:1105-6551	AM	mf	12.0292	0	0.00461866
nDi.2.2.2.g10222	nDi.2.2.scaf01347:7841-8794	AM	mf	60.3436	0	0.00356567
nDi.2.2.2.g10225	nDi.2.2.scaf01351:1700-4237	AM	mf	0	18.9403	0.000583784	gcc2 and gcc3 family protein	GO:0005515
nDi.2.2.2.g10226	nDi.2.2.scaf01351:6312-7467	AM	mf	0	43.7139	0.000583784	cre-unc-42 protein	GO:0003677
nDi.2.2.2.g10229	nDi.2.2.scaf01353:6446-7095	AM	mf	0	390.481	0.000583784
nDi.2.2.2.g10236	nDi.2.2.scaf01357:5636-8361	AM	mf	0	9.88888	0.000583784	photoreceptor-specific nuclear receptor	GO:0060041,GO:0003707,GO:0045872,GO:0000122,GO:0005515,GO:0045944,GO:0005667,GO:0008270,GO:0043565,GO:0043401,GO:0003700,GO:0042462,GO:0008285
nDi.2.2.2.g10243	nDi.2.2.scaf01362:2378-5157	AM	mf	0	10.102	0.000583784	alpha-( )-fucosyltransferase c	GO:0016020,GO:0006486,GO:0008417,GO:0005794
nDi.2.2.2.g10253	nDi.2.2.scaf01373:1361-4489	AM	mf	0	9.46003	0.000583784	olfactomedin-like domain containing protein	GO:0005515
nDi.2.2.2.g10268	nDi.2.2.scaf01385:1777-3136	AM	mf	210.337	31.5388	0.00565467	superoxide dismutase	GO:0004784,GO:0005615,GO:0055114,GO:0060378,GO:0005829,GO:0005507,GO:0008270,GO:0005739,GO:0019430,GO:0005634,GO:0018991,GO:0042803,GO:0008340,GO:0007281,GO:0040027,GO:0071688,GO:0001306
nDi.2.2.2.g10270	nDi.2.2.scaf01386:4341-6752	AM	mf	0	9.64992	0.000583784	cuticle collagen lon-3	GO:0042302,GO:0010171,GO:0040035,GO:0040007,GO:0040002,GO:0002119,GO:0005578
nDi.2.2.2.g10299	nDi.2.2.scaf01412:203-4423	AM	mf	22.3536	6.44695	0.00317799
nDi.2.2.2.g10304	nDi.2.2.scaf01419:748-1120	AM	mf	0	151.144	0.000583784
nDi.2.2.2.g10306	nDi.2.2.scaf01420:72-2100	AM	mf	263.619	34.1903	0.000583784	aspartic protease sp-2	GO:0012502,GO:0006508,GO:0005764,GO:0004190,GO:0070265
nDi.2.2.2.g10314	nDi.2.2.scaf01431:2063-3447	AM	mf	235.775	54.2547	0.00154456	linker histone h1 and h5 family protein	GO:0005634,GO:0003677,GO:0006334,GO:0000786
nDi.2.2.2.g10318	nDi.2.2.scaf01434:5369-7268	AM	mf	99.8043	8.85723	0.00971282	ck1 ttbk protein kinase	GO:0005524,GO:0004672,GO:0006468
nDi.2.2.2.g10319	nDi.2.2.scaf01436:1252-4322	AM	mf	0	45.7838	0.000583784	stoned b-like protein	GO:0006886,GO:0009306,GO:0005515,GO:0006897,GO:0030131,GO:0045202,GO:0040017,GO:0009792
nDi.2.2.2.g10323	nDi.2.2.scaf01440:1007-1220	AM	mf	0	278.596	0.000583784
nDi.2.2.2.g10336	nDi.2.2.scaf01449:1242-1869	AM	mf	284.273	2410.31	0.000583784	mitochondrial import inner membrane translocase subunit	GO:0009792,GO:0046872,GO:0040011,GO:0005743,GO:0040035,GO:0040018,GO:0045039,GO:0042719
nDi.2.2.2.g10345	nDi.2.2.scaf01456:2092-3883	AM	mf	0	20.7823	0.000583784	serine threonine protein kinase	GO:0005524,GO:0004674,GO:0006468
nDi.2.2.2.g10347	nDi.2.2.scaf01459:342-2013	AM	mf	75.2937	0	0.000583784
nDi.2.2.2.g10358	nDi.2.2.scaf01471:3090-3465	AM	mf	732.107	2630.19	0.000583784	mitochondrial ribosomal protein s12	GO:0006412,GO:0003735,GO:0015935
nDi.2.2.2.g10382	nDi.2.2.scaf01493:2651-3456	AM	mf	29.2413	0	0.00356567
nDi.2.2.2.g10384	nDi.2.2.scaf01496:2666-3068	AM	mf	2534.93	73.1664	0.000583784	histone h2b -like	GO:0035267,GO:0003677,GO:0050829,GO:0005811,GO:0005576,GO:0006334,GO:0050830,GO:0000786
nDi.2.2.2.g10386	nDi.2.2.scaf01500:4877-5267	AM	mf	54.5402	0	0.000583784
nDi.2.2.2.g10395	nDi.2.2.scaf01512:240-6437	AM	mf	0	7.53492	0.000583784	patched family protein	GO:0006810,GO:0040025,GO:0019915,GO:0008158,GO:0018996,GO:0040011,GO:0040018,GO:0016021,GO:0040002,GO:0005215
nDi.2.2.2.g10396	nDi.2.2.scaf01513:5348-6716	AM	mf	0	151.181	0.00387995
nDi.2.2.2.g10398	nDi.2.2.scaf01514:4466-6557	AM	mf	0	20.908	0.000583784	transforming growth factor beta like domain containing protein	GO:0008083,GO:0005576,GO:0040007
nDi.2.2.2.g10401	nDi.2.2.scaf01516:6376-6658	AM	mf	0	66.091	0.00387995
nDi.2.2.2.g10413	nDi.2.2.scaf01529:4172-5602	AM	mf	0	42.9631	0.000583784	g-protein coupled partial	GO:0007186,GO:0016021
nDi.2.2.2.g10422	nDi.2.2.scaf01538:3771-5682	AM	mf	0	18.9082	0.000583784
nDi.2.2.2.g10429	nDi.2.2.scaf01545:4658-6030	AM	mf	38.6049	0	0.00356567
nDi.2.2.2.g10431	nDi.2.2.scaf01547:3328-6231	AM	mf	14.291	0	0.00356567	protein spinster 1	GO:0008406,GO:0040010,GO:0016477,GO:0048477,GO:0002119,GO:0009792
nDi.2.2.2.g10439	nDi.2.2.scaf01556:1446-4426	AM	mf	0	159.171	0.000583784
nDi.2.2.2.g10449	nDi.2.2.scaf01573:864-2524	AM	mf	0	50.9278	0.000583784	thrombospondin type 1 domain containing protein	GO:0016787,GO:0009987
nDi.2.2.2.g10452	nDi.2.2.scaf01578:4338-6086	AM	mf	16.7591	0	0.000583784	pleckstrin protein	GO:0005515,GO:0005622,GO:0035023,GO:0005543,GO:0005089
nDi.2.2.2.g10453	nDi.2.2.scaf01579:149-6190	AM	mf	0	35.6463	0.000583784
nDi.2.2.2.g10455	nDi.2.2.scaf01582:4517-5039	AM	mf	0	169.69	0.000583784
nDi.2.2.2.g10464	nDi.2.2.scaf01593:155-2504	AM	mf	290.428	1599.47	0.000583784
nDi.2.2.2.g10469	nDi.2.2.scaf01597:268-1284	AM	mf	0	17.6688	0.000583784
nDi.2.2.2.g10483	nDi.2.2.scaf01618:4453-5931	AM	mf	30.2391	0	0.000583784	hypothetical protein LOAG_11708 [Loa loa]	GO:0005737
nDi.2.2.2.g10497	nDi.2.2.scaf01640:1700-3532	AM	mf	202.354	0	0.000583784
nDi.2.2.2.g10500	nDi.2.2.scaf01642:225-5257	AM	mf	28.5532	0	0.000583784	myosin heavy chain	GO:0005524,GO:0003774,GO:0016459
nDi.2.2.2.g10506	nDi.2.2.scaf01654:435-1661	AM	mf	0	159.171	0.000583784	domain protein	GO:0005622,GO:0035023,GO:0005089
nDi.2.2.2.g10509	nDi.2.2.scaf01656:103-257	AM	mf	0	615.645	0.00387995
nDi.2.2.2.g10511	nDi.2.2.scaf01660:291-481	AM	mf	0	257.388	0.00387995
nDi.2.2.2.g10515	nDi.2.2.scaf01667:622-5580	AM	mf	0	35.4098	0.000583784
nDi.2.2.2.g10521	nDi.2.2.scaf01674:587-2039	AM	mf	571.534	150.032	0.00498405
nDi.2.2.2.g10528	nDi.2.2.scaf01681:984-1233	AM	mf	0	194.659	0.000583784
nDi.2.2.2.g10540	nDi.2.2.scaf01697:3403-4625	AM	mf	0	26.2283	0.00387995	strictosidine synthase family protein	GO:0016844,GO:0009058
nDi.2.2.2.g10541	nDi.2.2.scaf01698:1354-1585	AM	mf	0	125.291	0.00387995	yr51_caeel ame: full	GO:0040010,GO:0018996,GO:0010171,GO:0002119,GO:0009792
nDi.2.2.2.g10550	nDi.2.2.scaf01711:9-1406	AM	mf	0	17.5437	0.000583784	cuticle collagen dpy-2	GO:0040032,GO:0042302,GO:0040014,GO:0005581,GO:0040002
nDi.2.2.2.g10561	nDi.2.2.scaf01727:874-2412	AM	mf	0	87.3902	0.000583784	ankyrin repeat domain-containing protein 50	GO:0040010,GO:0008340,GO:0006974
nDi.2.2.2.g10562	nDi.2.2.scaf01729:3995-5111	AM	mf	0	18.963	0.00387995
nDi.2.2.2.g10565	nDi.2.2.scaf01735:284-1754	AM	mf	0	64.3499	0.000583784	pyridoxal-phosphate dependent enzyme family protein	GO:0008152,GO:0003824,GO:0030170
nDi.2.2.2.g10569	nDi.2.2.scaf01741:4229-5037	AM	mf	1064.27	411.923	0.0073188	filarial antigen av33	GO:0010466,GO:0005576,GO:0019828
nDi.2.2.2.g10572	nDi.2.2.scaf01747:113-1726	AM	mf	0	128.889	0.000583784
nDi.2.2.2.g10573	nDi.2.2.scaf01747:4054-4938	AM	mf	0	113.694	0.000583784
nDi.2.2.2.g10578	nDi.2.2.scaf01753:114-2377	AM	mf	24.0349	0	0.000583784
nDi.2.2.2.g10601	nDi.2.2.scaf01782:459-3597	AM	mf	0	13.1064	0.000583784	protein fam43a	GO:0005515
nDi.2.2.2.g10614	nDi.2.2.scaf01796:512-1693	AM	mf	0	39.1079	0.000583784
nDi.2.2.2.g10628	nDi.2.2.scaf01815:36-2852	AM	mf	0	10.7101	0.000583784	cathepsin l-like precursor	GO:0006508,GO:0004197
nDi.2.2.2.g10632	nDi.2.2.scaf01817:1652-4258	AM	mf	24.7339	0	0.000583784
nDi.2.2.2.g10642	nDi.2.2.scaf01830:843-1667	AM	mf	265.889	0	0.000583784	saccharopine dehydrogenase	GO:0005811,GO:0000166,GO:0055114,GO:0030496,GO:0016491
nDi.2.2.2.g10656	nDi.2.2.scaf01849:296-2194	AM	mf	28.7071	0	0.000583784	naaladase ii protein	GO:0006508,GO:0004181
nDi.2.2.2.g10658	nDi.2.2.scaf01852:1871-2273	AM	mf	0	54.8748	0.000583784
nDi.2.2.2.g10669	nDi.2.2.scaf01862:1819-3811	AM	mf	0	41.7565	0.000583784	metabotropic gaba-b receptor subtype 2	GO:0007186,GO:0004965,GO:0031631,GO:0042048,GO:0016021
nDi.2.2.2.g10678	nDi.2.2.scaf01875:2789-3650	AM	mf	0	413.834	0.000583784
nDi.2.2.2.g10683	nDi.2.2.scaf01883:0-3519	AM	mf	0	24.1424	0.000583784	cathepsin a	GO:0006508,GO:0004185
nDi.2.2.2.g10698	nDi.2.2.scaf01905:59-3069	AM	mf	313.842	56.2359	0.000583784	paramyosin	GO:0030241,GO:0018991,GO:0003774,GO:0008092,GO:0030016,GO:0004553,GO:0006898,GO:0040011,GO:0051493,GO:0032982,GO:0005975,GO:0010171,GO:0040007,GO:0002119
nDi.2.2.2.g10705	nDi.2.2.scaf01920:172-767	AM	mf	0	572.918	0.000583784
nDi.2.2.2.g10712	nDi.2.2.scaf01931:2443-2683	AM	mf	461.935	0	0.000583784	cre-unc-15 protein	GO:0030241,GO:0018991,GO:0003774,GO:0008092,GO:0030016,GO:0004553,GO:0006898,GO:0040011,GO:0051493,GO:0032982,GO:0005975,GO:0010171,GO:0040007,GO:0002119
nDi.2.2.2.g10719	nDi.2.2.scaf01943:195-1908	AM	mf	0	19.0295	0.000583784
nDi.2.2.2.g10722	nDi.2.2.scaf01952:8-1749	AM	mf	0	28.9922	0.000583784	cre-twk-16 protein	GO:0005267,GO:0016021,GO:0071805
nDi.2.2.2.g10723	nDi.2.2.scaf01953:284-3064	AM	mf	0	29.4286	0.000583784	cre-ahr-1 protein	GO:0030522,GO:0005634,GO:0003677,GO:0006355,GO:0009410,GO:0004874,GO:0001085
nDi.2.2.2.g10727	nDi.2.2.scaf01959:343-1433	AM	mf	0	32.1336	0.000583784	homeobox protein unc-4 homolog	GO:0030424,GO:0005634,GO:0050803,GO:0006355,GO:0021516,GO:0007400,GO:0008039,GO:0007389,GO:0007416,GO:0040011,GO:0001502,GO:0043565,GO:0050770,GO:0003700
nDi.2.2.2.g10730	nDi.2.2.scaf01964:159-856	AM	mf	109.74	0	0.000583784
nDi.2.2.2.g10739	nDi.2.2.scaf01975:63-2617	AM	mf	0	35.5631	0.00387995	protein lin-11	GO:0005634,GO:0046872,GO:0006355,GO:0043565,GO:0003700
nDi.2.2.2.g10742	nDi.2.2.scaf01981:815-2426	AM	mf	0	7.90176	0.00387995
nDi.2.2.2.g10749	nDi.2.2.scaf02004:1592-1687	AM	mf	55865.9	0	0.000583784
nDi.2.2.2.g10759	nDi.2.2.scaf02021:946-1408	AM	mf	0	104.875	0.000583784	cre-ceh-31 protein	GO:0003677
nDi.2.2.2.g10763	nDi.2.2.scaf02028:1819-2638	AM	mf	0	686.985	0.000583784
nDi.2.2.2.g10771	nDi.2.2.scaf02046:567-2692	AM	mf	0	13.7179	0.000583784
nDi.2.2.2.g10782	nDi.2.2.scaf02059:0-2643	AM	mf	0	7.45999	0.00387995	brain-specific homeobox protein homolog	GO:0060056,GO:0042755,GO:0005737,GO:0007626,GO:0005515,GO:0045944,GO:0005667,GO:0043565,GO:0003700
nDi.2.2.2.g10790	nDi.2.2.scaf02078:98-488	AM	mf	0	58.5961	0.00387995
nDi.2.2.2.g10798	nDi.2.2.scaf02084:697-2468	AM	mf	0	32.3136	0.000583784	adenosine deaminase	GO:0044464,GO:0004000,GO:0009168,GO:0009792
nDi.2.2.2.g10810	nDi.2.2.scaf02114:1499-2585	AM	mf	0	36.2125	0.000583784	a disintegrin and metalloproteinase with thrombospondin motifs 12	GO:0008237,GO:0008270,GO:0005578
nDi.2.2.2.g10813	nDi.2.2.scaf02125:1172-1651	AM	mf	0	110.152	0.000583784
nDi.2.2.2.g10834	nDi.2.2.scaf02159:1232-2466	AM	mf	0	22.0166	0.000583784	hepatocyte nuclear factor 6	GO:0005634,GO:0006355,GO:0043565,GO:0003700
nDi.2.2.2.g10835	nDi.2.2.scaf02160:59-1338	AM	mf	0	100.524	0.000583784
nDi.2.2.2.g10843	nDi.2.2.scaf02170:914-2182	AM	mf	50.3806	0	0.000583784	protein disconnected	GO:0005622,GO:0008270
nDi.2.2.2.g10865	nDi.2.2.scaf02230:274-446	AM	mf	0	383.971	0.00387995
nDi.2.2.2.g10873	nDi.2.2.scaf02247:908-1724	AM	mf	0	45.0374	0.000583784	organic cation transporter protein	GO:0055085,GO:0016021,GO:0022857
nDi.2.2.2.g10891	nDi.2.2.scaf02289:0-472	AM	mf	0	120.028	0.000583784
nDi.2.2.2.g10899	nDi.2.2.scaf02306:621-1576	AM	mf	0	41.7859	0.000583784
nDi.2.2.2.g10908	nDi.2.2.scaf02323:96-1662	AM	mf	17.6021	0	0.00461866	protein-tyrosine phosphatase containing protein	GO:0035335,GO:0004725
nDi.2.2.2.g10912	nDi.2.2.scaf02329:486-2110	AM	mf	0	52.5055	0.000583784
nDi.2.2.2.g10914	nDi.2.2.scaf02332:260-1471	AM	mf	145.241	0	0.000583784
nDi.2.2.2.g10916	nDi.2.2.scaf02341:827-1166	AM	mf	0	67.0579	0.000583784
nDi.2.2.2.g10931	nDi.2.2.scaf02381:412-1852	AM	mf	0	28.1466	0.000583784	ptx1 homeodomain	GO:0000003,GO:0005634,GO:0000981,GO:0034243,GO:0000976,GO:0009792,GO:0040011,GO:0040015
nDi.2.2.2.g10932	nDi.2.2.scaf02383:1430-2057	AM	mf	69.3012	0	0.00356567
nDi.2.2.2.g10938	nDi.2.2.scaf02396:1013-1397	AM	mf	0	700.684	0.000583784	uncoordinated family member (unc-62)	GO:0016477,GO:0048477,GO:0006355,GO:0045727,GO:0009792,GO:0005515,GO:0040035,GO:0043565,GO:0003700,GO:0005634,GO:0018991,GO:0007501,GO:0042692,GO:0008340,GO:0019915,GO:0010171,GO:0002119
nDi.2.2.2.g10942	nDi.2.2.scaf02412:111-516	AM	mf	0	99.0822	0.000583784
nDi.2.2.2.g10948	nDi.2.2.scaf02430:162-1875	AM	mf	0	19.7916	0.000583784
nDi.2.2.2.g10955	nDi.2.2.scaf02445:23-1076	AM	mf	0	44.7197	0.00387995	neurocalcin delta	GO:0005509,GO:0009792
nDi.2.2.2.g10956	nDi.2.2.scaf02449:287-900	AM	mf	223.183	0	0.000583784	protein-tyrosine phosphatase containing protein	GO:0035335,GO:0004872,GO:0004725
nDi.2.2.2.g10959	nDi.2.2.scaf02457:715-1819	AM	mf	0	28.6075	0.00387995
nDi.2.2.2.g10960	nDi.2.2.scaf02458:444-1229	AM	mf	0	24.6473	0.000583784
nDi.2.2.2.g10966	nDi.2.2.scaf02475:849-1221	AM	mf	0	53.9798	0.000583784
nDi.2.2.2.g10975	nDi.2.2.scaf02500:1876-2031	AM	mf	0	797.778	0.000583784
nDi.2.2.2.g10980	nDi.2.2.scaf02512:192-2021	AM	mf	0	64.5215	0.000583784
nDi.2.2.2.g10992	nDi.2.2.scaf02543:247-1499	AM	mf	0	52.1079	0.000583784	neuroglobin- partial	GO:0015671,GO:0020037,GO:0005344,GO:0019825
nDi.2.2.2.g10993	nDi.2.2.scaf02544:0-630	AM	mf	291.607	0	0.00196768
nDi.2.2.2.g10999	nDi.2.2.scaf02560:0-1207	AM	mf	0	82.8736	0.000583784
nDi.2.2.2.g11002	nDi.2.2.scaf02568:1565-1781	AM	mf	0	264.797	0.000583784
nDi.2.2.2.g11007	nDi.2.2.scaf02595:1439-1649	AM	mf	0	176.076	0.00387995	hypothetical protein Bm1_53085 [Brugia malayi]	GO:0006810,GO:0005506
nDi.2.2.2.g11014	nDi.2.2.scaf02609:1488-1701	AM	mf	0	557.192	0.000583784
nDi.2.2.2.g11016	nDi.2.2.scaf02632:157-1829	AM	mf	0	34.832	0.000583784	transporter [Brugia malayi]	GO:0055085,GO:0016021
nDi.2.2.2.g11020	nDi.2.2.scaf02641:1258-1656	AM	mf	0	129.772	0.000583784
nDi.2.2.2.g11022	nDi.2.2.scaf02642:1248-1813	AM	mf	371.222	2066.15	0.00154456	ribosomal protein l40	GO:0000003,GO:0005840,GO:0006915,GO:0009792,GO:0005515,GO:0006412,GO:0003735,GO:0040007,GO:0002119
nDi.2.2.2.g11040	nDi.2.2.scaf02691:0-1859	AM	mf	144.426	22.4568	0.000583784	actin	GO:0005938,GO:0005524,GO:0009792,GO:0040039,GO:0000281,GO:0007108,GO:0040035,GO:0016887,GO:0007517,GO:0005200,GO:0006915,GO:0005865,GO:0005884,GO:0007126,GO:0006898,GO:0040007,GO:0071688,GO:0002119
nDi.2.2.2.g11043	nDi.2.2.scaf02697:71-1031	AM	mf	0	29.2298	0.00387995	g protein-coupled receptor	GO:0007186,GO:0004872,GO:0016021
nDi.2.2.2.g11044	nDi.2.2.scaf02699:33-1768	AM	mf	0	13.6344	0.00387995	gcc2 and gcc3	GO:0005509
nDi.2.2.2.g11045	nDi.2.2.scaf02700:149-1831	AM	mf	0	8.41238	0.00387995	calcium atpase	GO:0070588,GO:0007596,GO:0005524,GO:0005388,GO:0006754,GO:0046872,GO:0005515,GO:0005887
nDi.2.2.2.g11047	nDi.2.2.scaf02712:8-1645	AM	mf	0	25.0173	0.000583784
nDi.2.2.2.g11052	nDi.2.2.scaf02723:289-643	AM	mf	0	36.2698	0.00387995
nDi.2.2.2.g11059	nDi.2.2.scaf02737:63-1826	AM	mf	181.019	23.931	0.000583784
nDi.2.2.2.g11061	nDi.2.2.scaf02740:581-1753	AM	mf	0	16.1024	0.00387995	glutamate decarboxylase	GO:0030424,GO:0004351,GO:0009449,GO:0008021,GO:0018352,GO:0043025,GO:0051932,GO:0007269,GO:0005515,GO:0006540,GO:0061202,GO:0060077,GO:0005886,GO:0030170
nDi.2.2.2.g11075	nDi.2.2.scaf02783:1161-1422	AM	mf	0	362.59	0.000583784
nDi.2.2.2.g11076	nDi.2.2.scaf02788:211-1462	AM	mf	0	67.0579	0.000583784	nicotinic acetylcholine receptor alpha subunit 38	GO:0030054,GO:0006811,GO:0043005,GO:0007274,GO:0015464,GO:0004889,GO:0046662,GO:0040011,GO:0016021,GO:0005886,GO:0045211
nDi.2.2.2.g11095	nDi.2.2.scaf02828:64-1012	AM	mf	0	9.61082	0.000583784
nDi.2.2.2.g11101	nDi.2.2.scaf02845:420-705	AM	mf	0	64.073	0.00387995
nDi.2.2.2.g11102	nDi.2.2.scaf02845:896-1374	AM	mf	0	10105.4	0.000583784
nDi.2.2.2.g11107	nDi.2.2.scaf02860:379-1757	AM	mf	29.8881	0	0.00356567
nDi.2.2.2.g11110	nDi.2.2.scaf02865:180-1725	AM	mf	0	17.8819	0.000583784	tubulin beta-2c chain	GO:0045298,GO:0005929,GO:0051298,GO:0005737,GO:0007067,GO:0009792,GO:0043025,GO:0033269,GO:0016203,GO:0007018,GO:0006184,GO:0043209,GO:0005200,GO:0003924,GO:0051258,GO:0005879,GO:0001764,GO:0005525
nDi.2.2.2.g11127	nDi.2.2.scaf02919:336-1682	AM	mf	201.726	48.3666	0.00107872
nDi.2.2.2.g11136	nDi.2.2.scaf02935:258-1288	AM	mf	0	75.1243	0.000583784	myosin id	GO:0005790,GO:0016459,GO:0010923,GO:0000146,GO:0030673,GO:0048306,GO:0005516,GO:0030898
nDi.2.2.2.g11144	nDi.2.2.scaf02954:188-1203	AM	mf	0	35.5631	0.00387995
nDi.2.2.2.g11149	nDi.2.2.scaf02963:407-1624	AM	mf	22.8916	0	0.000583784
nDi.2.2.2.g11151	nDi.2.2.scaf02973:87-1697	AM	mf	0	6.11756	0.00387995	filamin abp280 repeat family protein	GO:0003779
nDi.2.2.2.g11160	nDi.2.2.scaf02996:1013-1274	AM	mf	0	167.349	0.000583784
nDi.2.2.2.g11162	nDi.2.2.scaf03006:434-774	AM	mf	0	94.8223	0.00387995	fmrfamide-related peptide flp-18 precursor	GO:0005576,GO:0007218
nDi.2.2.2.g11166	nDi.2.2.scaf03019:156-1352	AM	mf	0	39.1079	0.000583784	hypothetical tyrosinase-like protein in chromosome	GO:0055114,GO:0016491
nDi.2.2.2.g11177	nDi.2.2.scaf03074:334-1010	AM	mf	0	124.18	0.000583784
nDi.2.2.2.g11180	nDi.2.2.scaf03077:365-858	AM	mf	0	140.912	0.000583784
nDi.2.2.2.g11185	nDi.2.2.scaf03094:747-1536	AM	mf	0	32.4261	0.000583784
nDi.2.2.2.g11187	nDi.2.2.scaf03098:884-1175	AM	mf	269.759	0	0.00356567
nDi.2.2.2.g11202	nDi.2.2.scaf03142:353-657	AM	mf	0	262.222	0.000583784
nDi.2.2.2.g11204	nDi.2.2.scaf03146:120-1213	AM	mf	0	48.3597	0.000583784	guanine nucleotide exchange factor dbs	GO:0005622,GO:0035023,GO:0005543,GO:0005089
nDi.2.2.2.g11228	nDi.2.2.scaf03199:403-643	AM	mf	0	109.976	0.00387995
nDi.2.2.2.g11234	nDi.2.2.scaf03216:52-1476	AM	mf	0	8.0205	0.00387995	Peroxidasin [Ascaris suum]	GO:0006979,GO:0020037,GO:0004601,GO:0055114
nDi.2.2.2.g11236	nDi.2.2.scaf03218:41-1564	AM	mf	30.1079	0	0.00461866	solute carrier family 12 member 4	GO:0055085,GO:0016021,GO:0015379,GO:0006811
nDi.2.2.2.g11241	nDi.2.2.scaf03229:306-1419	AM	mf	0	18.5672	0.00387995	domain containing protein	GO:0004167,GO:0044237,GO:0055114,GO:0016491
nDi.2.2.2.g11242	nDi.2.2.scaf03234:495-1366	AM	mf	0	45.3481	0.000583784	calcium binding egf domain containing protein	GO:0050794,GO:0043231,GO:0016020,GO:0030182,GO:0044446,GO:0044260,GO:0005515,GO:0010467,GO:0005509,GO:0044238,GO:0048646,GO:0044444,GO:0048468,GO:0032835
nDi.2.2.2.g11253	nDi.2.2.scaf03263:703-1211	AM	mf	0	261.45	0.000583784	phorbol ester diacylglycerol-binding protein unc-13	GO:0048786,GO:0008021,GO:0035556,GO:0019992,GO:0043195,GO:0016082,GO:0040010,GO:0046872,GO:0046662,GO:0005516,GO:0007411,GO:0043051,GO:0045211
nDi.2.2.2.g11258	nDi.2.2.scaf03284:74-1305	AM	mf	11.1481	0	0.00387995	animal heme peroxidase	GO:0020037,GO:0055114,GO:0006979,GO:0018149,GO:0040032,GO:0040011,GO:0004601,GO:0040007,GO:0002119,GO:0042338
nDi.2.2.2.g11267	nDi.2.2.scaf03316:206-1385	AM	mf	0	12.8196	0.000583784
nDi.2.2.2.g11275	nDi.2.2.scaf03340:170-1102	AM	mf	0	22.2764	0.000583784
nDi.2.2.2.g11315	nDi.2.2.scaf03463:1003-1317	AM	mf	0	274.682	0.000583784
nDi.2.2.2.g11324	nDi.2.2.scaf03508:263-1371	AM	mf	0	33.7642	0.000583784
nDi.2.2.2.g11343	nDi.2.2.scaf03562:257-975	AM	mf	0	52.8807	0.000583784	reduced folate carrier family protein	GO:0006810,GO:0005542,GO:0016020,GO:0008518
nDi.2.2.2.g11358	nDi.2.2.scaf03614:514-986	AM	mf	0	121.363	0.000583784	protein phosphatase 1l	GO:0008287,GO:0046872,GO:0006470,GO:0004722
nDi.2.2.2.g11364	nDi.2.2.scaf03639:289-901	AM	mf	0	55.7145	0.000583784
nDi.2.2.2.g11368	nDi.2.2.scaf03653:50-507	AM	mf	0	124.808	0.000583784
nDi.2.2.2.g11371	nDi.2.2.scaf03663:740-947	AM	mf	0	309.493	0.000583784
nDi.2.2.2.g11374	nDi.2.2.scaf03667:127-1226	AM	mf	289.823	0	0.000583784
nDi.2.2.2.g11382	nDi.2.2.scaf03706:48-1262	AM	mf	19.1207	0	0.00461866	trehalase	GO:0004555,GO:0040007,GO:0002119,GO:0005991,GO:0009792
nDi.2.2.2.g11387	nDi.2.2.scaf03717:585-1224	AM	mf	0	137.341	0.00387995	gonadotropin-releasing hormone ii receptor	GO:0007186,GO:0016021,GO:0004930
nDi.2.2.2.g11391	nDi.2.2.scaf03734:87-1135	AM	mf	0	38.1108	0.000583784	gcc2 and gcc3	GO:0005515,GO:0005509
nDi.2.2.2.g11400	nDi.2.2.scaf03766:383-1197	AM	mf	83.4203	0	0.00387995
nDi.2.2.2.g11414	nDi.2.2.scaf03803:311-1334	AM	mf	0	66.0472	0.000583784
nDi.2.2.2.g11422	nDi.2.2.scaf03830:534-750	AM	mf	0	264.797	0.000583784
nDi.2.2.2.g11426	nDi.2.2.scaf03841:508-1214	AM	mf	151.913	0	0.000583784
nDi.2.2.2.g11429	nDi.2.2.scaf03850:718-949	AM	mf	442.237	0	0.000583784
nDi.2.2.2.g11433	nDi.2.2.scaf03881:288-832	AM	mf	69.0441	0	0.00461866
nDi.2.2.2.g11434	nDi.2.2.scaf03883:331-1324	AM	mf	0	137.187	0.000583784
nDi.2.2.2.g11437	nDi.2.2.scaf03889:107-254	AM	mf	882.87	0	0.000583784	haemolysin-iii related family protein	GO:0016021
nDi.2.2.2.g11439	nDi.2.2.scaf03908:119-1009	AM	mf	0	34.9711	0.000583784
nDi.2.2.2.g11454	nDi.2.2.scaf03975:107-1108	AM	mf	0	33.4931	0.000583784
nDi.2.2.2.g11455	nDi.2.2.scaf03980:507-1200	AM	mf	0	54.9649	0.000583784	Peroxidasin [Ascaris suum]	GO:0006979,GO:0020037,GO:0004601,GO:0055114
nDi.2.2.2.g11458	nDi.2.2.scaf03988:328-962	AM	mf	0	84.7394	0.000583784
nDi.2.2.2.g11462	nDi.2.2.scaf04004:197-653	AM	mf	0	25.6009	0.00387995	egl-5	GO:0009952,GO:0005634,GO:0018991,GO:0000122,GO:0045138,GO:0043565,GO:0030155,GO:0003700,GO:0008134
nDi.2.2.2.g11466	nDi.2.2.scaf04024:389-662	AM	mf	0	72.8181	0.00387995
nDi.2.2.2.g11473	nDi.2.2.scaf04048:250-1046	AM	mf	2021.35	259.545	0.000583784	filarial antigen av33	GO:0010466,GO:0005576,GO:0019828
nDi.2.2.2.g11477	nDi.2.2.scaf04061:206-741	AM	mf	0	159.798	0.000583784
nDi.2.2.2.g11479	nDi.2.2.scaf04070:76-1076	AM	mf	68.7284	0	0.000583784	uncoordinated family member (unc-73)	GO:0051130,GO:0016477,GO:0042995,GO:0005622,GO:0032535,GO:0007409,GO:0048522,GO:0046578,GO:0040012,GO:0009790,GO:0048806,GO:0005089,GO:2000026,GO:0045927
nDi.2.2.2.g11497	nDi.2.2.scaf04149:551-1118	AM	mf	0	46.1702	0.00387995
nDi.2.2.2.g11500	nDi.2.2.scaf04161:50-1104	AM	mf	0	24.5852	0.000583784	adipocyte plasma membrane-associated protein	GO:0016844,GO:0009058
nDi.2.2.2.g11522	nDi.2.2.scaf04257:292-1078	AM	mf	191.924	0	0.000583784	hypothetical protein LOAG_07760 [Loa loa]	GO:0005737
nDi.2.2.2.g11523	nDi.2.2.scaf04265:660-1282	AM	mf	42.0985	210.337	0.000583784
nDi.2.2.2.g11528	nDi.2.2.scaf04278:309-1021	AM	mf	381.49	84.8872	0.00154456
nDi.2.2.2.g11546	nDi.2.2.scaf04350:279-538	AM	mf	0	85.7339	0.00387995
nDi.2.2.2.g11557	nDi.2.2.scaf04399:0-203	AM	mf	0	332.894	0.000583784
nDi.2.2.2.g11559	nDi.2.2.scaf04405:133-1093	AM	mf	0	24.8859	0.00387995	chitin binding peritrophin-a domain protein	GO:0000281,GO:0008061,GO:0006030,GO:0005576,GO:0032465,GO:0009792
nDi.2.2.2.g11563	nDi.2.2.scaf04418:460-1098	AM	mf	0	20.6652	0.000583784	homeodomain transcription factor hox3	GO:0005634,GO:0006355,GO:0007275,GO:0004000,GO:0043565,GO:0003700
nDi.2.2.2.g11565	nDi.2.2.scaf04421:328-994	AM	mf	0	81.4929	0.000583784
nDi.2.2.2.g11568	nDi.2.2.scaf04432:156-788	AM	mf	277.941	0	0.000583784
nDi.2.2.2.g11575	nDi.2.2.scaf04473:273-743	AM	mf	0	201.575	0.000583784	glycogen debranching enzyme	GO:0006006,GO:0005980,GO:0042221,GO:0004134,GO:0004135,GO:0005978,GO:0043169,GO:0005730,GO:0005515,GO:0005829,GO:0043033
nDi.2.2.2.g11584	nDi.2.2.scaf04537:387-1205	AM	mf	0	39.1013	0.00387995	metallophosphoesterase domain-containing	GO:0016787
nDi.2.2.2.g11587	nDi.2.2.scaf04572:128-652	AM	mf	0	198.142	0.000583784	homeobox domain containing protein	GO:0005634,GO:0006355,GO:0043565,GO:0003700
nDi.2.2.2.g11594	nDi.2.2.scaf04594:640-982	AM	mf	0	52.5055	0.000583784
nDi.2.2.2.g11608	nDi.2.2.scaf04662:282-423	AM	mf	0	919.337	0.00387995	glycine receptor subunit alpha-4-like	GO:0022824,GO:0005230,GO:0016594,GO:0005887,GO:0030054,GO:0004890,GO:0006811,GO:0045211
nDi.2.2.2.g11619	nDi.2.2.scaf04713:139-955	AM	mf	174.247	0	0.000583784	g-protein coupled receptor	GO:0007186,GO:0004872,GO:0016021
nDi.2.2.2.g11620	nDi.2.2.scaf04715:396-1171	AM	mf	24.6324	0	0.00461866	regulator of g protein signaling family member (rgs-3)	GO:0043547,GO:0005886,GO:0005737,GO:0005096
nDi.2.2.2.g11647	nDi.2.2.scaf04857:87-937	AM	mf	0	73.3745	0.000583784	upf0639 protein	GO:0005515,GO:0005543
nDi.2.2.2.g11648	nDi.2.2.scaf04860:241-1043	AM	mf	0	41.1132	0.000583784
nDi.2.2.2.g11662	nDi.2.2.scaf04914:472-1068	AM	mf	0	76.173	0.00387995
nDi.2.2.2.g11663	nDi.2.2.scaf04916:658-1027	AM	mf	0	43.9719	0.000583784
nDi.2.2.2.g11671	nDi.2.2.scaf04964:623-1059	AM	mf	1618.73	0	0.00107872	temporarily assigned gene name family member (tag-163)	GO:0005515,GO:0006508,GO:0016314,GO:0008138,GO:0008270,GO:0006470,GO:0004181
nDi.2.2.2.g11679	nDi.2.2.scaf04994:72-962	AM	mf	230.775	0	0.00356567	arf-gap with ank repeat and ph domain-containing protein 3	GO:0016020,GO:0032312,GO:0008060,GO:0005737,GO:0003924,GO:0005543,GO:0008270,GO:0005525,GO:0015031
nDi.2.2.2.g11682	nDi.2.2.scaf05001:370-1058	AM	mf	0	31.2647	0.00387995	amp-binding enzyme family protein	GO:0008152,GO:0003824
nDi.2.2.2.g11693	nDi.2.2.scaf05032:87-847	AM	mf	393.182	0	0.000583784
nDi.2.2.2.g11697	nDi.2.2.scaf05046:196-1132	AM	mf	0	67.0779	0.000583784	zinc c2h2 type family protein	GO:0042692,GO:0018991,GO:0008270,GO:0005622,GO:0048333,GO:0014016,GO:0003676
nDi.2.2.2.g11698	nDi.2.2.scaf05048:417-1059	AM	mf	0	65.1489	0.000583784	mgc26979 protein	GO:0005856,GO:0010826,GO:0042384,GO:0016021,GO:0005789,GO:0036038,GO:0005886,GO:0030659,GO:0048754
nDi.2.2.2.g11703	nDi.2.2.scaf05080:422-911	AM	mf	0	183.121	0.000583784
nDi.2.2.2.g11723	nDi.2.2.scaf05186:424-1039	AM	mf	0	27.6409	0.000583784
nDi.2.2.2.g11742	nDi.2.2.scaf05271:8-1005	AM	mf	0	27.9329	0.000583784	protein kinase domain containing protein	GO:0060271,GO:0004674,GO:0005524,GO:0044464,GO:0006468
nDi.2.2.2.g11752	nDi.2.2.scaf05331:126-788	AM	mf	0	60.3315	0.00387995
nDi.2.2.2.g11753	nDi.2.2.scaf05332:74-364	AM	mf	0	101.549	0.000583784
nDi.2.2.2.g11760	nDi.2.2.scaf05377:268-433	AM	mf	0	456.867	0.00387995
nDi.2.2.2.g11767	nDi.2.2.scaf05396:136-1093	AM	mf	0	19.9556	0.00387995	4-hydroxybutyrate -transferase	GO:0016787,GO:0006084,GO:0016740
nDi.2.2.2.g11769	nDi.2.2.scaf05406:71-811	AM	mf	0	48.1718	0.000583784
nDi.2.2.2.g11776	nDi.2.2.scaf05437:309-873	AM	mf	0	54.9649	0.000583784
nDi.2.2.2.g11778	nDi.2.2.scaf05446:256-754	AM	mf	0	88.0493	0.000583784
nDi.2.2.2.g11798	nDi.2.2.scaf05568:275-914	AM	mf	74.9394	0	0.00387995	cre-rhgf-2 protein	GO:0007369,GO:0001525,GO:0005622,GO:0043534,GO:0005543,GO:0009792,GO:0035023,GO:0005089
nDi.2.2.2.g11808	nDi.2.2.scaf05610:83-758	AM	mf	62.9259	0	0.000583784
nDi.2.2.2.g11813	nDi.2.2.scaf05628:399-904	AM	mf	0	38.103	0.000583784
nDi.2.2.2.g11815	nDi.2.2.scaf05635:66-1000	AM	mf	30.5967	0	0.000583784	adenylate cyclase type 5	GO:0016849,GO:0000166,GO:0009190,GO:0005622,GO:0035556
nDi.2.2.2.g11822	nDi.2.2.scaf05665:443-893	AM	mf	0	29.3509	0.000583784	Hrsna [Halocynthia roretzi]	GO:0008270,GO:0005622,GO:0003676
nDi.2.2.2.g11828	nDi.2.2.scaf05678:230-449	AM	mf	0	151.181	0.00387995
nDi.2.2.2.g11829	nDi.2.2.scaf05679:406-625	AM	mf	176.773	0	0.00317799
nDi.2.2.2.g11831	nDi.2.2.scaf05682:490-628	AM	mf	0	1356.88	0.000583784	guanine nucleotide exchange factor dbs	GO:0005622,GO:0035023,GO:0005089
nDi.2.2.2.g11837	nDi.2.2.scaf05712:5-979	AM	mf	0	22.0132	0.00387995	cathepsin l-like precursor	GO:0006508,GO:0004197
nDi.2.2.2.g11839	nDi.2.2.scaf05717:17-157	AM	mf	833.465	0	0.00356567	pdz domain containing protein	GO:0005515
nDi.2.2.2.g11857	nDi.2.2.scaf05799:176-508	AM	mf	4417.81	144.017	0.00565467	ov251_oncvo ame: full	GO:0006950
nDi.2.2.2.g11863	nDi.2.2.scaf05820:0-176	AM	mf	4153.89	0	0.000583784
nDi.2.2.2.g11878	nDi.2.2.scaf05893:504-729	AM	mf	0	183.121	0.000583784
nDi.2.2.2.g11928	nDi.2.2.scaf06169:48-865	AM	mf	41.2717	0	0.000583784
nDi.2.2.2.g11933	nDi.2.2.scaf06187:395-768	AM	mf	0	374.893	0.00387995
nDi.2.2.2.g11945	nDi.2.2.scaf06218:0-608	AM	mf	114.78	0	0.000583784	aldo keto reductase family protein	GO:0055114,GO:0016491
nDi.2.2.2.g11950	nDi.2.2.scaf06229:0-557	AM	mf	37.6668	0	0.000583784	beadex dlmo protein	GO:0008270,GO:0016740
nDi.2.2.2.g11959	nDi.2.2.scaf06282:263-459	AM	mf	0	228.203	0.00387995	aldose 1-epimerase family protein	GO:0030246,GO:0016853,GO:0019318
nDi.2.2.2.g11962	nDi.2.2.scaf06290:347-865	AM	mf	0	102.562	0.000583784
nDi.2.2.2.g11968	nDi.2.2.scaf06326:31-781	AM	mf	95.1658	0	0.000583784	adapter protein unc-53	GO:0000166,GO:0017111
nDi.2.2.2.g11969	nDi.2.2.scaf06327:249-888	AM	mf	0	109.976	0.00387995	transient receptor potential channel	GO:0070588,GO:0004872,GO:0016021,GO:0005262
nDi.2.2.2.g11985	nDi.2.2.scaf06401:327-927	AM	mf	377.629	0	0.000583784
nDi.2.2.2.g12002	nDi.2.2.scaf06497:322-907	AM	mf	228.68	0	0.00356567	hexokinase [Brugia malayi]	GO:0016310,GO:0005524,GO:0016301,GO:0006096,GO:0016773
nDi.2.2.2.g12006	nDi.2.2.scaf06513:102-672	AM	mf	693.555	98.6725	0.00356567	aspartic protease sp-2	GO:0012502,GO:0006508,GO:0005739,GO:0005764,GO:0000045,GO:0004190,GO:0070265
nDi.2.2.2.g12038	nDi.2.2.scaf06689:67-651	AM	mf	0	39.6188	0.000583784	scavenger receptor cysteine-rich domain protein	GO:0016020,GO:0005044
nDi.2.2.2.g12045	nDi.2.2.scaf06718:408-872	AM	mf	147.533	0	0.000583784	ser thr protein phosphatase family protein	GO:0004721
nDi.2.2.2.g12058	nDi.2.2.scaf06769:308-716	AM	mf	0	53.2391	0.000583784	hepatic leukemia factor	GO:0005488
nDi.2.2.2.g12062	nDi.2.2.scaf06810:331-794	AM	mf	0	55.24	0.000583784	acetyl- hydrolase transferase	GO:0019239,GO:0016787,GO:0006084,GO:0016740,GO:0009168
nDi.2.2.2.g12068	nDi.2.2.scaf06849:0-607	AM	mf	0	186.161	0.000583784	mgc26979 protein	GO:0035869
nDi.2.2.2.g12071	nDi.2.2.scaf06866:148-529	AM	mf	0	116.414	0.00387995	cuticlin 1	GO:0010171
nDi.2.2.2.g12075	nDi.2.2.scaf06886:25-848	AM	mf	0	36.5832	0.000583784	gamma-aminobutyric-acid receptor beta subunit	GO:0003677,GO:0005230,GO:0007214,GO:0030054,GO:0006351,GO:0006811,GO:0003887,GO:0007626,GO:0004890,GO:0016021,GO:0005886,GO:0045211,GO:0043058
nDi.2.2.2.g12088	nDi.2.2.scaf06939:464-807	AM	mf	97.1166	0	0.000583784
nDi.2.2.2.g12099	nDi.2.2.scaf07016:388-766	AM	mf	3903.86	0	0.000583784	paramyosin	GO:0030241,GO:0018991,GO:0003774,GO:0008092,GO:0030016,GO:0004553,GO:0006898,GO:0040011,GO:0051493,GO:0032982,GO:0005975,GO:0010171,GO:0040007,GO:0002119
nDi.2.2.2.g12111	nDi.2.2.scaf07089:159-776	AM	mf	162.478	0	0.000583784
nDi.2.2.2.g12112	nDi.2.2.scaf07093:265-736	AM	mf	12909.5	0	0.000583784
nDi.2.2.2.g12116	nDi.2.2.scaf07115:210-670	AM	mf	43.9552	0	0.00196768	hydroxysteroid dehydrogenase-like protein 2	GO:0000166,GO:0032934,GO:0055114,GO:0016491
nDi.2.2.2.g12120	nDi.2.2.scaf07134:125-427	AM	mf	0	285.872	0.00387995	cbr-clec-78 protein	GO:0005509
nDi.2.2.2.g12121	nDi.2.2.scaf07142:206-643	AM	mf	360.665	0	0.000583784
nDi.2.2.2.g12129	nDi.2.2.scaf07211:276-621	AM	mf	0	38.5564	0.00387995
nDi.2.2.2.g12133	nDi.2.2.scaf07232:249-754	AM	mf	0	160.351	0.000583784
nDi.2.2.2.g12139	nDi.2.2.scaf07261:179-509	AM	mf	0	57.3573	0.000583784
nDi.2.2.2.g12147	nDi.2.2.scaf07316:117-324	AM	mf	0	495.189	0.000583784	cre-cgef-1 protein	GO:0005654,GO:0008105,GO:0005938,GO:0043089,GO:0005089
nDi.2.2.2.g12149	nDi.2.2.scaf07322:378-502	AM	mf	0	1733.52	0.00387995
nDi.2.2.2.g12150	nDi.2.2.scaf07323:63-811	AM	mf	257816	655.555	0.000583784
nDi.2.2.2.g12164	nDi.2.2.scaf07427:152-309	AM	mf	451.69	0	0.00461866
nDi.2.2.2.g12172	nDi.2.2.scaf07470:293-485	AM	mf	0	411.84	0.000583784
nDi.2.2.2.g12179	nDi.2.2.scaf07515:19-805	AM	mf	0	77.9448	0.00387995	patched family protein	GO:0008158,GO:0016021
nDi.2.2.2.g12184	nDi.2.2.scaf07587:579-701	AM	mf	0	1888.46	0.00387995
nDi.2.2.2.g12188	nDi.2.2.scaf07600:139-751	AM	mf	54.711	0	0.00387995
nDi.2.2.2.g12201	nDi.2.2.scaf07675:57-705	AM	mf	37.9506	0	0.00196768	trehalase	GO:0004555,GO:0040007,GO:0002119,GO:0005991,GO:0009792
nDi.2.2.2.g12221	nDi.2.2.scaf07820:143-775	AM	mf	56.3367	0	0.000583784
nDi.2.2.2.g12251	nDi.2.2.scaf07973:251-431	AM	mf	532.938	0	0.000583784
nDi.2.2.2.g12260	nDi.2.2.scaf08045:94-591	AM	mf	314.757	0	0.000583784
nDi.2.2.2.g12262	nDi.2.2.scaf08058:541-705	AM	mf	0	468.802	0.00387995	vasopressin v1a receptor	GO:0007186,GO:0004872,GO:0016021
nDi.2.2.2.g12264	nDi.2.2.scaf08066:114-355	AM	mf	438.346	0	0.000583784	cre-pqn-22 protein	GO:0009792
nDi.2.2.2.g12272	nDi.2.2.scaf08119:226-670	AM	mf	109.431	0	0.000583784
nDi.2.2.2.g12290	nDi.2.2.scaf08217:24-645	AM	mf	86.0781	0	0.00461866
nDi.2.2.2.g12291	nDi.2.2.scaf08219:254-691	AM	mf	140.218	0	0.00461866	variable abnormal morphology family member (vab-10)	GO:0002009,GO:0005938,GO:0016324,GO:0035371,GO:0016023,GO:0030018,GO:0005178,GO:0031110,GO:0008090,GO:0001703,GO:0005604,GO:0009611,GO:0007409,GO:0007155,GO:0040010,GO:0008022,GO:0030056,GO:0006898,GO:0005789,GO:0071688,GO:0030011,GO:0031252,GO:0005524,GO:0031673,GO:0045104,GO:0035335,GO:0005635,GO:0007050,GO:0009792,GO:0040039,GO:0040035,GO:0051010,GO:0015629,GO:0016021,GO:0007229,GO:0033267,GO:…
nDi.2.2.2.g12295	nDi.2.2.scaf08231:14-732	AM	mf	0	30.6337	0.000583784
nDi.2.2.2.g12332	nDi.2.2.scaf08529:0-700	AM	mf	521.064	115.606	0.000583784	ll20 15kda ladder antigen	GO:0005509
nDi.2.2.2.g12368	nDi.2.2.scaf08749:28-667	AM	mf	0	21.5684	0.00387995	eyes absent	GO:0072513,GO:0000132,GO:0014706,GO:0045747,GO:0048752,GO:0090103,GO:0005737,GO:0035088,GO:0035909,GO:0007389,GO:0001658,GO:0042474,GO:0006470,GO:0071600,GO:0001656,GO:0045165,GO:0005634,GO:0060037,GO:0004725,GO:0043066,GO:0045664,GO:0003151,GO:0042473,GO:0048704,GO:0045944,GO:0034613,GO:0060487,GO:0050679
nDi.2.2.2.g12373	nDi.2.2.scaf08789:212-452	AM	mf	121.562	0	0.000583784
nDi.2.2.2.g12381	nDi.2.2.scaf08859:197-373	AM	mf	540.388	0	0.000583784
nDi.2.2.2.g12386	nDi.2.2.scaf08892:226-599	AM	mf	440.766	0	0.000583784
nDi.2.2.2.g12405	nDi.2.2.scaf09030:439-591	AM	mf	0	652.383	0.00387995	ectonucleotide pyrophosphatase phosphodiesterase family member 4	GO:0008152,GO:0003824
nDi.2.2.2.g12408	nDi.2.2.scaf09043:216-517	AM	mf	0	366.11	0.00387995
nDi.2.2.2.g12425	nDi.2.2.scaf09253:26-616	AM	mf	0	52.4567	0.000583784	zip zinc transporter family protein	GO:0055085,GO:0046873,GO:0016021,GO:0030001
nDi.2.2.2.g12430	nDi.2.2.scaf09325:206-566	AM	mf	0	142.609	0.000583784
nDi.2.2.2.g12432	nDi.2.2.scaf09333:128-197	AM	mf	33272.8	0	0.00107872
nDi.2.2.2.g12448	nDi.2.2.scaf09433:129-615	AM	mf	873.572	94.9058	0.0073188	paramyosin	GO:0030241,GO:0018991,GO:0003774,GO:0008092,GO:0030016,GO:0004553,GO:0006898,GO:0040011,GO:0051493,GO:0032982,GO:0005975,GO:0010171,GO:0040007,GO:0002119
nDi.2.2.2.g12450	nDi.2.2.scaf09441:362-518	AM	mf	0	581.682	0.00387995
nDi.2.2.2.g12465	nDi.2.2.scaf09590:229-538	AM	mf	331.606	0	0.000583784
nDi.2.2.2.g12486	nDi.2.2.scaf09800:59-392	AM	mf	0	287.121	0.000583784	3-ketosteroid-9-alpha-hydroxylase oxygenase subunit-like	GO:0046872,GO:0051537,GO:0055114,GO:0016491
nDi.2.2.2.g12507	nDi.2.2.scaf10033:63-519	AM	mf	0	53.867	0.00387995	kunitz bovine pancreatic trypsin inhibitor domain containing protein	GO:0004867
nDi.2.2.2.g12532	nDi.2.2.scaf10239:214-463	AM	mf	0	227.102	0.000583784
nDi.2.2.2.g12533	nDi.2.2.scaf10257:75-499	AM	mf	108.471	0	0.00196768
nDi.2.2.2.g12576	nDi.2.2.scaf10677:249-404	AM	mf	0	1396.11	0.000583784	homeotic protein deformed	GO:0009952,GO:0016477,GO:0005634,GO:0018991,GO:0051302,GO:0006355,GO:0040026,GO:0042659,GO:0040027,GO:0048704,GO:0045026,GO:0043565,GO:0003700,GO:0007411,GO:0007265
nDi.2.2.2.g12579	nDi.2.2.scaf10698:82-337	AM	mf	0	90.0995	0.00387995
nDi.2.2.2.g12580	nDi.2.2.scaf10699:0-435	AM	mf	142.44	0	0.00461866
nDi.2.2.2.g12611	nDi.2.2.scaf11030:0-474	AM	mf	0	31.0848	0.00387995
nDi.2.2.2.g12612	nDi.2.2.scaf11037:48-316	AM	mf	0	326.206	0.00387995
nDi.2.2.2.g12625	nDi.2.2.scaf11221:1-415	AM	mf	1502.88	0	0.000583784	rna-binding protein musashi homolog 2-like	GO:0000166,GO:0030529,GO:0005737,GO:0003676
nDi.2.2.2.g12643	nDi.2.2.scaf11444:207-426	AM	mf	0	151.181	0.00387995	carboxypeptidase e	GO:0030658,GO:0030424,GO:0005615,GO:0005544,GO:0014055,GO:0004181,GO:0043025,GO:0016192,GO:0006508,GO:0016485,GO:0008270,GO:0016021,GO:0001786,GO:0051384,GO:0005215,GO:0006629
nDi.2.2.2.g12659	nDi.2.2.scaf11641:65-422	AM	mf	367.086	0	0.000583784	neuronal calcium sensor 1	GO:0032580,GO:0030054,GO:0008427,GO:0045921,GO:0005515,GO:0005829,GO:0031045,GO:0005886,GO:0045211,GO:0030424,GO:0051927,GO:0050806,GO:0014069,GO:0048471,GO:0005509,GO:0048015,GO:0010975
nDi.2.2.2.g12677	nDi.2.2.scaf11877:15-321	AM	mf	0	104.868	0.000583784	hypothetical protein LOAG_09119 [Loa loa]	GO:0005856
nDi.2.2.2.g12686	nDi.2.2.scaf12039:0-397	AM	mf	0	1103.98	0.000583784
nDi.2.2.2.g12702	nDi.2.2.scaf12404:20-351	AM	mf	39.8692	0	0.00461866
nDi.2.2.2.g12704	nDi.2.2.scaf12408:55-237	AM	mf	0	508.523	0.000583784
nDi.2.2.2.g12705	nDi.2.2.scaf12417:89-333	AM	mf	113.569	0	0.00356567
nDi.2.2.2.g12715	nDi.2.2.scaf12582:0-292	AM	mf	0	2110.94	0.000583784
nDi.2.2.2.g12733	nDi.2.2.scaf13119:88-289	AM	mf	0	207.33	0.00387995
nDi.2.2.2.g12736	nDi.2.2.scaf13163:48-258	AM	mf	0	176.076	0.00387995	metabotropic gaba-b receptor subtype 2	GO:0007186,GO:0004965,GO:0016021
nDi.2.2.2.g12738	nDi.2.2.scaf13243:0-258	AM	mf	0	347.175	0.000583784
nDi.2.2.2.g12745	nDi.2.2.scaf13285:0-120	AM	mf	0	3438.66	0.000583784
nDi.2.2.2.g12746	nDi.2.2.scaf13285:151-315	AM	mf	0	1875.21	0.000583784
nDi.2.2.2.g12756	nDi.2.2.scaf13505:0-185	AM	mf	0	7242.1	0.000583784
nDi.2.2.2.g12767	nDi.2.2.scaf13706:0-192	AM	mf	0	329.472	0.000583784
nDi.2.2.2.g12775	nDi.2.2.scaf13821:174-287	AM	mf	34963.9	0	0.000583784
nDi.2.2.2.g12783	nDi.2.2.scaf14026:27-205	AM	mf	272.327	0	0.00387995	muscle myosin heavy chain	GO:0051015,GO:0005524,GO:0003774,GO:0032982,GO:0005737
nDi.2.2.2.g12839	nDi.2.2.scaf15294:0-93	AM	mf	0	18070.8	0.000583784
nDi.2.2.2.g12846	nDi.2.2.scaf15624:0-213	AM	mf	0	1671.58	0.000583784	lysocardiolipin acyltransferase	GO:0008654,GO:0007275,GO:0016021,GO:0003841,GO:0005789

## Sheet: AF v mf
Gene	Locus	Sample 1	Sample 2	Value 1	Value 2	q Value	Annotation	GO terms
nDi.2.2.2.g00004	nDi.2.2.scaf00001:10450-15197	AF	mf	80.9225	15.6963	0.000583784	proteasomal ubiquitin receptor adrm1-like	GO:0008406,GO:0005634,GO:0050789,GO:0009987,GO:0048609,GO:0005737
nDi.2.2.2.g00017	nDi.2.2.scaf00001:93514-100524	AF	mf	56.2863	20.3983	0.00667691		GO:0000003,GO:0005524,GO:0006479,GO:0000790,GO:0009792,GO:0046777,GO:0004713,GO:0006357,GO:0004674,GO:0005515,GO:0040018,GO:0045860
nDi.2.2.2.g00092	nDi.2.2.scaf00001:503954-505319	AF	mf	14.3168	0	0.00237895	hypothetical protein Bm1_41295 [Brugia malayi]	GO:0005198
nDi.2.2.2.g00101	nDi.2.2.scaf00001:565053-596625	AF	mf	33.1092	11.2307	0.00237895	cadherin domain containing protein	GO:0005515,GO:0007156,GO:0005509,GO:0016021,GO:0005886,GO:0007409
nDi.2.2.2.g00137,nDi.2.2.2.g00138	nDi.2.2.scaf00001:860720-868297	AF	mf	409.548	2633.26	0.000583784
nDi.2.2.2.g00145	nDi.2.2.scaf00001:933985-936507	AF	mf	109.214	365.06	0.000583784	survival of motor neuron-related-splicing factor 30	GO:0007281,GO:0040020,GO:0042127,GO:0009792
nDi.2.2.2.g00159	nDi.2.2.scaf00001:1041196-1054656	AF	mf	76.9089	18.0799	0.000583784	rap guanine nucleotide exchange factor 4	GO:0007596,GO:0010646,GO:0005085,GO:0005488,GO:0030073,GO:0001932,GO:0051046,GO:0008603,GO:0005886,GO:0051056,GO:0060341,GO:0005952
nDi.2.2.2.g00210	nDi.2.2.scaf00002:385489-390005	AF	mf	20.6	0	0.00858241	cre-vab-9 protein	GO:0016020,GO:0006952,GO:0030054
nDi.2.2.2.g00223	nDi.2.2.scaf00002:520954-522793	AF	mf	28.9604	0	0.00107872
nDi.2.2.2.g00245	nDi.2.2.scaf00002:663248-670189	AF	mf	93.6233	21.1839	0.000583784	die-1	GO:0009653,GO:0050789,GO:0009790,GO:0005622,GO:0008270,GO:0002119,GO:0003676
nDi.2.2.2.g00281	nDi.2.2.scaf00002:920581-927326	AF	mf	47.1443	13.4503	0.00196768	piwi domain-containing protein	GO:0005515,GO:0003676
nDi.2.2.2.g00287	nDi.2.2.scaf00002:1019575-1022942	AF	mf	52.3413	8.43539	0.0073188	cytochrome p450 family protein	GO:0009055,GO:0016705,GO:0020037,GO:0040011,GO:0004497,GO:0055114
nDi.2.2.2.g00324	nDi.2.2.scaf00003:145697-147267	AF	mf	71.5285	234.337	0.00565467
nDi.2.2.2.g00360	nDi.2.2.scaf00003:401656-402315	AF	mf	49.4922	0	0.00387995
nDi.2.2.2.g00373	nDi.2.2.scaf00003:465977-475381	AF	mf	32.8021	6.76046	0.000583784	von willebrand factor type a domain containing protein	GO:0019915,GO:0005515,GO:0010171,GO:0040018
nDi.2.2.2.g00401	nDi.2.2.scaf00003:660038-667487	AF	mf	64.6876	16.9175	0.000583784		GO:0007399,GO:0009952,GO:0000287,GO:0042694,GO:0023014,GO:0001714,GO:0005938,GO:0005524,GO:0030178,GO:0047485,GO:0006355,GO:0031625,GO:0009792,GO:0001707,GO:0007179,GO:0004713,GO:0040035,GO:0004707,GO:0005634,GO:0000165,GO:0008356,GO:0031398,GO:0045167,GO:0046777,GO:0042169,GO:0033136,GO:0010085,GO:0018107,GO:0007052,GO:0008134,GO:0002119
nDi.2.2.2.g00407	nDi.2.2.scaf00003:732408-743086	AF	mf	7.22155	155.224	0.00196768	homeobox protein abdominal-b	GO:0005634,GO:0006355,GO:0000976,GO:0003700
nDi.2.2.2.g00421	nDi.2.2.scaf00003:824042-827697	AF	mf	88.8957	19.5603	0.00107872		GO:0016020,GO:0000132,GO:0034452,GO:0005938,GO:0021766,GO:0043274,GO:0008344,GO:0043025,GO:0001675,GO:0030426,GO:0016787,GO:0042598,GO:0008201,GO:0008090,GO:0007097,GO:0021540,GO:0030036,GO:0051660,GO:0031512,GO:0021895,GO:0047179,GO:0051081,GO:0008017,GO:0000236,GO:0045494,GO:0005625,GO:0048471,GO:0001764,GO:0000776,GO:0050885,GO:0031252,GO:0005635,GO:0045176,GO:0045773,GO:0007405,GO:0005730,GO:…
nDi.2.2.2.g00465	nDi.2.2.scaf00004:187556-187811	AF	mf	84.0121	0	0.00196768
nDi.2.2.2.g00466	nDi.2.2.scaf00004:188642-201433	AF	mf	60.2911	16.649	0.00764369	spry domain-containing socs box protein ssb-4	GO:0005515,GO:0005622,GO:0035556
nDi.2.2.2.g00467	nDi.2.2.scaf00004:201557-204746	AF	mf	95.3337	18.2599	0.00530781	membrane import protein	GO:0006820,GO:0055085,GO:0008308,GO:0005741,GO:0044070
nDi.2.2.2.g00525	nDi.2.2.scaf00004:574628-575155	AF	mf	0	309.493	0.000583784
nDi.2.2.2.g00533	nDi.2.2.scaf00004:641074-641785	AF	mf	42.218	0	0.00107872		GO:0032440,GO:0055085,GO:0005524,GO:0042626,GO:0055114,GO:0009792,GO:0010877,GO:0030139,GO:0016021,GO:0006200,GO:0007040
nDi.2.2.2.g00534	nDi.2.2.scaf00004:642664-648028	AF	mf	61.3192	7.50892	0.000583784
nDi.2.2.2.g00548	nDi.2.2.scaf00004:765116-770658	AF	mf	133.877	27.7334	0.000583784	cytoplasmic intermediate filament protein	GO:0005882,GO:0005737,GO:0009792,GO:0003676,GO:0040010,GO:0008340,GO:0005515,GO:0007126,GO:0006898,GO:0040011,GO:0018996,GO:0010171,GO:0005198,GO:0040002,GO:0002119
nDi.2.2.2.g00549	nDi.2.2.scaf00004:771315-776081	AF	mf	89.523	0	0.00107872	cytoplasmic intermediate filament protein	GO:0005882,GO:0005737,GO:0009792,GO:0008340,GO:0005515,GO:0006898,GO:0018996,GO:0040011,GO:0010171,GO:0005198,GO:0040007,GO:0002119,GO:0040002
nDi.2.2.2.g00557	nDi.2.2.scaf00004:857538-863168	AF	mf	23.0914	0	0.000583784	heat shock protein 70	GO:0009653,GO:0005524,GO:0008152,GO:0006950,GO:0003824,GO:0005737,GO:0016192,GO:0007275,GO:0009987
nDi.2.2.2.g00559	nDi.2.2.scaf00004:866215-869263	AF	mf	937.931	220.016	0.00154456		GO:0000003,GO:0005524,GO:0009792,GO:0005515,GO:0005829,GO:0016887,GO:0000902,GO:0005634,GO:0042147,GO:0009408,GO:0006915,GO:0008340,GO:0040011,GO:0006898,GO:0006200,GO:0010171,GO:0040007,GO:0002119
nDi.2.2.2.g00610	nDi.2.2.scaf00005:187444-196880	AF	mf	33.7001	9.99701	0.00387995	anillin rhotekin	GO:0005515,GO:0005543
nDi.2.2.2.g00612	nDi.2.2.scaf00005:211033-214695	AF	mf	66.313	20.9395	0.00634425	patatin family	GO:0016787,GO:0006629
nDi.2.2.2.g00657	nDi.2.2.scaf00005:584452-588564	AF	mf	141.283	18.4076	0.000583784	pumilio-family rna binding repeat containing protein	GO:0003723,GO:0048477,GO:0000910,GO:0009992,GO:0035188,GO:0009792,GO:0006915,GO:0035046,GO:0007281,GO:0005515,GO:0043186,GO:0008285
nDi.2.2.2.g00666	nDi.2.2.scaf00005:649955-667533	AF	mf	46.7179	15.0804	0.00154456	egf-like domain containing protein	GO:0016020,GO:0016477,GO:0048513,GO:0044464,GO:0007409,GO:0005515,GO:0010171,GO:0009790,GO:0007276,GO:0009886
nDi.2.2.2.g00668	nDi.2.2.scaf00005:677583-678498	AF	mf	119.162	406.441	0.00829159	mediator of rna polymerase ii transcription subunit 11	GO:0006357,GO:0005515,GO:0016592,GO:0001104,GO:0010171,GO:0040007,GO:0002119,GO:0009792
nDi.2.2.2.g00727	nDi.2.2.scaf00006:404767-405544	AF	mf	0	168.81	0.000583784
nDi.2.2.2.g00753	nDi.2.2.scaf00006:598280-604004	AF	mf	86.73	19.7797	0.00279143	hypothetical protein Bm1_50630 [Brugia malayi]	GO:0040010,GO:0008340,GO:0002009,GO:0040011,GO:0018996,GO:0002119
nDi.2.2.2.g00846	nDi.2.2.scaf00007:284287-286490	AF	mf	40.3993	0	0.000583784
nDi.2.2.2.g00861	nDi.2.2.scaf00007:404469-410032	AF	mf	37.9857	10.276	0.00667691
nDi.2.2.2.g00874	nDi.2.2.scaf00007:481544-484714	AF	mf	101.571	6.37982	0.00565467
nDi.2.2.2.g00875	nDi.2.2.scaf00007:486057-488624	AF	mf	187.141	17.1576	0.00530781
nDi.2.2.2.g00879	nDi.2.2.scaf00007:498762-500806	AF	mf	121.055	309.426	0.00797222		GO:0030425,GO:0007205,GO:0030335,GO:0008200,GO:0019903,GO:0032436,GO:0015935,GO:0043065,GO:0017148,GO:0050765,GO:0005856,GO:0001525,GO:0016301,GO:0001891,GO:0061099,GO:0048471,GO:0003908,GO:0044419,GO:0090003,GO:0051726,GO:0030292,GO:0030178,GO:0043547,GO:0030496,GO:0001934,GO:2000543,GO:0030308,GO:0005634,GO:0006281,GO:0032464,GO:0004872,GO:0051302,GO:0030971,GO:0048511,GO:0042169,GO:0043204,GO:…
nDi.2.2.2.g00897	nDi.2.2.scaf00007:624002-629420	AF	mf	14.6057	0	0.000583784	cuticlin 1	GO:0060102,GO:0010171
nDi.2.2.2.g00901	nDi.2.2.scaf00007:655968-659539	AF	mf	8.59495	0	0.0088263	glutathione s-transferase 1	GO:0005515,GO:0016740
nDi.2.2.2.g00906	nDi.2.2.scaf00007:698411-701469	AF	mf	34.815	175.243	0.00279143
nDi.2.2.2.g00941	nDi.2.2.scaf00008:268083-283369	AF	mf	69.2097	25.8729	0.00498405		GO:0016020,GO:0023014,GO:0005524,GO:0033563,GO:0004713,GO:0040039,GO:0000160,GO:0040035,GO:0006468,GO:0000155,GO:0019915,GO:0004674,GO:0005083,GO:0006898,GO:0010171,GO:0002119
nDi.2.2.2.g00946	nDi.2.2.scaf00008:305538-308132	AF	mf	33.2473	213.025	0.000583784	bzip transcription factor family member (zip-4)	GO:0006355,GO:0043565,GO:0003700,GO:0046983
nDi.2.2.2.g00970	nDi.2.2.scaf00008:465463-468311	AF	mf	146.991	34.2974	0.000583784
nDi.2.2.2.g00996	nDi.2.2.scaf00009:43662-45590	AF	mf	93.3504	7.58309	0.00914193
nDi.2.2.2.g01005	nDi.2.2.scaf00009:100871-101242	AF	mf	92.7655	0	0.0088263
nDi.2.2.2.g01014	nDi.2.2.scaf00009:214794-220302	AF	mf	99.2339	0	0.000583784
nDi.2.2.2.g01023	nDi.2.2.scaf00009:275572-279355	AF	mf	108.703	23.6617	0.00107872	calcium binding egf domain containing protein	GO:0005515,GO:0005509
nDi.2.2.2.g01048,nDi.2.2.2.g01049	nDi.2.2.scaf00009:434858-440181	AF	mf	62.9859	20.8516	0.00425764
nDi.2.2.2.g01090	nDi.2.2.scaf00010:56291-62965	AF	mf	37.1281	12.2582	0.00667691	roundabout homolog 2-like	GO:0005515,GO:0001764,GO:0005887,GO:0008038,GO:0033563
nDi.2.2.2.g01189	nDi.2.2.scaf00011:188594-189192	AF	mf	0	125.291	0.00387995
nDi.2.2.2.g01206	nDi.2.2.scaf00011:287438-292963	AF	mf	69.4488	7.05135	0.000583784	pan domain-containing protein	GO:0048477,GO:0009792,GO:0006915,GO:0018996,GO:0040011,GO:0016021,GO:0040007,GO:0002119
nDi.2.2.2.g01218	nDi.2.2.scaf00011:357605-381889	AF	mf	20.7981	6.66896	0.00107872		GO:0004320,GO:0004313,GO:0016296,GO:0004319,GO:0055114,GO:0004316,GO:0009058,GO:0000166,GO:0004315,GO:0008270,GO:0048037,GO:0005739,GO:0004317,GO:0042587,GO:0004314,GO:0016295,GO:0000036
nDi.2.2.2.g01223	nDi.2.2.scaf00011:410473-414143	AF	mf	81.2083	17.7426	0.00530781	zinc transporter zip13 precursor	GO:0016020,GO:0055085,GO:0046873,GO:0044444,GO:0006829
nDi.2.2.2.g01229	nDi.2.2.scaf00011:448697-455381	AF	mf	34.698	9.88663	0.00764369
nDi.2.2.2.g01291	nDi.2.2.scaf00012:353999-355754	AF	mf	108.88	280.699	0.00797222	large subunit ribosomal protein 2	GO:0003723,GO:0015934,GO:0006412,GO:0003735
nDi.2.2.2.g01296	nDi.2.2.scaf00012:382186-388310	AF	mf	43.2352	6.35265	0.00154456	apoptosis stimulating of p53	GO:0002039,GO:0043066
nDi.2.2.2.g01304	nDi.2.2.scaf00012:441504-445673	AF	mf	47.4432	11.7609	0.00945466		GO:0006508,GO:0004197,GO:0004869
nDi.2.2.2.g01306	nDi.2.2.scaf00012:453733-470145	AF	mf	38.762	10.6841	0.000583784	kunitz bovine pancreatic trypsin inhibitor domain containing protein	GO:0004867
nDi.2.2.2.g01317	nDi.2.2.scaf00013:67685-71056	AF	mf	35.1784	116.489	0.00764369
nDi.2.2.2.g01387	nDi.2.2.scaf00014:49269-49900	AF	mf	57.1633	0	0.00858241	low-density lipoprotein receptor repeat class b containing protein	GO:2000164,GO:0017147,GO:0014029,GO:2000168,GO:0051593,GO:0005769,GO:0042074,GO:0071901,GO:0045599,GO:0002053,GO:2000055,GO:0090263,GO:0042475,GO:0045944,GO:0021587,GO:0060596,GO:0030901,GO:0034392,GO:0090009,GO:0005901,GO:0051091,GO:0090118,GO:0030917,GO:0042803,GO:0035115,GO:0021943,GO:0045780,GO:0005041,GO:0035121,GO:2000151,GO:0050680,GO:0060325,GO:0090245,GO:0031410,GO:0021874,GO:0034185,GO:…
nDi.2.2.2.g01425	nDi.2.2.scaf00014:288496-291849	AF	mf	76.6005	29.0596	0.00530781	death-associated protein kinase 1	GO:0050794,GO:0005515
nDi.2.2.2.g01430	nDi.2.2.scaf00014:320350-325233	AF	mf	63.1985	20.4586	0.00971282	equilibrative nucleoside transporter 1-like isoform 2	GO:0002009,GO:0005337,GO:0018991,GO:0016021,GO:0040035,GO:0015858
nDi.2.2.2.g01438	nDi.2.2.scaf00014:392251-397342	AF	mf	59.3586	5.55114	0.00196768	serine threonine-protein phosphatase 6 regulatory ankyrin repeat subunit b	GO:0005515,GO:0007165
nDi.2.2.2.g01462	nDi.2.2.scaf00015:42845-44802	AF	mf	154.57	23.6246	0.00154456
nDi.2.2.2.g01495	nDi.2.2.scaf00015:283258-291932	AF	mf	73.8804	5.99244	0.00356567	cuticlin 1	GO:0003677,GO:0005515,GO:0060102,GO:0010171
nDi.2.2.2.g01496	nDi.2.2.scaf00015:299837-302655	AF	mf	125.59	17.6394	0.000583784	speckle-type poz protein	GO:0005515
nDi.2.2.2.g01539	nDi.2.2.scaf00016:35807-37231	AF	mf	198.471	764.367	0.000583784	60s ribosomal protein l35	GO:0003729,GO:0006415,GO:0000184,GO:0022625,GO:0006414,GO:0006413,GO:0006614,GO:0005730,GO:0019083,GO:0003735
nDi.2.2.2.g01544	nDi.2.2.scaf00016:62056-62290	AF	mf	0	119.848	0.00387995
nDi.2.2.2.g01545	nDi.2.2.scaf00016:64252-64931	AF	mf	105.269	0	0.00797222	---NA---	GO:0005840,GO:0006412,GO:0008097,GO:0003735
nDi.2.2.2.g01579	nDi.2.2.scaf00016:264051-267742	AF	mf	12.0011	0	0.00425764	fatty acid-binding protein	GO:0005488
nDi.2.2.2.g01619	nDi.2.2.scaf00017:135351-136143	AF	mf	116.133	0	0.000583784
nDi.2.2.2.g01620	nDi.2.2.scaf00017:136357-137157	AF	mf	201.423	1132.95	0.000583784
nDi.2.2.2.g01625	nDi.2.2.scaf00017:166154-170078	AF	mf	63.6906	23.3841	0.0073188	conserved oligomeric golgi complex subunit 5	GO:0043231,GO:0044444
nDi.2.2.2.g01645	nDi.2.2.scaf00017:255876-256415	AF	mf	64.6583	0	0.00858241
nDi.2.2.2.g01673	nDi.2.2.scaf00017:378704-381956	AF	mf	96.4606	34.0811	0.00356567	ring finger-h2 protein	GO:0005515,GO:0008270
nDi.2.2.2.g01687	nDi.2.2.scaf00017:452876-455412	AF	mf	198.572	21.2071	0.00667691		GO:0008340,GO:0035335,GO:0008138,GO:0004725
nDi.2.2.2.g01690	nDi.2.2.scaf00018:16914-24191	AF	mf	20.6631	66.2587	0.00565467
nDi.2.2.2.g01724	nDi.2.2.scaf00018:253533-267541	AF	mf	35.8064	11.3891	0.000583784	227 kda spindle- and centromere-associated protein	GO:0005634,GO:0009987,GO:0005694,GO:0005828,GO:0009792
nDi.2.2.2.g01733	nDi.2.2.scaf00018:363332-368943	AF	mf	53.5689	13.3725	0.00425764
nDi.2.2.2.g01742	nDi.2.2.scaf00018:420639-429515	AF	mf	22.9297	76.7457	0.000583784	adducin family member (add-1)	GO:0097120,GO:0046872,GO:0007614,GO:0014069,GO:2000249,GO:0007616
nDi.2.2.2.g01771	nDi.2.2.scaf00019:162159-172102	AF	mf	48.7205	14.8736	0.00797222	eps (human endocytosis) related family member (eps-8)	GO:0000003,GO:0051015,GO:0016310,GO:0005903,GO:0045109,GO:0045185,GO:0009792,GO:0048546,GO:0048730,GO:0051017,GO:0031012,GO:0004872,GO:0016301,GO:0051016,GO:0040010,GO:0040011,GO:0006898,GO:0045177,GO:0048598,GO:0002119,GO:0030421
nDi.2.2.2.g01786	nDi.2.2.scaf00019:257574-265169	AF	mf	69.5444	25.3373	0.00530781	bromodomain containing protein	GO:0050794,GO:0044260,GO:0043231,GO:0005515,GO:0008270,GO:0044238
nDi.2.2.2.g01790	nDi.2.2.scaf00019:294964-301308	AF	mf	78.4951	12.1949	0.000583784	ubiquitin thioesterase zranb1	GO:0016787,GO:0005622,GO:0008270,GO:0009987
nDi.2.2.2.g01811	nDi.2.2.scaf00019:434181-435696	AF	mf	97.2705	490.556	0.00317799
nDi.2.2.2.g01924	nDi.2.2.scaf00021:302577-309826	AF	mf	49.3269	10.2479	0.00530781
[truncated: 567 more rows]

## Sheet: AM v L3
Gene	Locus	Sample 1	Sample 2	Value 1	Value 2	q Value	Annotation	GO terms
[truncated: 2,403 more rows]

## Sheet: AF v L3
Gene	Locus	Sample 1	Sample 2	Value 1	Value 2	q Value	Annotation	GO terms
[truncated: 1,871 more rows]

[truncated: 5 more sheets: mf v L3, AM v L4, AF v L4, mf v L4, L3 v L4]
