# Supplementary material for: Concurrent transcriptional profiling of Dirofilaria immitis and its Wolbachia endosymbiont throughout the nematode life cycle reveals coordinated gene expression
Source: BMC Genomics. 2014 Nov 29;15(1):1041. doi: 10.1186/1471-2164-15-1041 (PMC4289336; doi:10.1186/1471-2164-15-1041)
Supplement: Supplementary file 5 — Additional file 5: Table S3: Stage-associated D. immitis gene lists. (XLSX 150 KB) [file 12864_2014_6864_MOESM5_ESM.xlsx]

## Sheet: Sheet1
AM-Associated Genes	AF-Associated Genes	L3-Associated Genes	L4-Associated Genes	mf-Associated Genes
nDi.2.2.2.g02834	nDi.2.2.2.g02356	nDi.2.2.2.g05771	nDi.2.2.2.g00674	nDi.2.2.2.g01172
nDi.2.2.2.g00066	nDi.2.2.2.g04186	nDi.2.2.2.g07335	nDi.2.2.2.g05344	nDi.2.2.2.g07228
nDi.2.2.2.g01616	nDi.2.2.2.g06918	nDi.2.2.2.g09006	nDi.2.2.2.g02806	nDi.2.2.2.g07804
nDi.2.2.2.g02891	nDi.2.2.2.g01924	nDi.2.2.2.g07499	nDi.2.2.2.g00845	nDi.2.2.2.g00974
nDi.2.2.2.g03029	nDi.2.2.2.g05144	nDi.2.2.2.g11855	nDi.2.2.2.g03352	nDi.2.2.2.g00552
nDi.2.2.2.g01154	nDi.2.2.2.g05598	nDi.2.2.2.g06881	nDi.2.2.2.g03371	nDi.2.2.2.g01082
nDi.2.2.2.g01647	nDi.2.2.2.g04645	nDi.2.2.2.g10741	nDi.2.2.2.g09068	nDi.2.2.2.g09140
nDi.2.2.2.g06397	nDi.2.2.2.g01496	nDi.2.2.2.g11565	nDi.2.2.2.g01240	nDi.2.2.2.g05926
nDi.2.2.2.g04193	nDi.2.2.2.g00846	nDi.2.2.2.g01839	nDi.2.2.2.g01963	nDi.2.2.2.g07799
nDi.2.2.2.g05116	nDi.2.2.2.g10110	nDi.2.2.2.g08473	nDi.2.2.2.g01000	nDi.2.2.2.g01940
nDi.2.2.2.g03195	nDi.2.2.2.g08520	nDi.2.2.2.g11897	nDi.2.2.2.g05236	nDi.2.2.2.g03705
nDi.2.2.2.g03802	nDi.2.2.2.g05496	nDi.2.2.2.g03788	nDi.2.2.2.g01628	nDi.2.2.2.g08066
nDi.2.2.2.g05739	nDi.2.2.2.g04713	nDi.2.2.2.g10488	nDi.2.2.2.g03208	nDi.2.2.2.g02381
nDi.2.2.2.g08400	nDi.2.2.2.g06457	nDi.2.2.2.g09761	nDi.2.2.2.g02508	nDi.2.2.2.g10998
nDi.2.2.2.g00582	nDi.2.2.2.g07584	nDi.2.2.2.g11199	nDi.2.2.2.g05973	nDi.2.2.2.g09234
nDi.2.2.2.g09192	nDi.2.2.2.g04026	nDi.2.2.2.g00779	nDi.2.2.2.g02468	nDi.2.2.2.g00416
nDi.2.2.2.g09496	nDi.2.2.2.g03854	nDi.2.2.2.g10240	nDi.2.2.2.g02203	nDi.2.2.2.g07827
nDi.2.2.2.g01874	nDi.2.2.2.g08369	nDi.2.2.2.g07540	nDi.2.2.2.g00509	nDi.2.2.2.g01982
nDi.2.2.2.g12659	nDi.2.2.2.g08995	nDi.2.2.2.g12397	nDi.2.2.2.g08153	nDi.2.2.2.g05080
nDi.2.2.2.g09196	nDi.2.2.2.g06069	nDi.2.2.2.g00856	nDi.2.2.2.g08435	nDi.2.2.2.g01312
nDi.2.2.2.g00504	nDi.2.2.2.g08015	nDi.2.2.2.g11973	nDi.2.2.2.g02815	nDi.2.2.2.g06063
nDi.2.2.2.g00539	nDi.2.2.2.g11203	nDi.2.2.2.g09104	nDi.2.2.2.g02015	nDi.2.2.2.g10166
nDi.2.2.2.g07672	nDi.2.2.2.g02576	nDi.2.2.2.g09414	nDi.2.2.2.g06300	nDi.2.2.2.g10170
nDi.2.2.2.g06066	nDi.2.2.2.g02687	nDi.2.2.2.g10693	nDi.2.2.2.g08064	nDi.2.2.2.g11692
nDi.2.2.2.g10227	nDi.2.2.2.g09319	nDi.2.2.2.g10705	nDi.2.2.2.g01420	nDi.2.2.2.g07599
nDi.2.2.2.g02393	nDi.2.2.2.g04289	nDi.2.2.2.g03194	nDi.2.2.2.g05335	nDi.2.2.2.g01044
nDi.2.2.2.g10420	nDi.2.2.2.g08003	nDi.2.2.2.g05638	nDi.2.2.2.g00567	nDi.2.2.2.g00079
nDi.2.2.2.g08035	nDi.2.2.2.g02453	nDi.2.2.2.g06544	nDi.2.2.2.g04842	nDi.2.2.2.g05446
nDi.2.2.2.g10721	nDi.2.2.2.g00735	nDi.2.2.2.g08090	nDi.2.2.2.g04013	nDi.2.2.2.g07130
nDi.2.2.2.g10881	nDi.2.2.2.g02065	nDi.2.2.2.g12063	nDi.2.2.2.g08479	nDi.2.2.2.g03902
nDi.2.2.2.g01588	nDi.2.2.2.g02651	nDi.2.2.2.g10749	nDi.2.2.2.g00728	nDi.2.2.2.g01704
nDi.2.2.2.g01307	nDi.2.2.2.g05317	nDi.2.2.2.g06796	nDi.2.2.2.g05367	nDi.2.2.2.g04236
nDi.2.2.2.g05378	nDi.2.2.2.g05520	nDi.2.2.2.g05930	nDi.2.2.2.g05733	nDi.2.2.2.g10310
nDi.2.2.2.g05515	nDi.2.2.2.g03719	nDi.2.2.2.g10464	nDi.2.2.2.g09146	nDi.2.2.2.g05194
nDi.2.2.2.g07462	nDi.2.2.2.g07192	nDi.2.2.2.g07891	nDi.2.2.2.g02256	nDi.2.2.2.g07355
nDi.2.2.2.g04815	nDi.2.2.2.g00970	nDi.2.2.2.g09238	nDi.2.2.2.g05099	nDi.2.2.2.g12611
nDi.2.2.2.g05812	nDi.2.2.2.g07643	nDi.2.2.2.g06445	nDi.2.2.2.g03296	nDi.2.2.2.g03556
nDi.2.2.2.g01375	nDi.2.2.2.g07687	nDi.2.2.2.g06880	nDi.2.2.2.g01573	nDi.2.2.2.g01004
nDi.2.2.2.g05667	nDi.2.2.2.g00417	nDi.2.2.2.g01730	nDi.2.2.2.g07996	nDi.2.2.2.g06854
nDi.2.2.2.g06807	nDi.2.2.2.g01075	nDi.2.2.2.g12119	nDi.2.2.2.g02163	nDi.2.2.2.g10177
nDi.2.2.2.g11953	nDi.2.2.2.g08028	nDi.2.2.2.g06424	nDi.2.2.2.g08017	nDi.2.2.2.g01699
nDi.2.2.2.g12689	nDi.2.2.2.g10097	nDi.2.2.2.g09869	nDi.2.2.2.g07704	nDi.2.2.2.g00406
nDi.2.2.2.g00743	nDi.2.2.2.g04358	nDi.2.2.2.g07733	nDi.2.2.2.g01548	nDi.2.2.2.g06773
nDi.2.2.2.g05500	nDi.2.2.2.g05697	nDi.2.2.2.g12552	nDi.2.2.2.g02512	nDi.2.2.2.g10619
nDi.2.2.2.g01937	nDi.2.2.2.g12198	nDi.2.2.2.g07023	nDi.2.2.2.g06871	nDi.2.2.2.g07083
nDi.2.2.2.g02151	nDi.2.2.2.g01074	nDi.2.2.2.g07227	nDi.2.2.2.g12126	nDi.2.2.2.g03465
nDi.2.2.2.g12301	nDi.2.2.2.g07117	nDi.2.2.2.g08990	nDi.2.2.2.g00848	nDi.2.2.2.g09637
nDi.2.2.2.g07634	nDi.2.2.2.g04636	nDi.2.2.2.g09170	nDi.2.2.2.g03217	nDi.2.2.2.g11439
nDi.2.2.2.g03642	nDi.2.2.2.g08266	nDi.2.2.2.g12020	nDi.2.2.2.g02458	nDi.2.2.2.g11497
nDi.2.2.2.g07783	nDi.2.2.2.g05293	nDi.2.2.2.g10482	nDi.2.2.2.g02654	nDi.2.2.2.g03171
nDi.2.2.2.g11873	nDi.2.2.2.g06246	nDi.2.2.2.g04274	nDi.2.2.2.g05395	nDi.2.2.2.g06427
nDi.2.2.2.g00091	nDi.2.2.2.g02652	nDi.2.2.2.g07729	nDi.2.2.2.g05477	nDi.2.2.2.g02856
nDi.2.2.2.g03795	nDi.2.2.2.g06788	nDi.2.2.2.g08809	nDi.2.2.2.g01993	nDi.2.2.2.g03581
nDi.2.2.2.g06185	nDi.2.2.2.g05101	nDi.2.2.2.g08474	nDi.2.2.2.g09072	nDi.2.2.2.g09872
nDi.2.2.2.g03249	nDi.2.2.2.g05387	nDi.2.2.2.g11676	nDi.2.2.2.g02511	nDi.2.2.2.g08833
nDi.2.2.2.g04180	nDi.2.2.2.g10446	nDi.2.2.2.g11486	nDi.2.2.2.g04235	nDi.2.2.2.g09530
nDi.2.2.2.g01614	nDi.2.2.2.g01430	nDi.2.2.2.g04527	nDi.2.2.2.g04570	nDi.2.2.2.g03011
nDi.2.2.2.g06997	nDi.2.2.2.g04008	nDi.2.2.2.g08675	nDi.2.2.2.g02496	nDi.2.2.2.g01087
nDi.2.2.2.g08971	nDi.2.2.2.g11204		nDi.2.2.2.g08282	nDi.2.2.2.g05814
nDi.2.2.2.g00677	nDi.2.2.2.g00753		nDi.2.2.2.g01662	nDi.2.2.2.g02597
nDi.2.2.2.g08315	nDi.2.2.2.g12174		nDi.2.2.2.g08142	nDi.2.2.2.g12615
nDi.2.2.2.g08316	nDi.2.2.2.g01497		nDi.2.2.2.g08679	nDi.2.2.2.g01450
nDi.2.2.2.g08314	nDi.2.2.2.g09360		nDi.2.2.2.g02415	nDi.2.2.2.g06291
nDi.2.2.2.g09298	nDi.2.2.2.g05010		nDi.2.2.2.g01401	nDi.2.2.2.g11462
nDi.2.2.2.g00638	nDi.2.2.2.g12147		nDi.2.2.2.g04839	nDi.2.2.2.g09123
nDi.2.2.2.g07345	nDi.2.2.2.g12269		nDi.2.2.2.g07518	nDi.2.2.2.g10087
nDi.2.2.2.g02096	nDi.2.2.2.g12637		nDi.2.2.2.g00511	nDi.2.2.2.g10626
nDi.2.2.2.g06913	nDi.2.2.2.g09309		nDi.2.2.2.g08697	nDi.2.2.2.g02322
nDi.2.2.2.g09132	nDi.2.2.2.g12336		nDi.2.2.2.g04616	nDi.2.2.2.g00443
nDi.2.2.2.g09133	nDi.2.2.2.g00861		nDi.2.2.2.g05425	nDi.2.2.2.g05255
nDi.2.2.2.g06378	nDi.2.2.2.g03698		nDi.2.2.2.g06440	nDi.2.2.2.g04451
nDi.2.2.2.g01646	nDi.2.2.2.g08053		nDi.2.2.2.g00050	nDi.2.2.2.g04574
nDi.2.2.2.g03931	nDi.2.2.2.g03163		nDi.2.2.2.g00967	nDi.2.2.2.g04639
nDi.2.2.2.g05988	nDi.2.2.2.g01669		nDi.2.2.2.g02021	nDi.2.2.2.g01580
nDi.2.2.2.g07330	nDi.2.2.2.g04331		nDi.2.2.2.g05579	nDi.2.2.2.g08256
nDi.2.2.2.g08586	nDi.2.2.2.g07605		nDi.2.2.2.g02222	nDi.2.2.2.g04589
nDi.2.2.2.g12303	nDi.2.2.2.g09271		nDi.2.2.2.g00605	nDi.2.2.2.g01631
nDi.2.2.2.g11374	nDi.2.2.2.g00159		nDi.2.2.2.g00738	nDi.2.2.2.g02188
nDi.2.2.2.g08313	nDi.2.2.2.g05558		nDi.2.2.2.g03051	nDi.2.2.2.g12284
nDi.2.2.2.g00732	nDi.2.2.2.g05698		nDi.2.2.2.g00849	nDi.2.2.2.g02828
nDi.2.2.2.g04814	nDi.2.2.2.g08462		nDi.2.2.2.g02248	nDi.2.2.2.g10544
nDi.2.2.2.g05096	nDi.2.2.2.g08443		nDi.2.2.2.g07955	nDi.2.2.2.g12144
nDi.2.2.2.g06115	nDi.2.2.2.g09750		nDi.2.2.2.g02740	nDi.2.2.2.g05200
nDi.2.2.2.g04341	nDi.2.2.2.g00679		nDi.2.2.2.g00215	nDi.2.2.2.g12287
nDi.2.2.2.g10907	nDi.2.2.2.g01495		nDi.2.2.2.g07282	nDi.2.2.2.g12708
nDi.2.2.2.g07657	nDi.2.2.2.g03043		nDi.2.2.2.g04833	nDi.2.2.2.g04168
nDi.2.2.2.g00716	nDi.2.2.2.g00287		nDi.2.2.2.g02191	nDi.2.2.2.g04170
nDi.2.2.2.g05637	nDi.2.2.2.g01556		nDi.2.2.2.g06818	nDi.2.2.2.g00227
nDi.2.2.2.g06889	nDi.2.2.2.g09521		nDi.2.2.2.g07267	nDi.2.2.2.g03715
nDi.2.2.2.g12004	nDi.2.2.2.g09791		nDi.2.2.2.g00421	nDi.2.2.2.g05918
nDi.2.2.2.g10664	nDi.2.2.2.g02617		nDi.2.2.2.g01694	nDi.2.2.2.g02179
nDi.2.2.2.g12510	nDi.2.2.2.g05497		nDi.2.2.2.g05567	nDi.2.2.2.g10321
nDi.2.2.2.g06937	nDi.2.2.2.g10689		nDi.2.2.2.g05084	nDi.2.2.2.g05049
nDi.2.2.2.g11568	nDi.2.2.2.g11269		nDi.2.2.2.g06956	nDi.2.2.2.g08546
nDi.2.2.2.g08653	nDi.2.2.2.g01073		nDi.2.2.2.g03961	nDi.2.2.2.g02444
nDi.2.2.2.g11502	nDi.2.2.2.g06482		nDi.2.2.2.g02837	nDi.2.2.2.g04478
nDi.2.2.2.g11522	nDi.2.2.2.g02339		nDi.2.2.2.g06218	nDi.2.2.2.g01405
nDi.2.2.2.g07031	nDi.2.2.2.g03756		nDi.2.2.2.g04357	nDi.2.2.2.g10192
nDi.2.2.2.g04130	nDi.2.2.2.g09972		nDi.2.2.2.g04648	nDi.2.2.2.g02996
nDi.2.2.2.g04823	nDi.2.2.2.g00467		nDi.2.2.2.g01442	nDi.2.2.2.g04280
nDi.2.2.2.g04502	nDi.2.2.2.g02403		nDi.2.2.2.g08852	nDi.2.2.2.g02559
nDi.2.2.2.g07660	nDi.2.2.2.g05781		nDi.2.2.2.g00361	nDi.2.2.2.g00595
nDi.2.2.2.g03627	nDi.2.2.2.g10975		nDi.2.2.2.g02074	nDi.2.2.2.g12627
nDi.2.2.2.g04444	nDi.2.2.2.g08575		nDi.2.2.2.g01392	nDi.2.2.2.g04896
nDi.2.2.2.g04503	nDi.2.2.2.g06930		nDi.2.2.2.g09368	nDi.2.2.2.g04846
nDi.2.2.2.g04685	nDi.2.2.2.g11524		nDi.2.2.2.g04832	nDi.2.2.2.g04996
nDi.2.2.2.g05884	nDi.2.2.2.g02932		nDi.2.2.2.g01439	nDi.2.2.2.g01298
nDi.2.2.2.g07277	nDi.2.2.2.g01857		nDi.2.2.2.g07980	nDi.2.2.2.g12573
nDi.2.2.2.g09762	nDi.2.2.2.g08691		nDi.2.2.2.g09707	nDi.2.2.2.g03431
nDi.2.2.2.g10784	nDi.2.2.2.g10292		nDi.2.2.2.g07652	nDi.2.2.2.g00228
nDi.2.2.2.g06124	nDi.2.2.2.g04393		nDi.2.2.2.g10356	nDi.2.2.2.g11026
nDi.2.2.2.g04376	nDi.2.2.2.g10439		nDi.2.2.2.g08576	nDi.2.2.2.g03206
nDi.2.2.2.g10831	nDi.2.2.2.g08895		nDi.2.2.2.g00161	nDi.2.2.2.g06848
nDi.2.2.2.g10090	nDi.2.2.2.g06654		nDi.2.2.2.g00035	nDi.2.2.2.g04897
nDi.2.2.2.g10318	nDi.2.2.2.g09892		nDi.2.2.2.g01605	nDi.2.2.2.g11844
nDi.2.2.2.g09595	nDi.2.2.2.g10539		nDi.2.2.2.g00339	nDi.2.2.2.g02775
nDi.2.2.2.g00261	nDi.2.2.2.g11175		nDi.2.2.2.g03047	nDi.2.2.2.g04412
nDi.2.2.2.g07602	nDi.2.2.2.g11669		nDi.2.2.2.g04249	nDi.2.2.2.g04792
nDi.2.2.2.g08813	nDi.2.2.2.g11044		nDi.2.2.2.g09158	nDi.2.2.2.g10822
nDi.2.2.2.g12589	nDi.2.2.2.g12504		nDi.2.2.2.g02844	nDi.2.2.2.g12550
nDi.2.2.2.g12392	nDi.2.2.2.g01206		nDi.2.2.2.g01432	nDi.2.2.2.g11352
nDi.2.2.2.g11610	nDi.2.2.2.g02025		nDi.2.2.2.g02671	nDi.2.2.2.g02709
nDi.2.2.2.g00456	nDi.2.2.2.g11405		nDi.2.2.2.g02431	nDi.2.2.2.g03783
nDi.2.2.2.g05829	nDi.2.2.2.g01709		nDi.2.2.2.g06817	nDi.2.2.2.g01084
nDi.2.2.2.g09992	nDi.2.2.2.g01438		nDi.2.2.2.g02515	nDi.2.2.2.g11765
nDi.2.2.2.g01174	nDi.2.2.2.g03542		nDi.2.2.2.g00737	nDi.2.2.2.g07452
nDi.2.2.2.g05348	nDi.2.2.2.g03558		nDi.2.2.2.g06792	nDi.2.2.2.g01985
nDi.2.2.2.g08996	nDi.2.2.2.g00594		nDi.2.2.2.g04207	nDi.2.2.2.g03809
nDi.2.2.2.g04117	nDi.2.2.2.g05783		nDi.2.2.2.g05230	nDi.2.2.2.g00178
nDi.2.2.2.g07710	nDi.2.2.2.g05146		nDi.2.2.2.g02027	nDi.2.2.2.g08138
nDi.2.2.2.g07286	nDi.2.2.2.g10540		nDi.2.2.2.g00057	nDi.2.2.2.g02160
nDi.2.2.2.g06191	nDi.2.2.2.g12104		nDi.2.2.2.g00569	nDi.2.2.2.g06231
nDi.2.2.2.g12260	nDi.2.2.2.g12778		nDi.2.2.2.g11816	nDi.2.2.2.g08585
nDi.2.2.2.g09367	nDi.2.2.2.g03967		nDi.2.2.2.g04072	nDi.2.2.2.g00151
nDi.2.2.2.g10248	nDi.2.2.2.g04817		nDi.2.2.2.g02258	nDi.2.2.2.g11324
nDi.2.2.2.g10383	nDi.2.2.2.g06900		nDi.2.2.2.g06038	nDi.2.2.2.g12165
nDi.2.2.2.g10385	nDi.2.2.2.g07511		nDi.2.2.2.g01216	nDi.2.2.2.g04066
nDi.2.2.2.g12164	nDi.2.2.2.g05577		nDi.2.2.2.g01951	nDi.2.2.2.g11368
nDi.2.2.2.g01797	nDi.2.2.2.g06473		nDi.2.2.2.g01416	nDi.2.2.2.g07304
nDi.2.2.2.g12192	nDi.2.2.2.g11777		nDi.2.2.2.g00740	nDi.2.2.2.g12330
nDi.2.2.2.g12551	nDi.2.2.2.g12640		nDi.2.2.2.g05252	nDi.2.2.2.g10167
nDi.2.2.2.g00065	nDi.2.2.2.g11148		nDi.2.2.2.g01988	nDi.2.2.2.g00860
nDi.2.2.2.g02113	nDi.2.2.2.g12468		nDi.2.2.2.g05576	nDi.2.2.2.g00902
nDi.2.2.2.g02861	nDi.2.2.2.g10581		nDi.2.2.2.g00473	nDi.2.2.2.g05322
nDi.2.2.2.g00493	nDi.2.2.2.g00678		nDi.2.2.2.g03033	nDi.2.2.2.g08544
nDi.2.2.2.g05097	nDi.2.2.2.g03901		nDi.2.2.2.g02946	nDi.2.2.2.g06628
nDi.2.2.2.g00047	nDi.2.2.2.g02341		nDi.2.2.2.g05682	nDi.2.2.2.g10774
nDi.2.2.2.g07582	nDi.2.2.2.g03541		nDi.2.2.2.g01878	nDi.2.2.2.g11090
nDi.2.2.2.g06991	nDi.2.2.2.g09174		nDi.2.2.2.g02650	nDi.2.2.2.g09726
nDi.2.2.2.g00367	nDi.2.2.2.g09085		nDi.2.2.2.g05149	nDi.2.2.2.g12298
nDi.2.2.2.g04501	nDi.2.2.2.g11722		nDi.2.2.2.g04121	nDi.2.2.2.g03966
nDi.2.2.2.g02872	nDi.2.2.2.g08526		nDi.2.2.2.g05705	nDi.2.2.2.g06281
nDi.2.2.2.g01557	nDi.2.2.2.g11637		nDi.2.2.2.g01587	nDi.2.2.2.g03420
nDi.2.2.2.g10102	nDi.2.2.2.g04284		nDi.2.2.2.g06058	nDi.2.2.2.g01767
nDi.2.2.2.g10376	nDi.2.2.2.g00832		nDi.2.2.2.g08685	nDi.2.2.2.g07325
nDi.2.2.2.g03806	nDi.2.2.2.g11014		nDi.2.2.2.g00620	nDi.2.2.2.g01322
nDi.2.2.2.g01303	nDi.2.2.2.g11153		nDi.2.2.2.g00005	nDi.2.2.2.g12699
nDi.2.2.2.g01488	nDi.2.2.2.g12276		nDi.2.2.2.g01651	nDi.2.2.2.g02451
nDi.2.2.2.g03056	nDi.2.2.2.g01070		nDi.2.2.2.g02813	nDi.2.2.2.g10254
nDi.2.2.2.g07210	nDi.2.2.2.g10084		nDi.2.2.2.g09259	nDi.2.2.2.g11015
nDi.2.2.2.g03267	nDi.2.2.2.g11477		nDi.2.2.2.g00624	nDi.2.2.2.g04958
nDi.2.2.2.g04603	nDi.2.2.2.g05827		nDi.2.2.2.g04267	nDi.2.2.2.g06350
nDi.2.2.2.g09294	nDi.2.2.2.g10880		nDi.2.2.2.g05103	nDi.2.2.2.g10821
nDi.2.2.2.g10338	nDi.2.2.2.g03982		nDi.2.2.2.g04064	nDi.2.2.2.g10040
nDi.2.2.2.g05853	nDi.2.2.2.g12307		nDi.2.2.2.g01237	nDi.2.2.2.g12375
nDi.2.2.2.g06753	nDi.2.2.2.g12023		nDi.2.2.2.g06898	nDi.2.2.2.g01428
nDi.2.2.2.g01585	nDi.2.2.2.g07441		nDi.2.2.2.g07625	nDi.2.2.2.g10644
nDi.2.2.2.g03401	nDi.2.2.2.g11119		nDi.2.2.2.g00260	nDi.2.2.2.g12843
nDi.2.2.2.g11790	nDi.2.2.2.g09330		nDi.2.2.2.g00418	nDi.2.2.2.g10181
nDi.2.2.2.g10497	nDi.2.2.2.g00874		nDi.2.2.2.g05409	nDi.2.2.2.g12356
nDi.2.2.2.g11738	nDi.2.2.2.g06019		nDi.2.2.2.g01552	nDi.2.2.2.g03335
nDi.2.2.2.g01487	nDi.2.2.2.g03964		nDi.2.2.2.g00517	nDi.2.2.2.g01003
nDi.2.2.2.g02146	nDi.2.2.2.g05312		nDi.2.2.2.g05071	nDi.2.2.2.g01453
nDi.2.2.2.g00492	nDi.2.2.2.g00657		nDi.2.2.2.g06829	nDi.2.2.2.g10645
nDi.2.2.2.g05373	nDi.2.2.2.g03797		nDi.2.2.2.g07994	nDi.2.2.2.g01371
nDi.2.2.2.g09931	nDi.2.2.2.g12484		nDi.2.2.2.g09316	nDi.2.2.2.g04388
nDi.2.2.2.g03384	nDi.2.2.2.g05843		nDi.2.2.2.g02255	nDi.2.2.2.g11201
nDi.2.2.2.g06149	nDi.2.2.2.g01119		nDi.2.2.2.g00617	nDi.2.2.2.g00093
nDi.2.2.2.g09817	nDi.2.2.2.g10384		nDi.2.2.2.g04975	nDi.2.2.2.g10674
nDi.2.2.2.g06061	nDi.2.2.2.g05805		nDi.2.2.2.g04310	nDi.2.2.2.g09495
nDi.2.2.2.g02081	nDi.2.2.2.g04110		nDi.2.2.2.g02822	nDi.2.2.2.g12378
nDi.2.2.2.g09488	nDi.2.2.2.g09276		nDi.2.2.2.g05106	nDi.2.2.2.g04383
nDi.2.2.2.g11429	nDi.2.2.2.g10647		nDi.2.2.2.g01575	nDi.2.2.2.g07930
nDi.2.2.2.g09322	nDi.2.2.2.g00996		nDi.2.2.2.g06582	nDi.2.2.2.g07140
nDi.2.2.2.g12121	nDi.2.2.2.g06717		nDi.2.2.2.g01722	nDi.2.2.2.g03547
nDi.2.2.2.g05749	nDi.2.2.2.g00875		nDi.2.2.2.g05143	nDi.2.2.2.g03625
nDi.2.2.2.g05999	nDi.2.2.2.g08831		nDi.2.2.2.g10142	nDi.2.2.2.g07168
nDi.2.2.2.g07618	nDi.2.2.2.g04903		nDi.2.2.2.g01876	nDi.2.2.2.g06479
nDi.2.2.2.g04674	nDi.2.2.2.g01687		nDi.2.2.2.g00951	nDi.2.2.2.g11795
nDi.2.2.2.g04139	nDi.2.2.2.g04344		nDi.2.2.2.g04825	nDi.2.2.2.g03957
nDi.2.2.2.g03636	nDi.2.2.2.g02607		nDi.2.2.2.g00969	nDi.2.2.2.g10217
nDi.2.2.2.g06958	nDi.2.2.2.g03543		nDi.2.2.2.g05799	nDi.2.2.2.g04802
nDi.2.2.2.g08822	nDi.2.2.2.g06471		nDi.2.2.2.g12716	nDi.2.2.2.g10823
nDi.2.2.2.g10832	nDi.2.2.2.g10193		nDi.2.2.2.g05768	nDi.2.2.2.g03834
nDi.2.2.2.g11431	nDi.2.2.2.g12521		nDi.2.2.2.g08171	nDi.2.2.2.g11840
nDi.2.2.2.g09843	nDi.2.2.2.g09268		nDi.2.2.2.g01033	nDi.2.2.2.g06658
nDi.2.2.2.g11823	nDi.2.2.2.g05886		nDi.2.2.2.g10143	nDi.2.2.2.g12062
nDi.2.2.2.g00025	nDi.2.2.2.g12050		nDi.2.2.2.g11233	nDi.2.2.2.g12064
nDi.2.2.2.g11353	nDi.2.2.2.g05937		nDi.2.2.2.g00761	nDi.2.2.2.g01253
nDi.2.2.2.g11749	nDi.2.2.2.g10303		nDi.2.2.2.g00759	nDi.2.2.2.g09568
nDi.2.2.2.g01617	nDi.2.2.2.g11008		nDi.2.2.2.g03080	nDi.2.2.2.g00160
nDi.2.2.2.g02662	nDi.2.2.2.g03638		nDi.2.2.2.g02427	nDi.2.2.2.g00168
nDi.2.2.2.g03039	nDi.2.2.2.g05419		nDi.2.2.2.g05444	nDi.2.2.2.g07579
nDi.2.2.2.g03285	nDi.2.2.2.g05176		nDi.2.2.2.g09206	nDi.2.2.2.g04546
nDi.2.2.2.g04260	nDi.2.2.2.g12777		nDi.2.2.2.g02372	nDi.2.2.2.g12401
nDi.2.2.2.g09962	nDi.2.2.2.g05197		nDi.2.2.2.g02134	nDi.2.2.2.g00090
nDi.2.2.2.g07184	nDi.2.2.2.g01708		nDi.2.2.2.g04192	nDi.2.2.2.g04858
nDi.2.2.2.g06561	nDi.2.2.2.g11500		nDi.2.2.2.g06469	nDi.2.2.2.g02561
nDi.2.2.2.g10993	nDi.2.2.2.g08002		nDi.2.2.2.g01998	nDi.2.2.2.g01178
nDi.2.2.2.g03155	nDi.2.2.2.g11326		nDi.2.2.2.g08016	nDi.2.2.2.g05132
nDi.2.2.2.g00366	nDi.2.2.2.g02801		nDi.2.2.2.g09290	nDi.2.2.2.g01964
nDi.2.2.2.g12047	nDi.2.2.2.g10060		nDi.2.2.2.g02353	nDi.2.2.2.g07928
nDi.2.2.2.g11540	nDi.2.2.2.g12067		nDi.2.2.2.g03579	nDi.2.2.2.g01132
nDi.2.2.2.g00686	nDi.2.2.2.g11128		nDi.2.2.2.g05490	nDi.2.2.2.g11422
nDi.2.2.2.g07870	nDi.2.2.2.g09918		nDi.2.2.2.g03649	nDi.2.2.2.g07647
nDi.2.2.2.g06258	nDi.2.2.2.g10773		nDi.2.2.2.g04137	nDi.2.2.2.g05400
nDi.2.2.2.g02682	nDi.2.2.2.g11909		nDi.2.2.2.g03483	nDi.2.2.2.g09494
nDi.2.2.2.g08179	nDi.2.2.2.g10879		nDi.2.2.2.g04325	nDi.2.2.2.g00140
nDi.2.2.2.g00269	nDi.2.2.2.g08012		nDi.2.2.2.g04553	nDi.2.2.2.g11742
nDi.2.2.2.g11084	nDi.2.2.2.g11505		nDi.2.2.2.g00051	nDi.2.2.2.g01519
nDi.2.2.2.g08236	nDi.2.2.2.g10175		nDi.2.2.2.g00977	nDi.2.2.2.g06604
nDi.2.2.2.g08821	nDi.2.2.2.g12453		nDi.2.2.2.g01046	nDi.2.2.2.g05865
nDi.2.2.2.g11819	nDi.2.2.2.g03373		nDi.2.2.2.g02061	nDi.2.2.2.g03761
nDi.2.2.2.g00195	nDi.2.2.2.g07251		nDi.2.2.2.g04465	nDi.2.2.2.g11741
nDi.2.2.2.g02737	nDi.2.2.2.g07250		nDi.2.2.2.g02150	nDi.2.2.2.g10781
nDi.2.2.2.g06805	nDi.2.2.2.g07249		nDi.2.2.2.g04247	nDi.2.2.2.g11954
nDi.2.2.2.g12373	nDi.2.2.2.g07936		nDi.2.2.2.g04841	nDi.2.2.2.g03158
nDi.2.2.2.g03626	nDi.2.2.2.g04210		nDi.2.2.2.g08912	nDi.2.2.2.g04078
nDi.2.2.2.g05828	nDi.2.2.2.g04407		nDi.2.2.2.g00896	nDi.2.2.2.g03536
nDi.2.2.2.g04335	nDi.2.2.2.g09850		nDi.2.2.2.g05115	nDi.2.2.2.g07503
nDi.2.2.2.g10982	nDi.2.2.2.g07585		nDi.2.2.2.g09405	nDi.2.2.2.g12648
nDi.2.2.2.g02952	nDi.2.2.2.g10208		nDi.2.2.2.g06752	nDi.2.2.2.g08005
nDi.2.2.2.g03406	nDi.2.2.2.g08926		nDi.2.2.2.g03513	nDi.2.2.2.g08252
nDi.2.2.2.g08590	nDi.2.2.2.g03630		nDi.2.2.2.g01841	nDi.2.2.2.g04375
nDi.2.2.2.g11018	nDi.2.2.2.g12384		nDi.2.2.2.g02280	nDi.2.2.2.g02360
nDi.2.2.2.g12608	nDi.2.2.2.g07247		nDi.2.2.2.g05851	nDi.2.2.2.g04661
nDi.2.2.2.g02584	nDi.2.2.2.g07248		nDi.2.2.2.g01994	nDi.2.2.2.g10530
nDi.2.2.2.g03779	nDi.2.2.2.g04655		nDi.2.2.2.g09073	nDi.2.2.2.g06054
nDi.2.2.2.g00345	nDi.2.2.2.g10359		nDi.2.2.2.g06166	nDi.2.2.2.g06617
nDi.2.2.2.g05069	nDi.2.2.2.g12613		nDi.2.2.2.g01791	nDi.2.2.2.g07234
nDi.2.2.2.g10956	nDi.2.2.2.g12582		nDi.2.2.2.g00200	nDi.2.2.2.g04394
nDi.2.2.2.g12506	nDi.2.2.2.g01024		nDi.2.2.2.g01441	nDi.2.2.2.g07608
nDi.2.2.2.g03055	nDi.2.2.2.g11791		nDi.2.2.2.g01198	nDi.2.2.2.g08243
nDi.2.2.2.g00075	nDi.2.2.2.g00076		nDi.2.2.2.g02278	nDi.2.2.2.g10245
nDi.2.2.2.g07283	nDi.2.2.2.g06321		nDi.2.2.2.g08167	nDi.2.2.2.g00041
nDi.2.2.2.g09364	nDi.2.2.2.g00437		nDi.2.2.2.g02103	nDi.2.2.2.g04068
nDi.2.2.2.g04935	nDi.2.2.2.g07775		nDi.2.2.2.g02987	nDi.2.2.2.g02541
nDi.2.2.2.g06236	nDi.2.2.2.g01471		nDi.2.2.2.g01130	nDi.2.2.2.g07747
nDi.2.2.2.g10330	nDi.2.2.2.g08318		nDi.2.2.2.g07931	nDi.2.2.2.g10140
nDi.2.2.2.g03355	nDi.2.2.2.g04448		nDi.2.2.2.g06176	nDi.2.2.2.g06754
nDi.2.2.2.g00932	nDi.2.2.2.g04475		nDi.2.2.2.g08060	nDi.2.2.2.g06516
nDi.2.2.2.g05430	nDi.2.2.2.g08673		nDi.2.2.2.g09390	nDi.2.2.2.g08594
nDi.2.2.2.g04622	nDi.2.2.2.g01257		nDi.2.2.2.g00042	nDi.2.2.2.g08605
nDi.2.2.2.g09091	nDi.2.2.2.g08870		nDi.2.2.2.g00278	nDi.2.2.2.g09436
nDi.2.2.2.g03440	nDi.2.2.2.g11188		nDi.2.2.2.g02289	nDi.2.2.2.g03052
nDi.2.2.2.g00869	nDi.2.2.2.g01273		nDi.2.2.2.g02071	nDi.2.2.2.g07965
nDi.2.2.2.g10804	nDi.2.2.2.g07000		nDi.2.2.2.g06463	nDi.2.2.2.g08158
nDi.2.2.2.g05487	nDi.2.2.2.g08336		nDi.2.2.2.g06462	nDi.2.2.2.g02601
nDi.2.2.2.g11280	nDi.2.2.2.g04850		nDi.2.2.2.g05651	nDi.2.2.2.g06106
nDi.2.2.2.g00172	nDi.2.2.2.g01499		nDi.2.2.2.g01907	nDi.2.2.2.g06946
nDi.2.2.2.g00730	nDi.2.2.2.g10716		nDi.2.2.2.g10079	nDi.2.2.2.g06911
nDi.2.2.2.g05431	nDi.2.2.2.g02762		nDi.2.2.2.g09627	nDi.2.2.2.g07148
nDi.2.2.2.g08814	nDi.2.2.2.g00799		nDi.2.2.2.g01103	nDi.2.2.2.g10462
nDi.2.2.2.g03286	nDi.2.2.2.g10424		nDi.2.2.2.g03140	nDi.2.2.2.g02903
nDi.2.2.2.g11055	nDi.2.2.2.g08033		nDi.2.2.2.g05841	nDi.2.2.2.g09619
nDi.2.2.2.g02116	nDi.2.2.2.g06577		nDi.2.2.2.g05359	nDi.2.2.2.g12691
nDi.2.2.2.g09718	nDi.2.2.2.g01272		nDi.2.2.2.g06222	nDi.2.2.2.g00320
nDi.2.2.2.g09168	nDi.2.2.2.g08494		nDi.2.2.2.g07156	nDi.2.2.2.g06929
nDi.2.2.2.g10914	nDi.2.2.2.g03013		nDi.2.2.2.g00468	nDi.2.2.2.g08682
nDi.2.2.2.g09216	nDi.2.2.2.g12634		nDi.2.2.2.g02296	nDi.2.2.2.g09511
nDi.2.2.2.g09297	nDi.2.2.2.g02600		nDi.2.2.2.g01066	nDi.2.2.2.g11689
nDi.2.2.2.g04859	nDi.2.2.2.g05323		nDi.2.2.2.g05591	nDi.2.2.2.g09757
nDi.2.2.2.g07934	nDi.2.2.2.g10171		nDi.2.2.2.g02338	nDi.2.2.2.g07391
nDi.2.2.2.g08839	nDi.2.2.2.g05699		nDi.2.2.2.g04973	nDi.2.2.2.g10887
nDi.2.2.2.g04150	nDi.2.2.2.g09643		nDi.2.2.2.g07648	nDi.2.2.2.g10450
nDi.2.2.2.g09714	nDi.2.2.2.g04450		nDi.2.2.2.g02342	nDi.2.2.2.g02819
nDi.2.2.2.g09299	nDi.2.2.2.g06276		nDi.2.2.2.g05163	nDi.2.2.2.g00949
nDi.2.2.2.g11829	nDi.2.2.2.g04907		nDi.2.2.2.g07121	nDi.2.2.2.g09737
nDi.2.2.2.g04752	nDi.2.2.2.g11097		nDi.2.2.2.g05890	nDi.2.2.2.g02197
nDi.2.2.2.g10088	nDi.2.2.2.g12357		nDi.2.2.2.g04257	nDi.2.2.2.g10290
nDi.2.2.2.g07539	nDi.2.2.2.g07098		nDi.2.2.2.g05590	nDi.2.2.2.g03133
nDi.2.2.2.g10389	nDi.2.2.2.g07497		nDi.2.2.2.g00585	nDi.2.2.2.g06769
nDi.2.2.2.g07969	nDi.2.2.2.g10922		nDi.2.2.2.g04510	nDi.2.2.2.g05934
nDi.2.2.2.g11693	nDi.2.2.2.g11572		nDi.2.2.2.g04520	nDi.2.2.2.g10243
nDi.2.2.2.g11866	nDi.2.2.2.g00647		nDi.2.2.2.g09562	nDi.2.2.2.g06948
nDi.2.2.2.g00491	nDi.2.2.2.g02409		nDi.2.2.2.g02847	nDi.2.2.2.g08477
nDi.2.2.2.g11411	nDi.2.2.2.g00337		nDi.2.2.2.g09300	nDi.2.2.2.g01528
nDi.2.2.2.g12266	nDi.2.2.2.g06823		nDi.2.2.2.g02719	nDi.2.2.2.g02270
nDi.2.2.2.g00729	nDi.2.2.2.g07275		nDi.2.2.2.g03811	nDi.2.2.2.g10757
nDi.2.2.2.g10655	nDi.2.2.2.g08891		nDi.2.2.2.g02200	nDi.2.2.2.g10130
nDi.2.2.2.g11977	nDi.2.2.2.g04556		nDi.2.2.2.g03447	nDi.2.2.2.g07649
nDi.2.2.2.g08692	nDi.2.2.2.g03782		nDi.2.2.2.g02829	nDi.2.2.2.g11660
nDi.2.2.2.g09019	nDi.2.2.2.g01315		nDi.2.2.2.g02875	nDi.2.2.2.g07384
nDi.2.2.2.g11327	nDi.2.2.2.g10294		nDi.2.2.2.g09689	nDi.2.2.2.g02956
nDi.2.2.2.g09949	nDi.2.2.2.g01579		nDi.2.2.2.g02542	nDi.2.2.2.g11258
nDi.2.2.2.g03063	nDi.2.2.2.g09723		nDi.2.2.2.g05863	nDi.2.2.2.g05215
nDi.2.2.2.g00963	nDi.2.2.2.g01205		nDi.2.2.2.g03103	nDi.2.2.2.g05796
nDi.2.2.2.g01858	nDi.2.2.2.g11389		nDi.2.2.2.g02669	nDi.2.2.2.g11714
nDi.2.2.2.g07550	nDi.2.2.2.g00690		nDi.2.2.2.g04863	nDi.2.2.2.g11123
nDi.2.2.2.g00023	nDi.2.2.2.g07778		nDi.2.2.2.g03446	nDi.2.2.2.g11286
nDi.2.2.2.g01511	nDi.2.2.2.g01412		nDi.2.2.2.g07791	nDi.2.2.2.g01173
nDi.2.2.2.g10301	nDi.2.2.2.g04039		nDi.2.2.2.g05753	nDi.2.2.2.g08578
nDi.2.2.2.g07032	nDi.2.2.2.g01446		nDi.2.2.2.g01491	nDi.2.2.2.g09202
nDi.2.2.2.g00656	nDi.2.2.2.g06919		nDi.2.2.2.g07257	nDi.2.2.2.g07389
nDi.2.2.2.g04377	nDi.2.2.2.g10553		nDi.2.2.2.g08936	nDi.2.2.2.g01372
nDi.2.2.2.g08956	nDi.2.2.2.g11495		nDi.2.2.2.g09578	nDi.2.2.2.g01050
nDi.2.2.2.g05463	nDi.2.2.2.g06584		nDi.2.2.2.g06067	nDi.2.2.2.g07041
nDi.2.2.2.g03093	nDi.2.2.2.g04845		nDi.2.2.2.g05546	nDi.2.2.2.g10620
nDi.2.2.2.g00246	nDi.2.2.2.g06002		nDi.2.2.2.g10178	nDi.2.2.2.g04035
nDi.2.2.2.g06376	nDi.2.2.2.g09423		nDi.2.2.2.g07477	nDi.2.2.2.g04580
nDi.2.2.2.g00615	nDi.2.2.2.g02452		nDi.2.2.2.g01085	nDi.2.2.2.g08535
nDi.2.2.2.g02578	nDi.2.2.2.g09730		nDi.2.2.2.g03762	nDi.2.2.2.g07899
nDi.2.2.2.g03680	nDi.2.2.2.g09721		nDi.2.2.2.g00815	nDi.2.2.2.g06195
nDi.2.2.2.g05754	nDi.2.2.2.g12077		nDi.2.2.2.g01668	nDi.2.2.2.g12418
nDi.2.2.2.g09501	nDi.2.2.2.g00399		nDi.2.2.2.g02362	nDi.2.2.2.g11933
nDi.2.2.2.g06480	nDi.2.2.2.g01731		nDi.2.2.2.g03661	nDi.2.2.2.g02957
nDi.2.2.2.g01830	nDi.2.2.2.g06821		nDi.2.2.2.g04914	nDi.2.2.2.g03464
nDi.2.2.2.g11945	nDi.2.2.2.g00112		nDi.2.2.2.g02824	nDi.2.2.2.g04828
nDi.2.2.2.g10052	nDi.2.2.2.g04237		nDi.2.2.2.g04981	nDi.2.2.2.g01278
nDi.2.2.2.g11787	nDi.2.2.2.g11559		nDi.2.2.2.g04245	nDi.2.2.2.g02267
nDi.2.2.2.g05460	nDi.2.2.2.g06555		nDi.2.2.2.g01941	nDi.2.2.2.g07472
nDi.2.2.2.g03016	nDi.2.2.2.g12579		nDi.2.2.2.g02955	nDi.2.2.2.g10426
nDi.2.2.2.g06962	nDi.2.2.2.g10688		nDi.2.2.2.g08519	nDi.2.2.2.g10427
nDi.2.2.2.g03855	nDi.2.2.2.g06313		nDi.2.2.2.g01727	nDi.2.2.2.g05744
nDi.2.2.2.g00028	nDi.2.2.2.g02877		nDi.2.2.2.g02842	nDi.2.2.2.g04374
nDi.2.2.2.g02394	nDi.2.2.2.g08657		nDi.2.2.2.g08166	nDi.2.2.2.g02114
nDi.2.2.2.g03706	nDi.2.2.2.g07975		nDi.2.2.2.g04173	nDi.2.2.2.g06678
nDi.2.2.2.g10342	nDi.2.2.2.g07828		nDi.2.2.2.g02020	nDi.2.2.2.g05210
nDi.2.2.2.g10715	nDi.2.2.2.g05066		nDi.2.2.2.g10032	nDi.2.2.2.g00351
nDi.2.2.2.g04185	nDi.2.2.2.g12502		nDi.2.2.2.g09810	nDi.2.2.2.g04386
nDi.2.2.2.g11808	nDi.2.2.2.g08621		nDi.2.2.2.g01658	nDi.2.2.2.g04263
nDi.2.2.2.g11518	nDi.2.2.2.g10007		nDi.2.2.2.g07564	nDi.2.2.2.g09376
nDi.2.2.2.g04904	nDi.2.2.2.g12322		nDi.2.2.2.g07662	nDi.2.2.2.g11222
nDi.2.2.2.g05114	nDi.2.2.2.g12790		nDi.2.2.2.g01429	nDi.2.2.2.g01802
nDi.2.2.2.g07776	nDi.2.2.2.g08690		nDi.2.2.2.g00968	nDi.2.2.2.g01091
nDi.2.2.2.g00194	nDi.2.2.2.g11618		nDi.2.2.2.g06282	nDi.2.2.2.g02463
nDi.2.2.2.g02857	nDi.2.2.2.g10869		nDi.2.2.2.g04635	nDi.2.2.2.g10508
nDi.2.2.2.g06160	nDi.2.2.2.g02786		nDi.2.2.2.g04923	nDi.2.2.2.g01219
nDi.2.2.2.g10827	nDi.2.2.2.g04902		nDi.2.2.2.g03620	nDi.2.2.2.g07480
nDi.2.2.2.g12403	nDi.2.2.2.g06426		nDi.2.2.2.g05543	nDi.2.2.2.g02899
nDi.2.2.2.g00295	nDi.2.2.2.g10629		nDi.2.2.2.g04941	nDi.2.2.2.g10352
nDi.2.2.2.g03821	nDi.2.2.2.g11553		nDi.2.2.2.g05072	nDi.2.2.2.g07961
nDi.2.2.2.g11080	nDi.2.2.2.g10043		nDi.2.2.2.g00685	nDi.2.2.2.g02789
nDi.2.2.2.g04605	nDi.2.2.2.g10967		nDi.2.2.2.g03912	nDi.2.2.2.g04731
nDi.2.2.2.g07979	nDi.2.2.2.g09895		nDi.2.2.2.g07509	nDi.2.2.2.g07394
nDi.2.2.2.g03204	nDi.2.2.2.g10190		nDi.2.2.2.g04287	nDi.2.2.2.g07565
nDi.2.2.2.g10465	nDi.2.2.2.g06474		nDi.2.2.2.g04764	nDi.2.2.2.g08846
nDi.2.2.2.g06360	nDi.2.2.2.g08196		nDi.2.2.2.g00512	nDi.2.2.2.g00080
nDi.2.2.2.g07603	nDi.2.2.2.g09675		nDi.2.2.2.g06535	nDi.2.2.2.g11805
nDi.2.2.2.g05056	nDi.2.2.2.g12009		nDi.2.2.2.g04071	nDi.2.2.2.g05932
nDi.2.2.2.g05929	nDi.2.2.2.g12707		nDi.2.2.2.g06641	nDi.2.2.2.g10901
nDi.2.2.2.g04259	nDi.2.2.2.g05846		nDi.2.2.2.g01864	nDi.2.2.2.g05780
nDi.2.2.2.g11060	nDi.2.2.2.g12645		nDi.2.2.2.g08397	nDi.2.2.2.g05420
nDi.2.2.2.g11082	nDi.2.2.2.g11385		nDi.2.2.2.g00310	nDi.2.2.2.g08162
nDi.2.2.2.g12441	nDi.2.2.2.g11041		nDi.2.2.2.g07670	nDi.2.2.2.g05787
nDi.2.2.2.g12107	nDi.2.2.2.g12135		nDi.2.2.2.g06039	nDi.2.2.2.g07857
nDi.2.2.2.g03181	nDi.2.2.2.g05467		nDi.2.2.2.g07354	nDi.2.2.2.g04033
nDi.2.2.2.g03537	nDi.2.2.2.g05505		nDi.2.2.2.g07313	nDi.2.2.2.g07460
nDi.2.2.2.g03804	nDi.2.2.2.g07875		nDi.2.2.2.g09459	nDi.2.2.2.g09567
nDi.2.2.2.g03814	nDi.2.2.2.g09819		nDi.2.2.2.g04795	nDi.2.2.2.g02980
nDi.2.2.2.g06640	nDi.2.2.2.g10027		nDi.2.2.2.g04899	nDi.2.2.2.g08597
nDi.2.2.2.g01815	nDi.2.2.2.g03131		nDi.2.2.2.g08800	nDi.2.2.2.g08602
nDi.2.2.2.g07048	nDi.2.2.2.g03344		nDi.2.2.2.g00312	nDi.2.2.2.g06915
nDi.2.2.2.g03372	nDi.2.2.2.g09490		nDi.2.2.2.g03949	nDi.2.2.2.g09110
nDi.2.2.2.g05845	nDi.2.2.2.g07633		nDi.2.2.2.g02948	nDi.2.2.2.g04822
nDi.2.2.2.g04337	nDi.2.2.2.g08209		nDi.2.2.2.g01661	nDi.2.2.2.g09720
nDi.2.2.2.g05989	nDi.2.2.2.g07669		nDi.2.2.2.g01972	nDi.2.2.2.g08660
nDi.2.2.2.g08436	nDi.2.2.2.g10202		nDi.2.2.2.g06268	nDi.2.2.2.g08686
nDi.2.2.2.g06386	nDi.2.2.2.g08698		nDi.2.2.2.g02800	nDi.2.2.2.g08363
nDi.2.2.2.g06259	nDi.2.2.2.g08920		nDi.2.2.2.g02826	nDi.2.2.2.g06230
nDi.2.2.2.g08874	nDi.2.2.2.g09632		nDi.2.2.2.g03138	nDi.2.2.2.g12540
nDi.2.2.2.g08672	nDi.2.2.2.g11774		nDi.2.2.2.g02816	nDi.2.2.2.g11011
nDi.2.2.2.g03375	nDi.2.2.2.g07100		nDi.2.2.2.g03035	nDi.2.2.2.g01384
nDi.2.2.2.g00731	nDi.2.2.2.g03942		nDi.2.2.2.g04200	nDi.2.2.2.g03152
nDi.2.2.2.g12501	nDi.2.2.2.g04391		nDi.2.2.2.g04679	nDi.2.2.2.g00427
nDi.2.2.2.g02792	nDi.2.2.2.g06278		nDi.2.2.2.g08344	nDi.2.2.2.g02830
nDi.2.2.2.g10347	nDi.2.2.2.g10525		nDi.2.2.2.g00636	nDi.2.2.2.g06802
nDi.2.2.2.g05981	nDi.2.2.2.g11430		nDi.2.2.2.g05196	nDi.2.2.2.g06947
nDi.2.2.2.g10134	nDi.2.2.2.g01226		nDi.2.2.2.g00639	nDi.2.2.2.g04226
nDi.2.2.2.g06780	nDi.2.2.2.g09416		nDi.2.2.2.g02557	nDi.2.2.2.g09181
nDi.2.2.2.g08545	nDi.2.2.2.g08812		nDi.2.2.2.g00801	nDi.2.2.2.g12837
nDi.2.2.2.g07963	nDi.2.2.2.g10700		nDi.2.2.2.g07397	nDi.2.2.2.g09250
nDi.2.2.2.g00695	nDi.2.2.2.g11656		nDi.2.2.2.g02461	nDi.2.2.2.g12601
nDi.2.2.2.g09559	nDi.2.2.2.g11552		nDi.2.2.2.g03659	nDi.2.2.2.g04395
nDi.2.2.2.g10068	nDi.2.2.2.g11112		nDi.2.2.2.g02400	nDi.2.2.2.g06749
nDi.2.2.2.g10704	nDi.2.2.2.g12252		nDi.2.2.2.g03747	nDi.2.2.2.g07549
nDi.2.2.2.g08232	nDi.2.2.2.g00659		nDi.2.2.2.g03954	nDi.2.2.2.g11755
nDi.2.2.2.g07610	nDi.2.2.2.g01061		nDi.2.2.2.g04146	nDi.2.2.2.g06970
nDi.2.2.2.g09566	nDi.2.2.2.g03097		nDi.2.2.2.g01352	nDi.2.2.2.g11938
nDi.2.2.2.g07593	nDi.2.2.2.g03098		nDi.2.2.2.g03644	nDi.2.2.2.g01068
nDi.2.2.2.g11516	nDi.2.2.2.g03141		nDi.2.2.2.g08086	nDi.2.2.2.g01957
nDi.2.2.2.g11864	nDi.2.2.2.g02261		nDi.2.2.2.g03861	nDi.2.2.2.g02716
nDi.2.2.2.g12280	nDi.2.2.2.g07959		nDi.2.2.2.g05351	nDi.2.2.2.g05859
nDi.2.2.2.g08743	nDi.2.2.2.g03873		nDi.2.2.2.g02316	nDi.2.2.2.g00011
nDi.2.2.2.g09229	nDi.2.2.2.g01306		nDi.2.2.2.g02612	nDi.2.2.2.g04932
nDi.2.2.2.g00455	nDi.2.2.2.g06763		nDi.2.2.2.g01107	nDi.2.2.2.g03544
nDi.2.2.2.g07135	nDi.2.2.2.g02560		nDi.2.2.2.g04487	nDi.2.2.2.g09337
nDi.2.2.2.g07261	nDi.2.2.2.g03930		nDi.2.2.2.g03179	nDi.2.2.2.g00658
nDi.2.2.2.g07507	nDi.2.2.2.g02964		nDi.2.2.2.g03650	nDi.2.2.2.g05717
nDi.2.2.2.g02072	nDi.2.2.2.g11874		nDi.2.2.2.g01112	nDi.2.2.2.g08953
nDi.2.2.2.g09127	nDi.2.2.2.g06481		nDi.2.2.2.g05873	nDi.2.2.2.g10481
nDi.2.2.2.g12054	nDi.2.2.2.g01118		nDi.2.2.2.g06052	nDi.2.2.2.g02450
nDi.2.2.2.g12292	nDi.2.2.2.g03019		nDi.2.2.2.g09089	nDi.2.2.2.g05661
nDi.2.2.2.g07018	nDi.2.2.2.g10391		nDi.2.2.2.g09564	nDi.2.2.2.g08426
nDi.2.2.2.g09649	nDi.2.2.2.g10927		nDi.2.2.2.g01255	nDi.2.2.2.g04582
nDi.2.2.2.g09760	nDi.2.2.2.g03413		nDi.2.2.2.g03104	nDi.2.2.2.g01769
nDi.2.2.2.g11208	nDi.2.2.2.g03836		nDi.2.2.2.g06208	nDi.2.2.2.g04623
nDi.2.2.2.g10729	nDi.2.2.2.g06444		nDi.2.2.2.g07357	nDi.2.2.2.g11651
nDi.2.2.2.g11165	nDi.2.2.2.g12306		nDi.2.2.2.g03386	nDi.2.2.2.g02183
nDi.2.2.2.g00166	nDi.2.2.2.g04162		nDi.2.2.2.g12065	nDi.2.2.2.g04816
nDi.2.2.2.g08146	nDi.2.2.2.g06472		nDi.2.2.2.g03240	nDi.2.2.2.g08061
nDi.2.2.2.g11147	nDi.2.2.2.g01260		nDi.2.2.2.g04604	nDi.2.2.2.g04620
nDi.2.2.2.g12111	nDi.2.2.2.g09341		nDi.2.2.2.g10257	nDi.2.2.2.g07142
nDi.2.2.2.g10730	nDi.2.2.2.g11822		nDi.2.2.2.g08589	nDi.2.2.2.g09184
	nDi.2.2.2.g08444		nDi.2.2.2.g10754	nDi.2.2.2.g05429
	nDi.2.2.2.g05371		nDi.2.2.2.g02683	nDi.2.2.2.g07833
	nDi.2.2.2.g09803		nDi.2.2.2.g00783	nDi.2.2.2.g07302
	nDi.2.2.2.g08459		nDi.2.2.2.g00096	nDi.2.2.2.g07547
	nDi.2.2.2.g04755		nDi.2.2.2.g09003	nDi.2.2.2.g08457
	nDi.2.2.2.g05427		nDi.2.2.2.g01492	nDi.2.2.2.g04799
	nDi.2.2.2.g09121		nDi.2.2.2.g02925	nDi.2.2.2.g08253
	nDi.2.2.2.g10307		nDi.2.2.2.g03002	nDi.2.2.2.g08648
	nDi.2.2.2.g08816		nDi.2.2.2.g06521	nDi.2.2.2.g11063
	nDi.2.2.2.g11151		nDi.2.2.2.g06091	nDi.2.2.2.g12533
	nDi.2.2.2.g12497		nDi.2.2.2.g01329	nDi.2.2.2.g02706
	nDi.2.2.2.g12802		nDi.2.2.2.g05570	nDi.2.2.2.g04163
	nDi.2.2.2.g01542		nDi.2.2.2.g02546	nDi.2.2.2.g07458
	nDi.2.2.2.g09470		nDi.2.2.2.g04171	nDi.2.2.2.g01850
	nDi.2.2.2.g01266		nDi.2.2.2.g04306	nDi.2.2.2.g00264
	nDi.2.2.2.g01983		nDi.2.2.2.g06419	nDi.2.2.2.g11482
	nDi.2.2.2.g12578		nDi.2.2.2.g00964	nDi.2.2.2.g01925
	nDi.2.2.2.g04355		nDi.2.2.2.g06527	nDi.2.2.2.g10085
	nDi.2.2.2.g10042		nDi.2.2.2.g03721	nDi.2.2.2.g11931
	nDi.2.2.2.g08973		nDi.2.2.2.g03427	nDi.2.2.2.g00152
	nDi.2.2.2.g10818		nDi.2.2.2.g01989	nDi.2.2.2.g01543
	nDi.2.2.2.g00223		nDi.2.2.2.g06287	nDi.2.2.2.g04254
	nDi.2.2.2.g05766		nDi.2.2.2.g07084	nDi.2.2.2.g07721
	nDi.2.2.2.g03794		nDi.2.2.2.g08151	nDi.2.2.2.g11224
	nDi.2.2.2.g06652		nDi.2.2.2.g02914	nDi.2.2.2.g10559
	nDi.2.2.2.g04901		nDi.2.2.2.g03349	nDi.2.2.2.g00252
	nDi.2.2.2.g08974		nDi.2.2.2.g05967	nDi.2.2.2.g05848
	nDi.2.2.2.g07829		nDi.2.2.2.g06523	nDi.2.2.2.g10909
	nDi.2.2.2.g07771		nDi.2.2.2.g04509	nDi.2.2.2.g03214
	nDi.2.2.2.g11383		nDi.2.2.2.g06010	nDi.2.2.2.g10825
	nDi.2.2.2.g06197		nDi.2.2.2.g06569	nDi.2.2.2.g07448
	nDi.2.2.2.g05764		nDi.2.2.2.g07685	nDi.2.2.2.g09952
	nDi.2.2.2.g04905		nDi.2.2.2.g05901	nDi.2.2.2.g07099
	nDi.2.2.2.g11245		nDi.2.2.2.g11968	nDi.2.2.2.g07188
	nDi.2.2.2.g05648		nDi.2.2.2.g01652	nDi.2.2.2.g11622
	nDi.2.2.2.g07964		nDi.2.2.2.g02732	nDi.2.2.2.g02209
	nDi.2.2.2.g08161		nDi.2.2.2.g04164	nDi.2.2.2.g09484
	nDi.2.2.2.g11168		nDi.2.2.2.g02050	nDi.2.2.2.g02391
	nDi.2.2.2.g11192		nDi.2.2.2.g03407	nDi.2.2.2.g11579
	nDi.2.2.2.g10270		nDi.2.2.2.g07546	nDi.2.2.2.g02510
	nDi.2.2.2.g10345		nDi.2.2.2.g06266	nDi.2.2.2.g07806
	nDi.2.2.2.g12842		nDi.2.2.2.g03404	nDi.2.2.2.g03529
	nDi.2.2.2.g09176		nDi.2.2.2.g03561	nDi.2.2.2.g04909
	nDi.2.2.2.g11391		nDi.2.2.2.g04982	nDi.2.2.2.g09593
	nDi.2.2.2.g12678		nDi.2.2.2.g05067	nDi.2.2.2.g05729
	nDi.2.2.2.g00164		nDi.2.2.2.g00995	nDi.2.2.2.g02007
	nDi.2.2.2.g01146		nDi.2.2.2.g05234	nDi.2.2.2.g09391
	nDi.2.2.2.g00736		nDi.2.2.2.g03040	nDi.2.2.2.g09735
	nDi.2.2.2.g09465		nDi.2.2.2.g04606	nDi.2.2.2.g00590
	nDi.2.2.2.g07170		nDi.2.2.2.g04851	nDi.2.2.2.g10951
	nDi.2.2.2.g12105		nDi.2.2.2.g06256	nDi.2.2.2.g04449
	nDi.2.2.2.g00490		nDi.2.2.2.g09708	nDi.2.2.2.g11124
	nDi.2.2.2.g02643		nDi.2.2.2.g09694	nDi.2.2.2.g11333
	nDi.2.2.2.g10550		nDi.2.2.2.g11021	nDi.2.2.2.g00500
	nDi.2.2.2.g06049		nDi.2.2.2.g03081	nDi.2.2.2.g00711
	nDi.2.2.2.g00857		nDi.2.2.2.g03924	nDi.2.2.2.g02851
	nDi.2.2.2.g12653		nDi.2.2.2.g04125	nDi.2.2.2.g12493
	nDi.2.2.2.g08536		nDi.2.2.2.g06659	nDi.2.2.2.g07456
	nDi.2.2.2.g10148		nDi.2.2.2.g02102	nDi.2.2.2.g00402
	nDi.2.2.2.g11962		nDi.2.2.2.g08246	nDi.2.2.2.g11725
	nDi.2.2.2.g12603		nDi.2.2.2.g03411	nDi.2.2.2.g03233
	nDi.2.2.2.g01611		nDi.2.2.2.g02769	nDi.2.2.2.g05381
	nDi.2.2.2.g11997		nDi.2.2.2.g00480	nDi.2.2.2.g12466
	nDi.2.2.2.g03637		nDi.2.2.2.g09426	nDi.2.2.2.g01710
	nDi.2.2.2.g08068		nDi.2.2.2.g04409	nDi.2.2.2.g03692
	nDi.2.2.2.g12764		nDi.2.2.2.g06251	nDi.2.2.2.g00506
	nDi.2.2.2.g04187		nDi.2.2.2.g07212	nDi.2.2.2.g10111
	nDi.2.2.2.g12129		nDi.2.2.2.g04886	nDi.2.2.2.g06477
	nDi.2.2.2.g04174		nDi.2.2.2.g07686	nDi.2.2.2.g04543
	nDi.2.2.2.g12796		nDi.2.2.2.g00558	nDi.2.2.2.g01846
	nDi.2.2.2.g00428		nDi.2.2.2.g07158	nDi.2.2.2.g09346
	nDi.2.2.2.g07496		nDi.2.2.2.g04074	nDi.2.2.2.g02931
	nDi.2.2.2.g05835		nDi.2.2.2.g07342	nDi.2.2.2.g10945
	nDi.2.2.2.g10161		nDi.2.2.2.g05622	nDi.2.2.2.g09802
	nDi.2.2.2.g11459		nDi.2.2.2.g04946	nDi.2.2.2.g03588
	nDi.2.2.2.g04555		nDi.2.2.2.g05233	nDi.2.2.2.g00515
	nDi.2.2.2.g05785		nDi.2.2.2.g07167	nDi.2.2.2.g11634
	nDi.2.2.2.g07758		nDi.2.2.2.g09449	nDi.2.2.2.g08092
	nDi.2.2.2.g11094		nDi.2.2.2.g00032	nDi.2.2.2.g01249
	nDi.2.2.2.g11109		nDi.2.2.2.g02520	nDi.2.2.2.g00692
	nDi.2.2.2.g09648		nDi.2.2.2.g05731	nDi.2.2.2.g08419
	nDi.2.2.2.g07447		nDi.2.2.2.g06203	nDi.2.2.2.g02713
	nDi.2.2.2.g12462		nDi.2.2.2.g00985	nDi.2.2.2.g08483
	nDi.2.2.2.g10906		nDi.2.2.2.g08430	nDi.2.2.2.g03527
	nDi.2.2.2.g10752		nDi.2.2.2.g05454	nDi.2.2.2.g00972
	nDi.2.2.2.g10570		nDi.2.2.2.g05453	nDi.2.2.2.g10864
	nDi.2.2.2.g11404		nDi.2.2.2.g02484	nDi.2.2.2.g07770
	nDi.2.2.2.g10287		nDi.2.2.2.g06908	nDi.2.2.2.g09667
			nDi.2.2.2.g07541	nDi.2.2.2.g12328
			nDi.2.2.2.g00370	nDi.2.2.2.g04189
			nDi.2.2.2.g06836	nDi.2.2.2.g10551
			nDi.2.2.2.g02867	nDi.2.2.2.g02564
			nDi.2.2.2.g06853	nDi.2.2.2.g03565
			nDi.2.2.2.g07949	nDi.2.2.2.g09971
			nDi.2.2.2.g03720	nDi.2.2.2.g10931
			nDi.2.2.2.g04504	nDi.2.2.2.g10212
			nDi.2.2.2.g08923	nDi.2.2.2.g12508
			nDi.2.2.2.g02909	nDi.2.2.2.g12070
			nDi.2.2.2.g03107	nDi.2.2.2.g00111
			nDi.2.2.2.g06027	nDi.2.2.2.g12207
			nDi.2.2.2.g04469	nDi.2.2.2.g06566
			nDi.2.2.2.g05267	nDi.2.2.2.g05186
			nDi.2.2.2.g08825	nDi.2.2.2.g11414
			nDi.2.2.2.g06082	nDi.2.2.2.g11830
			nDi.2.2.2.g12473	nDi.2.2.2.g08387
			nDi.2.2.2.g02665	nDi.2.2.2.g11580
			nDi.2.2.2.g06624	nDi.2.2.2.g12255
			nDi.2.2.2.g07258	nDi.2.2.2.g07319
			nDi.2.2.2.g07118	nDi.2.2.2.g09032
			nDi.2.2.2.g02184	nDi.2.2.2.g10124
			nDi.2.2.2.g03691	nDi.2.2.2.g00700
			nDi.2.2.2.g01510	nDi.2.2.2.g12320
			nDi.2.2.2.g01627	nDi.2.2.2.g11144
			nDi.2.2.2.g03936	nDi.2.2.2.g05994
			nDi.2.2.2.g05684	nDi.2.2.2.g11120
			nDi.2.2.2.g10631	nDi.2.2.2.g12696
			nDi.2.2.2.g01799	nDi.2.2.2.g10234
			nDi.2.2.2.g00055	nDi.2.2.2.g11051
			nDi.2.2.2.g07525	nDi.2.2.2.g09347
			nDi.2.2.2.g05221	nDi.2.2.2.g10372
			nDi.2.2.2.g00457	nDi.2.2.2.g11255
			nDi.2.2.2.g02155	nDi.2.2.2.g11491
			nDi.2.2.2.g06306	nDi.2.2.2.g02205
			nDi.2.2.2.g04724	nDi.2.2.2.g09375
			nDi.2.2.2.g05707	nDi.2.2.2.g10442
			nDi.2.2.2.g04944	nDi.2.2.2.g09088
			nDi.2.2.2.g00471	nDi.2.2.2.g12471
			nDi.2.2.2.g07810	nDi.2.2.2.g11812
			nDi.2.2.2.g04653	nDi.2.2.2.g12367
			nDi.2.2.2.g05544	nDi.2.2.2.g12323
			nDi.2.2.2.g06138	nDi.2.2.2.g05175
			nDi.2.2.2.g02059	nDi.2.2.2.g11631
			nDi.2.2.2.g03044	nDi.2.2.2.g02374
			nDi.2.2.2.g09797	nDi.2.2.2.g03096
			nDi.2.2.2.g08116	nDi.2.2.2.g07443
			nDi.2.2.2.g04829	nDi.2.2.2.g05203
			nDi.2.2.2.g06233	nDi.2.2.2.g00284
			nDi.2.2.2.g06819	nDi.2.2.2.g09993
			nDi.2.2.2.g01569	nDi.2.2.2.g05006
			nDi.2.2.2.g02153	nDi.2.2.2.g05133
			nDi.2.2.2.g02245	nDi.2.2.2.g00019
			nDi.2.2.2.g06696	nDi.2.2.2.g01581
			nDi.2.2.2.g01597	nDi.2.2.2.g05919
			nDi.2.2.2.g09614	nDi.2.2.2.g09528
			nDi.2.2.2.g05281	nDi.2.2.2.g05424
			nDi.2.2.2.g06450	nDi.2.2.2.g11925
			nDi.2.2.2.g04476	nDi.2.2.2.g02492
			nDi.2.2.2.g06557	nDi.2.2.2.g02808
			nDi.2.2.2.g01640	nDi.2.2.2.g01691
			nDi.2.2.2.g00952	nDi.2.2.2.g04017
			nDi.2.2.2.g02502	nDi.2.2.2.g09188
			nDi.2.2.2.g02079	nDi.2.2.2.g09766
			nDi.2.2.2.g04057	nDi.2.2.2.g00573
			nDi.2.2.2.g01067	nDi.2.2.2.g10733
			nDi.2.2.2.g05364	nDi.2.2.2.g06651
			nDi.2.2.2.g07675	nDi.2.2.2.g06831
			nDi.2.2.2.g05423	nDi.2.2.2.g02034
			nDi.2.2.2.g00915	nDi.2.2.2.g09681
			nDi.2.2.2.g05343	nDi.2.2.2.g11393
			nDi.2.2.2.g03540	nDi.2.2.2.g02843
			nDi.2.2.2.g06673	nDi.2.2.2.g09976
			nDi.2.2.2.g02022	nDi.2.2.2.g10225
			nDi.2.2.2.g03858	nDi.2.2.2.g01915
			nDi.2.2.2.g01576	nDi.2.2.2.g11087
			nDi.2.2.2.g08382	nDi.2.2.2.g09066
			nDi.2.2.2.g04400	nDi.2.2.2.g09031
			nDi.2.2.2.g07947	nDi.2.2.2.g01726
			nDi.2.2.2.g09001	nDi.2.2.2.g04912
			nDi.2.2.2.g06927	nDi.2.2.2.g09130
			nDi.2.2.2.g01965	nDi.2.2.2.g12599
			nDi.2.2.2.g02860	nDi.2.2.2.g11744
			nDi.2.2.2.g07767	nDi.2.2.2.g12507
			nDi.2.2.2.g06239	nDi.2.2.2.g02365
			nDi.2.2.2.g07128	nDi.2.2.2.g10852
			nDi.2.2.2.g09866	nDi.2.2.2.g10277
			nDi.2.2.2.g07208	nDi.2.2.2.g12532
			nDi.2.2.2.g04199	nDi.2.2.2.g06418
			nDi.2.2.2.g07622	nDi.2.2.2.g09312
			nDi.2.2.2.g08511	nDi.2.2.2.g12784
			nDi.2.2.2.g08518	nDi.2.2.2.g09397
			nDi.2.2.2.g04579	nDi.2.2.2.g11322
			nDi.2.2.2.g08480	nDi.2.2.2.g04809
			nDi.2.2.2.g08079	nDi.2.2.2.g08303
			nDi.2.2.2.g08879	nDi.2.2.2.g02766
			nDi.2.2.2.g02426	nDi.2.2.2.g08109
			nDi.2.2.2.g03403	nDi.2.2.2.g06127
			nDi.2.2.2.g05262	nDi.2.2.2.g04708
			nDi.2.2.2.g03202	nDi.2.2.2.g11861
			nDi.2.2.2.g08783	nDi.2.2.2.g02863
			nDi.2.2.2.g01413	nDi.2.2.2.g03304
			nDi.2.2.2.g04438	nDi.2.2.2.g00689
			nDi.2.2.2.g10438	nDi.2.2.2.g12731
			nDi.2.2.2.g05816	nDi.2.2.2.g12822
			nDi.2.2.2.g08666	nDi.2.2.2.g01638
			nDi.2.2.2.g07493	nDi.2.2.2.g11564
			nDi.2.2.2.g00587	nDi.2.2.2.g10408
			nDi.2.2.2.g04986	nDi.2.2.2.g03675
			nDi.2.2.2.g05110	nDi.2.2.2.g09852
			nDi.2.2.2.g03735	nDi.2.2.2.g04776
			nDi.2.2.2.g06200	nDi.2.2.2.g09831
			nDi.2.2.2.g09571	nDi.2.2.2.g10806
			nDi.2.2.2.g07894	nDi.2.2.2.g10807
			nDi.2.2.2.g02503	nDi.2.2.2.g09129
			nDi.2.2.2.g04738	nDi.2.2.2.g00687
			nDi.2.2.2.g04627	nDi.2.2.2.g01926
			nDi.2.2.2.g10799	nDi.2.2.2.g09642
			nDi.2.2.2.g06183	nDi.2.2.2.g11838
			nDi.2.2.2.g05278	nDi.2.2.2.g11952
			nDi.2.2.2.g05004	nDi.2.2.2.g09273
			nDi.2.2.2.g05504	nDi.2.2.2.g08461
			nDi.2.2.2.g09173	nDi.2.2.2.g08126
			nDi.2.2.2.g09291	nDi.2.2.2.g11949
			nDi.2.2.2.g01218	nDi.2.2.2.g12214
			nDi.2.2.2.g00580	nDi.2.2.2.g09861
			nDi.2.2.2.g04565	nDi.2.2.2.g04709
			nDi.2.2.2.g03364	nDi.2.2.2.g00600
			nDi.2.2.2.g01177	nDi.2.2.2.g03746
			nDi.2.2.2.g00834	nDi.2.2.2.g05990
			nDi.2.2.2.g03085	nDi.2.2.2.g11338
			nDi.2.2.2.g00913	nDi.2.2.2.g11595
			nDi.2.2.2.g03733	nDi.2.2.2.g10929
			nDi.2.2.2.g08572	nDi.2.2.2.g12347
			nDi.2.2.2.g00843	nDi.2.2.2.g07787
			nDi.2.2.2.g05294	nDi.2.2.2.g08322
			nDi.2.2.2.g09786	nDi.2.2.2.g07741
			nDi.2.2.2.g02005	nDi.2.2.2.g06013
			nDi.2.2.2.g09278	nDi.2.2.2.g10437
			nDi.2.2.2.g04024	nDi.2.2.2.g12750
			nDi.2.2.2.g10815	nDi.2.2.2.g01202
			nDi.2.2.2.g10816	nDi.2.2.2.g10055
			nDi.2.2.2.g00873	nDi.2.2.2.g10355
			nDi.2.2.2.g01624	nDi.2.2.2.g08929
			nDi.2.2.2.g04197	nDi.2.2.2.g10059
			nDi.2.2.2.g00123	nDi.2.2.2.g09378
			nDi.2.2.2.g01766	nDi.2.2.2.g11915
			nDi.2.2.2.g07405	nDi.2.2.2.g01885
			nDi.2.2.2.g08970	nDi.2.2.2.g11234
			nDi.2.2.2.g03624	nDi.2.2.2.g08216
			nDi.2.2.2.g02753	nDi.2.2.2.g00574
			nDi.2.2.2.g06661	nDi.2.2.2.g09539
			nDi.2.2.2.g08883	nDi.2.2.2.g05508
			nDi.2.2.2.g01045	nDi.2.2.2.g01735
			nDi.2.2.2.g05307	nDi.2.2.2.g11957
			nDi.2.2.2.g04769	nDi.2.2.2.g05501
			nDi.2.2.2.g05963	nDi.2.2.2.g12704
			nDi.2.2.2.g01454	nDi.2.2.2.g11113
			nDi.2.2.2.g07272	nDi.2.2.2.g12051
			nDi.2.2.2.g00163	nDi.2.2.2.g11889
			nDi.2.2.2.g10592	nDi.2.2.2.g03908
			nDi.2.2.2.g06034	nDi.2.2.2.g05632
			nDi.2.2.2.g01582	nDi.2.2.2.g01976
			nDi.2.2.2.g02695	nDi.2.2.2.g12481
			nDi.2.2.2.g04600	nDi.2.2.2.g11319
			nDi.2.2.2.g03360	nDi.2.2.2.g11760
			nDi.2.2.2.g00983	nDi.2.2.2.g07578
			nDi.2.2.2.g08208	nDi.2.2.2.g09432
			nDi.2.2.2.g05274	nDi.2.2.2.g10267
			nDi.2.2.2.g07843	nDi.2.2.2.g07667
			nDi.2.2.2.g04721	nDi.2.2.2.g02898
			nDi.2.2.2.g06448	nDi.2.2.2.g09086
			nDi.2.2.2.g10856	nDi.2.2.2.g03065
			nDi.2.2.2.g00837	nDi.2.2.2.g12794
			nDi.2.2.2.g06157	nDi.2.2.2.g12374
			nDi.2.2.2.g00364	nDi.2.2.2.g07665
			nDi.2.2.2.g07365	nDi.2.2.2.g03560
			nDi.2.2.2.g09600	nDi.2.2.2.g09477
			nDi.2.2.2.g09456	nDi.2.2.2.g12486
			nDi.2.2.2.g01665	nDi.2.2.2.g08778
			nDi.2.2.2.g02599	nDi.2.2.2.g09891
			nDi.2.2.2.g04018	nDi.2.2.2.g12656
			nDi.2.2.2.g03048	nDi.2.2.2.g07596
			nDi.2.2.2.g04471	nDi.2.2.2.g11316
			nDi.2.2.2.g05309	nDi.2.2.2.g09590
			nDi.2.2.2.g07108	nDi.2.2.2.g12537
			nDi.2.2.2.g12679	nDi.2.2.2.g12664
			nDi.2.2.2.g00213	nDi.2.2.2.g00229
			nDi.2.2.2.g07329	nDi.2.2.2.g01231
			nDi.2.2.2.g06144	nDi.2.2.2.g01431
			nDi.2.2.2.g05822	nDi.2.2.2.g03681
			nDi.2.2.2.g06917	nDi.2.2.2.g03092
			nDi.2.2.2.g01612	nDi.2.2.2.g08958
			nDi.2.2.2.g05305	nDi.2.2.2.g01456
			nDi.2.2.2.g03694	nDi.2.2.2.g00291
			nDi.2.2.2.g07442	nDi.2.2.2.g09373
			nDi.2.2.2.g10580	nDi.2.2.2.g09284
			nDi.2.2.2.g11719	nDi.2.2.2.g06460
			nDi.2.2.2.g00880	nDi.2.2.2.g11194
			nDi.2.2.2.g01845	nDi.2.2.2.g00531
			nDi.2.2.2.g02840	nDi.2.2.2.g04540
			nDi.2.2.2.g07627	nDi.2.2.2.g00407
			nDi.2.2.2.g03791	nDi.2.2.2.g07866
			nDi.2.2.2.g03923	nDi.2.2.2.g12655
			nDi.2.2.2.g03546	nDi.2.2.2.g03157
			nDi.2.2.2.g00904	nDi.2.2.2.g03623
			nDi.2.2.2.g01817	nDi.2.2.2.g06344
			nDi.2.2.2.g11810	nDi.2.2.2.g04621
			nDi.2.2.2.g06548	nDi.2.2.2.g09092
			nDi.2.2.2.g02313	nDi.2.2.2.g01311
			nDi.2.2.2.g04364	nDi.2.2.2.g05397
			nDi.2.2.2.g03741	nDi.2.2.2.g09169
			nDi.2.2.2.g05527	nDi.2.2.2.g08972
			nDi.2.2.2.g09195	nDi.2.2.2.g07160
			nDi.2.2.2.g00540	nDi.2.2.2.g09277
			nDi.2.2.2.g00944	nDi.2.2.2.g03617
			nDi.2.2.2.g03689	nDi.2.2.2.g00613
			nDi.2.2.2.g02772	nDi.2.2.2.g06951
			nDi.2.2.2.g03288	nDi.2.2.2.g07554
			nDi.2.2.2.g02910	nDi.2.2.2.g01139
			nDi.2.2.2.g01210	nDi.2.2.2.g01036
			nDi.2.2.2.g07502	nDi.2.2.2.g12592
			nDi.2.2.2.g01777	nDi.2.2.2.g05204
			nDi.2.2.2.g06750	nDi.2.2.2.g01772
			nDi.2.2.2.g01559	nDi.2.2.2.g02756
			nDi.2.2.2.g04998	nDi.2.2.2.g11961
			nDi.2.2.2.g05078	nDi.2.2.2.g08955
			nDi.2.2.2.g01648	nDi.2.2.2.g09502
			nDi.2.2.2.g02093	nDi.2.2.2.g10718
			nDi.2.2.2.g01034	nDi.2.2.2.g01732
			nDi.2.2.2.g00157	nDi.2.2.2.g03113
			nDi.2.2.2.g06137	nDi.2.2.2.g04165
			nDi.2.2.2.g02531	nDi.2.2.2.g08262
			nDi.2.2.2.g01047	nDi.2.2.2.g00231
			nDi.2.2.2.g07808	nDi.2.2.2.g04094
			nDi.2.2.2.g00984	nDi.2.2.2.g07327
			nDi.2.2.2.g01028	nDi.2.2.2.g08959
			nDi.2.2.2.g07702	nDi.2.2.2.g04015
			nDi.2.2.2.g06371	nDi.2.2.2.g06488
			nDi.2.2.2.g01376	nDi.2.2.2.g02032
			nDi.2.2.2.g02109	nDi.2.2.2.g10460
			nDi.2.2.2.g01935	nDi.2.2.2.g10878
			nDi.2.2.2.g02969	nDi.2.2.2.g02324
			nDi.2.2.2.g01359	nDi.2.2.2.g04793
			nDi.2.2.2.g01551	nDi.2.2.2.g12371
			nDi.2.2.2.g01866	nDi.2.2.2.g02734
			nDi.2.2.2.g05977	nDi.2.2.2.g03640
			nDi.2.2.2.g00335	nDi.2.2.2.g04921
			nDi.2.2.2.g08997	nDi.2.2.2.g10380
			nDi.2.2.2.g07817	nDi.2.2.2.g10759
			nDi.2.2.2.g07015	nDi.2.2.2.g12335
			nDi.2.2.2.g03723	nDi.2.2.2.g03590
			nDi.2.2.2.g05611	nDi.2.2.2.g05750
			nDi.2.2.2.g02832	nDi.2.2.2.g01261
			nDi.2.2.2.g07591	nDi.2.2.2.g03722
			nDi.2.2.2.g06104	nDi.2.2.2.g01299
			nDi.2.2.2.g08229	nDi.2.2.2.g09214
			nDi.2.2.2.g02089	nDi.2.2.2.g06301
			nDi.2.2.2.g02305	nDi.2.2.2.g09874
			nDi.2.2.2.g00341	nDi.2.2.2.g11769
			nDi.2.2.2.g02013	nDi.2.2.2.g00887
			nDi.2.2.2.g05831	nDi.2.2.2.g05782
			nDi.2.2.2.g00325	nDi.2.2.2.g09870
			nDi.2.2.2.g00405	nDi.2.2.2.g08069
			nDi.2.2.2.g01818	nDi.2.2.2.g12196
			nDi.2.2.2.g01448	nDi.2.2.2.g12557
			nDi.2.2.2.g07307	nDi.2.2.2.g00931
			nDi.2.2.2.g03633	nDi.2.2.2.g12368
			nDi.2.2.2.g04104	nDi.2.2.2.g10805
			nDi.2.2.2.g06778	nDi.2.2.2.g10622
			nDi.2.2.2.g02058	nDi.2.2.2.g00476
			nDi.2.2.2.g01409	nDi.2.2.2.g09122
			nDi.2.2.2.g06446	nDi.2.2.2.g01473
			nDi.2.2.2.g01660	nDi.2.2.2.g00859
			nDi.2.2.2.g04676	nDi.2.2.2.g01385
			nDi.2.2.2.g01347	nDi.2.2.2.g05923
			nDi.2.2.2.g08254	nDi.2.2.2.g10463
			nDi.2.2.2.g00884	nDi.2.2.2.g10643
			nDi.2.2.2.g07310	nDi.2.2.2.g12616
			nDi.2.2.2.g05390	nDi.2.2.2.g11292
			nDi.2.2.2.g11709	nDi.2.2.2.g04826
			nDi.2.2.2.g03845	nDi.2.2.2.g06546
			nDi.2.2.2.g05015	nDi.2.2.2.g00909
			nDi.2.2.2.g06341	nDi.2.2.2.g10513
			nDi.2.2.2.g00523	nDi.2.2.2.g01892
			nDi.2.2.2.g00922	nDi.2.2.2.g10282
			nDi.2.2.2.g03259	nDi.2.2.2.g10285
			nDi.2.2.2.g01029	nDi.2.2.2.g12220
			nDi.2.2.2.g02354	nDi.2.2.2.g11737
			nDi.2.2.2.g03697	nDi.2.2.2.g11786
			nDi.2.2.2.g04808	nDi.2.2.2.g02006
			nDi.2.2.2.g06077	nDi.2.2.2.g02605
			nDi.2.2.2.g03037	nDi.2.2.2.g04624
			nDi.2.2.2.g00202	nDi.2.2.2.g04906
			nDi.2.2.2.g10172	nDi.2.2.2.g06916
			nDi.2.2.2.g00219	nDi.2.2.2.g08687
			nDi.2.2.2.g03599	nDi.2.2.2.g12299
			nDi.2.2.2.g07433	nDi.2.2.2.g05555
			nDi.2.2.2.g02138	nDi.2.2.2.g03947
			nDi.2.2.2.g03702	nDi.2.2.2.g10810
			nDi.2.2.2.g02741	nDi.2.2.2.g11454
			nDi.2.2.2.g05734	nDi.2.2.2.g08991
			nDi.2.2.2.g00429	nDi.2.2.2.g10196
			nDi.2.2.2.g05531	nDi.2.2.2.g10890
			nDi.2.2.2.g08080	nDi.2.2.2.g03164
			nDi.2.2.2.g02315	nDi.2.2.2.g08223
			nDi.2.2.2.g00839	nDi.2.2.2.g07715
			nDi.2.2.2.g01243	nDi.2.2.2.g07399
			nDi.2.2.2.g04827	nDi.2.2.2.g07245
			nDi.2.2.2.g01970	nDi.2.2.2.g06021
			nDi.2.2.2.g03207	nDi.2.2.2.g11536
			nDi.2.2.2.g08377	nDi.2.2.2.g05986
			nDi.2.2.2.g04058	nDi.2.2.2.g10844
			nDi.2.2.2.g09514	nDi.2.2.2.g00780
			nDi.2.2.2.g00451	nDi.2.2.2.g09758
			nDi.2.2.2.g02037	nDi.2.2.2.g03874
			nDi.2.2.2.g03645	nDi.2.2.2.g09914
			nDi.2.2.2.g03243	nDi.2.2.2.g08023
			nDi.2.2.2.g04293	nDi.2.2.2.g11420
			nDi.2.2.2.g04939	nDi.2.2.2.g03329
			nDi.2.2.2.g01997	nDi.2.2.2.g12029
			nDi.2.2.2.g04723	nDi.2.2.2.g04922
			nDi.2.2.2.g07059	nDi.2.2.2.g11891
			nDi.2.2.2.g02703	nDi.2.2.2.g12243
			nDi.2.2.2.g02194	nDi.2.2.2.g04334
			nDi.2.2.2.g06957	nDi.2.2.2.g04184
			nDi.2.2.2.g08445	nDi.2.2.2.g09631
			nDi.2.2.2.g01346	nDi.2.2.2.g00107
			nDi.2.2.2.g05034	nDi.2.2.2.g10466
			nDi.2.2.2.g06931	nDi.2.2.2.g10357
			nDi.2.2.2.g01676	nDi.2.2.2.g02449
			nDi.2.2.2.g08944	nDi.2.2.2.g07096
			nDi.2.2.2.g05838	nDi.2.2.2.g02164
			nDi.2.2.2.g00121	nDi.2.2.2.g05710
			nDi.2.2.2.g02950	nDi.2.2.2.g12824
			nDi.2.2.2.g07688	nDi.2.2.2.g11935
			nDi.2.2.2.g04297	nDi.2.2.2.g10116
			nDi.2.2.2.g04649	nDi.2.2.2.g00649
			nDi.2.2.2.g05209	nDi.2.2.2.g00630
			nDi.2.2.2.g07005	nDi.2.2.2.g05434
			nDi.2.2.2.g08866	nDi.2.2.2.g08421
			nDi.2.2.2.g03853	nDi.2.2.2.g04499
			nDi.2.2.2.g11541	nDi.2.2.2.g11976
			nDi.2.2.2.g04588	nDi.2.2.2.g06993
			nDi.2.2.2.g01414	nDi.2.2.2.g10373
			nDi.2.2.2.g02821	nDi.2.2.2.g10740
			nDi.2.2.2.g02852	nDi.2.2.2.g11800
			nDi.2.2.2.g05013	nDi.2.2.2.g12022
			nDi.2.2.2.g05643	nDi.2.2.2.g03094
			nDi.2.2.2.g05675	nDi.2.2.2.g09067
			nDi.2.2.2.g12636	nDi.2.2.2.g07088
			nDi.2.2.2.g02527	nDi.2.2.2.g00702
			nDi.2.2.2.g05586	nDi.2.2.2.g09093
			nDi.2.2.2.g09363	nDi.2.2.2.g09558
			nDi.2.2.2.g05775	nDi.2.2.2.g10274
			nDi.2.2.2.g09899	nDi.2.2.2.g07097
			nDi.2.2.2.g09788	nDi.2.2.2.g09431
			nDi.2.2.2.g00561	nDi.2.2.2.g05162
			nDi.2.2.2.g02936	nDi.2.2.2.g06992
			nDi.2.2.2.g01081	nDi.2.2.2.g09596
			nDi.2.2.2.g09141	nDi.2.2.2.g11176
			nDi.2.2.2.g00470	nDi.2.2.2.g11191
			nDi.2.2.2.g09640	nDi.2.2.2.g02569
			nDi.2.2.2.g12854	nDi.2.2.2.g05007
			nDi.2.2.2.g00207	nDi.2.2.2.g01415
			nDi.2.2.2.g00309	nDi.2.2.2.g05480
			nDi.2.2.2.g01954	nDi.2.2.2.g10131
			nDi.2.2.2.g03086	nDi.2.2.2.g10711
			nDi.2.2.2.g01268	nDi.2.2.2.g03876
			nDi.2.2.2.g04876	nDi.2.2.2.g05751
			nDi.2.2.2.g05074	nDi.2.2.2.g02876
			nDi.2.2.2.g07308	nDi.2.2.2.g03050
			nDi.2.2.2.g02602	nDi.2.2.2.g10528
			nDi.2.2.2.g05349	nDi.2.2.2.g06814
			nDi.2.2.2.g02206	nDi.2.2.2.g06271
			nDi.2.2.2.g00749	nDi.2.2.2.g07400
			nDi.2.2.2.g05905	nDi.2.2.2.g04567
			nDi.2.2.2.g01106	nDi.2.2.2.g05606
			nDi.2.2.2.g06272	nDi.2.2.2.g10966
			nDi.2.2.2.g01207	nDi.2.2.2.g05449
			nDi.2.2.2.g00794	nDi.2.2.2.g09759
			nDi.2.2.2.g01623	nDi.2.2.2.g10824
			nDi.2.2.2.g07331	nDi.2.2.2.g11079
			nDi.2.2.2.g07683	nDi.2.2.2.g12549
			nDi.2.2.2.g06975	nDi.2.2.2.g05711
			nDi.2.2.2.g00652	nDi.2.2.2.g08107
			nDi.2.2.2.g00347	nDi.2.2.2.g08643
			nDi.2.2.2.g07824	nDi.2.2.2.g11895
			nDi.2.2.2.g00943	nDi.2.2.2.g01566
			nDi.2.2.2.g02796	nDi.2.2.2.g05333
			nDi.2.2.2.g08241	nDi.2.2.2.g00100
			nDi.2.2.2.g09017	nDi.2.2.2.g04619
			nDi.2.2.2.g03226	nDi.2.2.2.g03122
			nDi.2.2.2.g10315	nDi.2.2.2.g08441
			nDi.2.2.2.g03209	nDi.2.2.2.g12236
			nDi.2.2.2.g03589	nDi.2.2.2.g03150
			nDi.2.2.2.g07751	nDi.2.2.2.g08458
			nDi.2.2.2.g05187	nDi.2.2.2.g05985
			nDi.2.2.2.g05914	nDi.2.2.2.g12060
			nDi.2.2.2.g07281	nDi.2.2.2.g04389
			nDi.2.2.2.g02336	nDi.2.2.2.g10950
			nDi.2.2.2.g02567	nDi.2.2.2.g05334
			nDi.2.2.2.g08014	nDi.2.2.2.g05856
			nDi.2.2.2.g00992	nDi.2.2.2.g05784
			nDi.2.2.2.g00017	nDi.2.2.2.g03679
			nDi.2.2.2.g01921	nDi.2.2.2.g01856
			nDi.2.2.2.g01796	nDi.2.2.2.g09753
			nDi.2.2.2.g00133	nDi.2.2.2.g07129
			nDi.2.2.2.g00352	nDi.2.2.2.g06428
			nDi.2.2.2.g01229	nDi.2.2.2.g10694
			nDi.2.2.2.g00534	nDi.2.2.2.g08937
			nDi.2.2.2.g06175	nDi.2.2.2.g06550
			nDi.2.2.2.g06476	nDi.2.2.2.g11639
			nDi.2.2.2.g04250	nDi.2.2.2.g03677
			nDi.2.2.2.g07746	nDi.2.2.2.g00893
			nDi.2.2.2.g02424	nDi.2.2.2.g07024
			nDi.2.2.2.g06240	nDi.2.2.2.g06730
			nDi.2.2.2.g00181	nDi.2.2.2.g02609
			nDi.2.2.2.g04402	nDi.2.2.2.g03981
			nDi.2.2.2.g06794	nDi.2.2.2.g11095
			nDi.2.2.2.g10969	nDi.2.2.2.g12089
			nDi.2.2.2.g05772	nDi.2.2.2.g11991
			nDi.2.2.2.g01486	nDi.2.2.2.g09544
			nDi.2.2.2.g02318	nDi.2.2.2.g12032
			nDi.2.2.2.g04319	nDi.2.2.2.g11913
			nDi.2.2.2.g05777	nDi.2.2.2.g00634
			nDi.2.2.2.g00635	nDi.2.2.2.g08298
			nDi.2.2.2.g03667	nDi.2.2.2.g10096
			nDi.2.2.2.g06466	nDi.2.2.2.g12120
			nDi.2.2.2.g09853	nDi.2.2.2.g12541
			nDi.2.2.2.g00134	nDi.2.2.2.g11242
			nDi.2.2.2.g05157	nDi.2.2.2.g08099
			nDi.2.2.2.g02352	nDi.2.2.2.g08949
			nDi.2.2.2.g02204	nDi.2.2.2.g11311
			nDi.2.2.2.g04466	nDi.2.2.2.g11225
			nDi.2.2.2.g04726	nDi.2.2.2.g07046
			nDi.2.2.2.g02127	nDi.2.2.2.g09062
			nDi.2.2.2.g02513	nDi.2.2.2.g08206
			nDi.2.2.2.g06056	nDi.2.2.2.g01645
			nDi.2.2.2.g07056	nDi.2.2.2.g00477
			nDi.2.2.2.g00114	nDi.2.2.2.g01228
			nDi.2.2.2.g08607	nDi.2.2.2.g02866
			nDi.2.2.2.g02874	nDi.2.2.2.g10280
			nDi.2.2.2.g03463	nDi.2.2.2.g10283
			nDi.2.2.2.g04880	nDi.2.2.2.g04875
			nDi.2.2.2.g05060	nDi.2.2.2.g08287
			nDi.2.2.2.g05840	nDi.2.2.2.g07831
			nDi.2.2.2.g04201	nDi.2.2.2.g06565
			nDi.2.2.2.g05360	nDi.2.2.2.g07830
			nDi.2.2.2.g05758	nDi.2.2.2.g09752
			nDi.2.2.2.g00073	nDi.2.2.2.g10706
			nDi.2.2.2.g01117	nDi.2.2.2.g05847
			nDi.2.2.2.g02667	nDi.2.2.2.g12058
			nDi.2.2.2.g04479	nDi.2.2.2.g09658
			nDi.2.2.2.g02192	nDi.2.2.2.g09954
			nDi.2.2.2.g08178	nDi.2.2.2.g09955
			nDi.2.2.2.g02211	nDi.2.2.2.g12052
			nDi.2.2.2.g04457	nDi.2.2.2.g12474
			nDi.2.2.2.g00122	nDi.2.2.2.g12617
			nDi.2.2.2.g04329	nDi.2.2.2.g12179
			nDi.2.2.2.g08453	nDi.2.2.2.g06976
			nDi.2.2.2.g06046	nDi.2.2.2.g02454
			nDi.2.2.2.g03670	nDi.2.2.2.g02959
			nDi.2.2.2.g04629	nDi.2.2.2.g09090
			nDi.2.2.2.g08752	nDi.2.2.2.g11360
			nDi.2.2.2.g07797	nDi.2.2.2.g06552
			nDi.2.2.2.g06952	nDi.2.2.2.g11576
			nDi.2.2.2.g01820	nDi.2.2.2.g11885
			nDi.2.2.2.g06312	nDi.2.2.2.g12288
			nDi.2.2.2.g01105	nDi.2.2.2.g12182
			nDi.2.2.2.g02879	nDi.2.2.2.g03023
			nDi.2.2.2.g04515	nDi.2.2.2.g02774
			nDi.2.2.2.g05303	nDi.2.2.2.g03022
			nDi.2.2.2.g06289	nDi.2.2.2.g07611
			nDi.2.2.2.g06632	nDi.2.2.2.g06421
			nDi.2.2.2.g07127	nDi.2.2.2.g00494
			nDi.2.2.2.g11958	nDi.2.2.2.g05909
			nDi.2.2.2.g01452	nDi.2.2.2.g04096
			nDi.2.2.2.g03777	nDi.2.2.2.g07985
			nDi.2.2.2.g01771	nDi.2.2.2.g01824
			nDi.2.2.2.g03593	nDi.2.2.2.g07157
			nDi.2.2.2.g04703	nDi.2.2.2.g06213
			nDi.2.2.2.g01786	nDi.2.2.2.g09945
			nDi.2.2.2.g01908	nDi.2.2.2.g11545
			nDi.2.2.2.g04095	nDi.2.2.2.g00185
			nDi.2.2.2.g00186	nDi.2.2.2.g01745
			nDi.2.2.2.g06728	nDi.2.2.2.g04480
			nDi.2.2.2.g09816	nDi.2.2.2.g03177
			nDi.2.2.2.g02838	nDi.2.2.2.g12701
			nDi.2.2.2.g02283	nDi.2.2.2.g02132
			nDi.2.2.2.g02346	nDi.2.2.2.g08683
			nDi.2.2.2.g01437	nDi.2.2.2.g06205
			nDi.2.2.2.g02133	nDi.2.2.2.g07884
			nDi.2.2.2.g01060	nDi.2.2.2.g00956
			nDi.2.2.2.g06294	nDi.2.2.2.g06662
			nDi.2.2.2.g04572	nDi.2.2.2.g02023
			nDi.2.2.2.g05073	nDi.2.2.2.g12529
			nDi.2.2.2.g05346	nDi.2.2.2.g11713
			nDi.2.2.2.g01400	nDi.2.2.2.g04790
			nDi.2.2.2.g02419	nDi.2.2.2.g02926
			nDi.2.2.2.g01521	nDi.2.2.2.g04133
			nDi.2.2.2.g06223	nDi.2.2.2.g07632
			nDi.2.2.2.g03410	nDi.2.2.2.g02825
			nDi.2.2.2.g08510	nDi.2.2.2.g02620
			nDi.2.2.2.g00359	nDi.2.2.2.g02963
			nDi.2.2.2.g08580	nDi.2.2.2.g11858
			nDi.2.2.2.g01148	nDi.2.2.2.g00074
			nDi.2.2.2.g03621	nDi.2.2.2.g02677
			nDi.2.2.2.g00767	nDi.2.2.2.g03704
			nDi.2.2.2.g04178	nDi.2.2.2.g00925
			nDi.2.2.2.g05921	nDi.2.2.2.g08264
			nDi.2.2.2.g05922	nDi.2.2.2.g05964
			nDi.2.2.2.g05938	nDi.2.2.2.g12665
			nDi.2.2.2.g00939	nDi.2.2.2.g11399
			nDi.2.2.2.g01961	nDi.2.2.2.g03528
			nDi.2.2.2.g00795	nDi.2.2.2.g06896
			nDi.2.2.2.g01396	nDi.2.2.2.g00754
			nDi.2.2.2.g08739	nDi.2.2.2.g05377
			nDi.2.2.2.g07524	nDi.2.2.2.g10448
			nDi.2.2.2.g04617	nDi.2.2.2.g05386
			nDi.2.2.2.g06815	nDi.2.2.2.g02547
			nDi.2.2.2.g08911	nDi.2.2.2.g11019
			nDi.2.2.2.g01059	nDi.2.2.2.g08761
			nDi.2.2.2.g01469	nDi.2.2.2.g02053
			nDi.2.2.2.g02323	nDi.2.2.2.g04084
			nDi.2.2.2.g01900	nDi.2.2.2.g05134
			nDi.2.2.2.g08371	nDi.2.2.2.g09281
			nDi.2.2.2.g08261	nDi.2.2.2.g05625
			nDi.2.2.2.g08901	nDi.2.2.2.g05628
			nDi.2.2.2.g04643	nDi.2.2.2.g05542
			nDi.2.2.2.g00283	nDi.2.2.2.g03306
			nDi.2.2.2.g02293	nDi.2.2.2.g03278
			nDi.2.2.2.g08404	nDi.2.2.2.g12079
			nDi.2.2.2.g04403	nDi.2.2.2.g06886
			nDi.2.2.2.g02244	nDi.2.2.2.g08543
			nDi.2.2.2.g06697	nDi.2.2.2.g10222
			nDi.2.2.2.g06468	nDi.2.2.2.g01990
			nDi.2.2.2.g06006	nDi.2.2.2.g03484
			nDi.2.2.2.g02604	nDi.2.2.2.g10329
			nDi.2.2.2.g09038	nDi.2.2.2.g10845
			nDi.2.2.2.g03755	nDi.2.2.2.g04552
			nDi.2.2.2.g00941	nDi.2.2.2.g10187
			nDi.2.2.2.g06036	nDi.2.2.2.g10452
			nDi.2.2.2.g08372	nDi.2.2.2.g03215
			nDi.2.2.2.g07926	nDi.2.2.2.g10063
			nDi.2.2.2.g08961	nDi.2.2.2.g10833
			nDi.2.2.2.g03070	nDi.2.2.2.g06008
			nDi.2.2.2.g04343	nDi.2.2.2.g11950
			nDi.2.2.2.g01422	nDi.2.2.2.g04794
			nDi.2.2.2.g04176	nDi.2.2.2.g07933
			nDi.2.2.2.g08645	nDi.2.2.2.g06841
			nDi.2.2.2.g02423	nDi.2.2.2.g09604
			nDi.2.2.2.g01212	nDi.2.2.2.g05613
			nDi.2.2.2.g06500	nDi.2.2.2.g11892
			nDi.2.2.2.g01447	nDi.2.2.2.g08634
			nDi.2.2.2.g02273	nDi.2.2.2.g00132
			nDi.2.2.2.g02522	nDi.2.2.2.g01595
			nDi.2.2.2.g06292	nDi.2.2.2.g02922
			nDi.2.2.2.g04302	nDi.2.2.2.g08277
			nDi.2.2.2.g00929	nDi.2.2.2.g07206
			nDi.2.2.2.g01828	nDi.2.2.2.g06422
			nDi.2.2.2.g05681	nDi.2.2.2.g04736
			nDi.2.2.2.g05311	nDi.2.2.2.g06012
			nDi.2.2.2.g04783	nDi.2.2.2.g06385
			nDi.2.2.2.g09724	nDi.2.2.2.g08993
			nDi.2.2.2.g00099	nDi.2.2.2.g04028
			nDi.2.2.2.g00665	nDi.2.2.2.g07748
			nDi.2.2.2.g01089	nDi.2.2.2.g10399
			nDi.2.2.2.g01656	nDi.2.2.2.g02572
			nDi.2.2.2.g00609	nDi.2.2.2.g01137
			nDi.2.2.2.g03948	nDi.2.2.2.g11216
			nDi.2.2.2.g04983	nDi.2.2.2.g09967
			nDi.2.2.2.g04524	nDi.2.2.2.g12561
			nDi.2.2.2.g04533	nDi.2.2.2.g00171
			nDi.2.2.2.g06130	nDi.2.2.2.g05730
			nDi.2.2.2.g00705	nDi.2.2.2.g00495
			nDi.2.2.2.g03369	nDi.2.2.2.g12085
			nDi.2.2.2.g07571	nDi.2.2.2.g08317
			nDi.2.2.2.g09004	nDi.2.2.2.g11032
			nDi.2.2.2.g11770	nDi.2.2.2.g00131
			nDi.2.2.2.g05719	nDi.2.2.2.g00518
			nDi.2.2.2.g10737	nDi.2.2.2.g00249
			nDi.2.2.2.g07186	nDi.2.2.2.g10013
			nDi.2.2.2.g12132	nDi.2.2.2.g02849
			nDi.2.2.2.g01296	nDi.2.2.2.g08321
			nDi.2.2.2.g04710	nDi.2.2.2.g06170
			nDi.2.2.2.g11571	nDi.2.2.2.g05802
			nDi.2.2.2.g12435	nDi.2.2.2.g04891
			nDi.2.2.2.g02386	nDi.2.2.2.g09407
			nDi.2.2.2.g06912	nDi.2.2.2.g00446
			nDi.2.2.2.g00807	nDi.2.2.2.g07141
			nDi.2.2.2.g01057	nDi.2.2.2.g09775
			nDi.2.2.2.g08549	nDi.2.2.2.g09219
			nDi.2.2.2.g10938	nDi.2.2.2.g10390
			nDi.2.2.2.g11195	nDi.2.2.2.g11601
			nDi.2.2.2.g12340	nDi.2.2.2.g09439
			nDi.2.2.2.g01705	nDi.2.2.2.g09742
			nDi.2.2.2.g08547	nDi.2.2.2.g10791
			nDi.2.2.2.g12219	nDi.2.2.2.g07863
			nDi.2.2.2.g00755	nDi.2.2.2.g10965
			nDi.2.2.2.g02544	nDi.2.2.2.g00872
			nDi.2.2.2.g00350	nDi.2.2.2.g03017
			nDi.2.2.2.g05257	nDi.2.2.2.g10011
			nDi.2.2.2.g00854	nDi.2.2.2.g00680
			nDi.2.2.2.g05054	nDi.2.2.2.g09445
			nDi.2.2.2.g00234	nDi.2.2.2.g02182
			nDi.2.2.2.g01052	nDi.2.2.2.g04532
			nDi.2.2.2.g01554	nDi.2.2.2.g10062
			nDi.2.2.2.g02355	nDi.2.2.2.g08052
			nDi.2.2.2.g03346	nDi.2.2.2.g09883
			nDi.2.2.2.g10072	nDi.2.2.2.g06746
			nDi.2.2.2.g02565	nDi.2.2.2.g06855
			nDi.2.2.2.g05644	nDi.2.2.2.g11198
			nDi.2.2.2.g03573	nDi.2.2.2.g09015
			nDi.2.2.2.g01239	nDi.2.2.2.g00031
			nDi.2.2.2.g02252	nDi.2.2.2.g04006
			nDi.2.2.2.g07728	nDi.2.2.2.g04670
			nDi.2.2.2.g04169	nDi.2.2.2.g07495
			nDi.2.2.2.g02257	nDi.2.2.2.g01083
			nDi.2.2.2.g01419	nDi.2.2.2.g09139
			nDi.2.2.2.g04980	nDi.2.2.2.g03521
			nDi.2.2.2.g03686	nDi.2.2.2.g06864
			nDi.2.2.2.g03798	nDi.2.2.2.g11154
			nDi.2.2.2.g03533	nDi.2.2.2.g06434
			nDi.2.2.2.g04436	nDi.2.2.2.g00444
			nDi.2.2.2.g05752	nDi.2.2.2.g09064
			nDi.2.2.2.g05107	nDi.2.2.2.g05866
			nDi.2.2.2.g00734	nDi.2.2.2.g08039
			nDi.2.2.2.g01121	nDi.2.2.2.g10371
			nDi.2.2.2.g00026	nDi.2.2.2.g12743
			nDi.2.2.2.g05388	nDi.2.2.2.g07047
			nDi.2.2.2.g03545	nDi.2.2.2.g08826
			nDi.2.2.2.g05120	nDi.2.2.2.g12817
			nDi.2.2.2.g00222	nDi.2.2.2.g07940
			nDi.2.2.2.g05182	nDi.2.2.2.g12672
			nDi.2.2.2.g04272	nDi.2.2.2.g10412
			nDi.2.2.2.g01564	nDi.2.2.2.g12848
			nDi.2.2.2.g08242	nDi.2.2.2.g00204
			nDi.2.2.2.g00537	nDi.2.2.2.g01507
			nDi.2.2.2.g04419	nDi.2.2.2.g00255
			nDi.2.2.2.g04800	nDi.2.2.2.g12765
			nDi.2.2.2.g01460	nDi.2.2.2.g10690
			nDi.2.2.2.g06671	nDi.2.2.2.g05140
			nDi.2.2.2.g00155	nDi.2.2.2.g03330
			nDi.2.2.2.g10298	nDi.2.2.2.g08047
			nDi.2.2.2.g02221	nDi.2.2.2.g01852
			nDi.2.2.2.g04974	nDi.2.2.2.g12555
			nDi.2.2.2.g05415	nDi.2.2.2.g12574
			nDi.2.2.2.g04673	nDi.2.2.2.g08374
			nDi.2.2.2.g08034	nDi.2.2.2.g08296
			nDi.2.2.2.g04286	nDi.2.2.2.g10608
			nDi.2.2.2.g08359	nDi.2.2.2.g08192
			nDi.2.2.2.g02525	nDi.2.2.2.g00661
			nDi.2.2.2.g08176	nDi.2.2.2.g04175
			nDi.2.2.2.g00058	nDi.2.2.2.g11257
			nDi.2.2.2.g01373	nDi.2.2.2.g12012
			nDi.2.2.2.g03980	nDi.2.2.2.g10863
			nDi.2.2.2.g00277	nDi.2.2.2.g11994
			nDi.2.2.2.g00588	nDi.2.2.2.g11289
			nDi.2.2.2.g04740	nDi.2.2.2.g12673
			nDi.2.2.2.g06143	nDi.2.2.2.g11604
			nDi.2.2.2.g07451	nDi.2.2.2.g11966
			nDi.2.2.2.g02298	nDi.2.2.2.g10968
			nDi.2.2.2.g05159	nDi.2.2.2.g12446
			nDi.2.2.2.g06870	nDi.2.2.2.g03059
			nDi.2.2.2.g01981	nDi.2.2.2.g00627
			nDi.2.2.2.g08368	nDi.2.2.2.g05139
			nDi.2.2.2.g05239	nDi.2.2.2.g02579
			nDi.2.2.2.g00707	nDi.2.2.2.g06813
			nDi.2.2.2.g01867	nDi.2.2.2.g00432
			nDi.2.2.2.g09306	nDi.2.2.2.g11730
			nDi.2.2.2.g01663	nDi.2.2.2.g05982
			nDi.2.2.2.g02972	nDi.2.2.2.g04727
			nDi.2.2.2.g08074	nDi.2.2.2.g09050
			nDi.2.2.2.g01337	nDi.2.2.2.g06971
			nDi.2.2.2.g02411	nDi.2.2.2.g08963
			nDi.2.2.2.g02371	nDi.2.2.2.g12118
			nDi.2.2.2.g09075	nDi.2.2.2.g01531
			nDi.2.2.2.g03998	nDi.2.2.2.g02537
			nDi.2.2.2.g09711	nDi.2.2.2.g00116
			nDi.2.2.2.g08475	nDi.2.2.2.g01516
			nDi.2.2.2.g01053	nDi.2.2.2.g09780
			nDi.2.2.2.g02396	nDi.2.2.2.g11380
			nDi.2.2.2.g05300	nDi.2.2.2.g08858
			nDi.2.2.2.g06352	nDi.2.2.2.g12282
			nDi.2.2.2.g03512	nDi.2.2.2.g00374
			nDi.2.2.2.g09865	nDi.2.2.2.g02804
			nDi.2.2.2.g00085	nDi.2.2.2.g09922
			nDi.2.2.2.g00838	nDi.2.2.2.g01155
			nDi.2.2.2.g04119	nDi.2.2.2.g11599
			nDi.2.2.2.g08339	nDi.2.2.2.g01271
			nDi.2.2.2.g03419	nDi.2.2.2.g07701
			nDi.2.2.2.g07805	nDi.2.2.2.g06108
			nDi.2.2.2.g05877	nDi.2.2.2.g05435
			nDi.2.2.2.g07043	nDi.2.2.2.g03778
			nDi.2.2.2.g07204	nDi.2.2.2.g11804
			nDi.2.2.2.g08139	nDi.2.2.2.g00077
			nDi.2.2.2.g00072	nDi.2.2.2.g05324
			nDi.2.2.2.g01038	nDi.2.2.2.g05640
			nDi.2.2.2.g02018	nDi.2.2.2.g04147
			nDi.2.2.2.g04281	nDi.2.2.2.g07714
			nDi.2.2.2.g04468	nDi.2.2.2.g09633
			nDi.2.2.2.g01775	nDi.2.2.2.g03323
			nDi.2.2.2.g03709	nDi.2.2.2.g09747
			nDi.2.2.2.g05539	nDi.2.2.2.g12087
			nDi.2.2.2.g07062	nDi.2.2.2.g09057
			nDi.2.2.2.g01636	nDi.2.2.2.g12056
			nDi.2.2.2.g06401	nDi.2.2.2.g01490
			nDi.2.2.2.g05319	nDi.2.2.2.g12387
			nDi.2.2.2.g08556	nDi.2.2.2.g05459
			nDi.2.2.2.g01522	nDi.2.2.2.g09507
			nDi.2.2.2.g05944	nDi.2.2.2.g04005
			nDi.2.2.2.g08270	nDi.2.2.2.g08120
			nDi.2.2.2.g00135	nDi.2.2.2.g01286
			nDi.2.2.2.g08311	nDi.2.2.2.g04390
			nDi.2.2.2.g09672	nDi.2.2.2.g02919
			nDi.2.2.2.g01630	nDi.2.2.2.g10447
			nDi.2.2.2.g04097	nDi.2.2.2.g02966
			nDi.2.2.2.g02092	nDi.2.2.2.g12031
			nDi.2.2.2.g03219	nDi.2.2.2.g09087
			nDi.2.2.2.g02459	nDi.2.2.2.g08637
			nDi.2.2.2.g05601	nDi.2.2.2.g11606
			nDi.2.2.2.g07990	nDi.2.2.2.g11259
			nDi.2.2.2.g04278	nDi.2.2.2.g02550
			nDi.2.2.2.g07796	nDi.2.2.2.g02558
			nDi.2.2.2.g00855	nDi.2.2.2.g09525
			nDi.2.2.2.g05588	nDi.2.2.2.g07152
			nDi.2.2.2.g03134	nDi.2.2.2.g10547
			nDi.2.2.2.g08696	nDi.2.2.2.g10953
			nDi.2.2.2.g00827	nDi.2.2.2.g11893
			nDi.2.2.2.g04995	nDi.2.2.2.g01596
			nDi.2.2.2.g05585	nDi.2.2.2.g05465
			nDi.2.2.2.g06572	nDi.2.2.2.g05130
			nDi.2.2.2.g10291	nDi.2.2.2.g08563
			nDi.2.2.2.g01124	nDi.2.2.2.g01165
			nDi.2.2.2.g04918	nDi.2.2.2.g10546
			nDi.2.2.2.g05053	nDi.2.2.2.g11423
			nDi.2.2.2.g10021	nDi.2.2.2.g10578
			nDi.2.2.2.g01889	nDi.2.2.2.g00036
			nDi.2.2.2.g04630	nDi.2.2.2.g06125
			nDi.2.2.2.g04831	nDi.2.2.2.g06767
			nDi.2.2.2.g08613	nDi.2.2.2.g12210
			nDi.2.2.2.g08614	nDi.2.2.2.g05786
			nDi.2.2.2.g08338	nDi.2.2.2.g07858
			nDi.2.2.2.g05924	nDi.2.2.2.g04766
			nDi.2.2.2.g03801	nDi.2.2.2.g10697
			nDi.2.2.2.g07613	nDi.2.2.2.g10769
			nDi.2.2.2.g12225	nDi.2.2.2.g02790
			nDi.2.2.2.g00233	nDi.2.2.2.g04347
			nDi.2.2.2.g06489	nDi.2.2.2.g05660
			nDi.2.2.2.g12826	nDi.2.2.2.g04345
			nDi.2.2.2.g03025	nDi.2.2.2.g06150
			nDi.2.2.2.g03587	nDi.2.2.2.g06192
			nDi.2.2.2.g02692	nDi.2.2.2.g08293
			nDi.2.2.2.g01304	nDi.2.2.2.g06053
			nDi.2.2.2.g03480	nDi.2.2.2.g07732
			nDi.2.2.2.g04246	nDi.2.2.2.g11468
			nDi.2.2.2.g03459	nDi.2.2.2.g04079
			nDi.2.2.2.g06327	nDi.2.2.2.g12115
			nDi.2.2.2.g05979	nDi.2.2.2.g06944
			nDi.2.2.2.g07995	nDi.2.2.2.g10854
			nDi.2.2.2.g01443	nDi.2.2.2.g11437
			nDi.2.2.2.g01350	nDi.2.2.2.g11923
			nDi.2.2.2.g03572	nDi.2.2.2.g09105
			nDi.2.2.2.g02532	nDi.2.2.2.g08555
			nDi.2.2.2.g05880	nDi.2.2.2.g10122
			nDi.2.2.2.g07008	nDi.2.2.2.g07323
			nDi.2.2.2.g07696	nDi.2.2.2.g12338
			nDi.2.2.2.g00668	nDi.2.2.2.g10123
			nDi.2.2.2.g06402	nDi.2.2.2.g08647
			nDi.2.2.2.g02347	nDi.2.2.2.g12346
			nDi.2.2.2.g05870	nDi.2.2.2.g08766
			nDi.2.2.2.g08328	nDi.2.2.2.g11549
			nDi.2.2.2.g01539	nDi.2.2.2.g12709
			nDi.2.2.2.g02672	nDi.2.2.2.g12246
			nDi.2.2.2.g04853	nDi.2.2.2.g11509
			nDi.2.2.2.g01680	nDi.2.2.2.g02661
			nDi.2.2.2.g09706	nDi.2.2.2.g01515
			nDi.2.2.2.g03223	nDi.2.2.2.g12591
			nDi.2.2.2.g06177	nDi.2.2.2.g12460
			nDi.2.2.2.g08472	nDi.2.2.2.g10475
			nDi.2.2.2.g03553	nDi.2.2.2.g04584
			nDi.2.2.2.g04340	nDi.2.2.2.g02681
			nDi.2.2.2.g00852	nDi.2.2.2.g07289
			nDi.2.2.2.g03571	nDi.2.2.2.g10221
			nDi.2.2.2.g09857	nDi.2.2.2.g04148
			nDi.2.2.2.g02241	nDi.2.2.2.g09805
			nDi.2.2.2.g02299	nDi.2.2.2.g10416
			nDi.2.2.2.g05342	nDi.2.2.2.g05273
			nDi.2.2.2.g03860	nDi.2.2.2.g03969
			nDi.2.2.2.g05621	nDi.2.2.2.g07790
			nDi.2.2.2.g10351	nDi.2.2.2.g12740
			nDi.2.2.2.g01572	nDi.2.2.2.g10756
			nDi.2.2.2.g03153	nDi.2.2.2.g12737
			nDi.2.2.2.g10204	nDi.2.2.2.g10288
			nDi.2.2.2.g00886	nDi.2.2.2.g10908
			nDi.2.2.2.g07626	nDi.2.2.2.g07759
			nDi.2.2.2.g05662	nDi.2.2.2.g10410
			nDi.2.2.2.g03652	nDi.2.2.2.g10415
			nDi.2.2.2.g09410	nDi.2.2.2.g10734
			nDi.2.2.2.g08952	nDi.2.2.2.g02870
			nDi.2.2.2.g02384	nDi.2.2.2.g08450
			nDi.2.2.2.g04977	nDi.2.2.2.g08291
			nDi.2.2.2.g02272	nDi.2.2.2.g05472
			nDi.2.2.2.g08508	nDi.2.2.2.g10141
			nDi.2.2.2.g05297	nDi.2.2.2.g12350
			nDi.2.2.2.g05511	nDi.2.2.2.g11515
			nDi.2.2.2.g03135	nDi.2.2.2.g01544
			nDi.2.2.2.g08405	nDi.2.2.2.g12318
			nDi.2.2.2.g05686	nDi.2.2.2.g12081
			nDi.2.2.2.g04177	nDi.2.2.2.g12088
			nDi.2.2.2.g10144	nDi.2.2.2.g12735
			nDi.2.2.2.g04166	nDi.2.2.2.g07092
			nDi.2.2.2.g11022	nDi.2.2.2.g00271
			nDi.2.2.2.g00879	nDi.2.2.2.g02871
			nDi.2.2.2.g03274	nDi.2.2.2.g05636
			nDi.2.2.2.g01301	nDi.2.2.2.g10780
			nDi.2.2.2.g02993	nDi.2.2.2.g06009
			nDi.2.2.2.g03353	nDi.2.2.2.g02738
			nDi.2.2.2.g05666	nDi.2.2.2.g09946
			nDi.2.2.2.g11473	nDi.2.2.2.g05382
			nDi.2.2.2.g02994	nDi.2.2.2.g10944
			nDi.2.2.2.g02995	nDi.2.2.2.g12641
			nDi.2.2.2.g00559	nDi.2.2.2.g02882
			nDi.2.2.2.g00279	nDi.2.2.2.g03812
			nDi.2.2.2.g09058	nDi.2.2.2.g10417
			nDi.2.2.2.g00960	nDi.2.2.2.g09969
			nDi.2.2.2.g03900	nDi.2.2.2.g09930
			nDi.2.2.2.g02795	nDi.2.2.2.g10154
			nDi.2.2.2.g00776	nDi.2.2.2.g11309
			nDi.2.2.2.g07473	nDi.2.2.2.g08731
			nDi.2.2.2.g00348	nDi.2.2.2.g09103
			nDi.2.2.2.g04862	nDi.2.2.2.g11161
			nDi.2.2.2.g04806	nDi.2.2.2.g10195
			nDi.2.2.2.g01706	nDi.2.2.2.g04936
			nDi.2.2.2.g04452	nDi.2.2.2.g05112
			nDi.2.2.2.g02301	nDi.2.2.2.g04684
			nDi.2.2.2.g00814	nDi.2.2.2.g06244
			nDi.2.2.2.g01751	nDi.2.2.2.g06221
			nDi.2.2.2.g02361	nDi.2.2.2.g09768
			nDi.2.2.2.g06949	nDi.2.2.2.g11543
			nDi.2.2.2.g03188	nDi.2.2.2.g12045
			nDi.2.2.2.g03893	nDi.2.2.2.g12247
			nDi.2.2.2.g02465	nDi.2.2.2.g11340
			nDi.2.2.2.g07306	nDi.2.2.2.g11531
			nDi.2.2.2.g08553	nDi.2.2.2.g12556
			nDi.2.2.2.g02030	nDi.2.2.2.g12633
			nDi.2.2.2.g00616	nDi.2.2.2.g12639
			nDi.2.2.2.g03990	nDi.2.2.2.g04599
			nDi.2.2.2.g09908	nDi.2.2.2.g12519
			nDi.2.2.2.g07520	nDi.2.2.2.g10736
			nDi.2.2.2.g08887	nDi.2.2.2.g03519
			nDi.2.2.2.g03281	nDi.2.2.2.g12652
			nDi.2.2.2.g01634	nDi.2.2.2.g10394
			nDi.2.2.2.g06188	nDi.2.2.2.g11378
			nDi.2.2.2.g01086	nDi.2.2.2.g00187
			nDi.2.2.2.g03763	nDi.2.2.2.g10582
			nDi.2.2.2.g06392	nDi.2.2.2.g01423
			nDi.2.2.2.g05119	nDi.2.2.2.g01482
			nDi.2.2.2.g00199	nDi.2.2.2.g10798
			nDi.2.2.2.g05337	nDi.2.2.2.g05502
			nDi.2.2.2.g04819	nDi.2.2.2.g11455
			nDi.2.2.2.g09796	nDi.2.2.2.g09396
			nDi.2.2.2.g04431	nDi.2.2.2.g01150
			nDi.2.2.2.g05033	nDi.2.2.2.g11732
			nDi.2.2.2.g05899	nDi.2.2.2.g07356
			nDi.2.2.2.g08237	nDi.2.2.2.g00409
			nDi.2.2.2.g04087	nDi.2.2.2.g02951
			nDi.2.2.2.g02379	nDi.2.2.2.g04443
			nDi.2.2.2.g04252	nDi.2.2.2.g08656
			nDi.2.2.2.g05774	nDi.2.2.2.g10461
			nDi.2.2.2.g00637	nDi.2.2.2.g12197
			nDi.2.2.2.g08280	nDi.2.2.2.g01064
			nDi.2.2.2.g02242	nDi.2.2.2.g09654
			nDi.2.2.2.g06533	nDi.2.2.2.g08392
			nDi.2.2.2.g01076	nDi.2.2.2.g10575
			nDi.2.2.2.g06907	nDi.2.2.2.g09388
			nDi.2.2.2.g07709	nDi.2.2.2.g10137
			nDi.2.2.2.g00790	nDi.2.2.2.g02982
			nDi.2.2.2.g05269	nDi.2.2.2.g11146
			nDi.2.2.2.g07133	nDi.2.2.2.g04273
			nDi.2.2.2.g03716	nDi.2.2.2.g07846
			nDi.2.2.2.g07126	nDi.2.2.2.g09292
			nDi.2.2.2.g08449	nDi.2.2.2.g09909
			nDi.2.2.2.g03230	nDi.2.2.2.g01156
			nDi.2.2.2.g03010	nDi.2.2.2.g12162
			nDi.2.2.2.g05127	nDi.2.2.2.g10022
			nDi.2.2.2.g05164	nDi.2.2.2.g12351
			nDi.2.2.2.g05663	nDi.2.2.2.g12719
			nDi.2.2.2.g07483	nDi.2.2.2.g11003
			nDi.2.2.2.g01872	nDi.2.2.2.g02438
			nDi.2.2.2.g04500	nDi.2.2.2.g00888
			nDi.2.2.2.g06120	nDi.2.2.2.g04702
			nDi.2.2.2.g09157	nDi.2.2.2.g10115
			nDi.2.2.2.g06096	nDi.2.2.2.g01284
			nDi.2.2.2.g07111	nDi.2.2.2.g10946
			nDi.2.2.2.g07563	nDi.2.2.2.g02224
			nDi.2.2.2.g07012	nDi.2.2.2.g11655
			nDi.2.2.2.g10569	nDi.2.2.2.g01190
			nDi.2.2.2.g02117	nDi.2.2.2.g01313
			nDi.2.2.2.g00625	nDi.2.2.2.g05668
			nDi.2.2.2.g03368	nDi.2.2.2.g09434
			nDi.2.2.2.g04299	nDi.2.2.2.g02598
			nDi.2.2.2.g03124	nDi.2.2.2.g12793
			nDi.2.2.2.g03110	nDi.2.2.2.g08689
			nDi.2.2.2.g05158	nDi.2.2.2.g10232
			nDi.2.2.2.g03102	nDi.2.2.2.g11983
			nDi.2.2.2.g07409	nDi.2.2.2.g03646
			nDi.2.2.2.g08351	nDi.2.2.2.g08306
			nDi.2.2.2.g08356	nDi.2.2.2.g02798
			nDi.2.2.2.g05332	nDi.2.2.2.g01701
			nDi.2.2.2.g06610	nDi.2.2.2.g12326
			nDi.2.2.2.g12251	nDi.2.2.2.g04788
			nDi.2.2.2.g01749	nDi.2.2.2.g12086
			nDi.2.2.2.g05089	nDi.2.2.2.g06459
			nDi.2.2.2.g05090	nDi.2.2.2.g09000
			nDi.2.2.2.g12006	nDi.2.2.2.g08667
			nDi.2.2.2.g05819	nDi.2.2.2.g10675
			nDi.2.2.2.g06612	nDi.2.2.2.g02782
			nDi.2.2.2.g07800	nDi.2.2.2.g01698
			nDi.2.2.2.g03273	nDi.2.2.2.g09356
			nDi.2.2.2.g10046	nDi.2.2.2.g03921
			nDi.2.2.2.g07085	nDi.2.2.2.g12626
			nDi.2.2.2.g12496	nDi.2.2.2.g03555
			nDi.2.2.2.g02780	nDi.2.2.2.g10735
			nDi.2.2.2.g00923	nDi.2.2.2.g12341
			nDi.2.2.2.g00087	nDi.2.2.2.g04159
			nDi.2.2.2.g06591	nDi.2.2.2.g01013
			nDi.2.2.2.g04493	nDi.2.2.2.g03144
			nDi.2.2.2.g01406	nDi.2.2.2.g09935
			nDi.2.2.2.g05242	nDi.2.2.2.g09809
			nDi.2.2.2.g04558	nDi.2.2.2.g10049
			nDi.2.2.2.g03785	nDi.2.2.2.g12256
			nDi.2.2.2.g01967	nDi.2.2.2.g10038
			nDi.2.2.2.g07932	nDi.2.2.2.g06672
			nDi.2.2.2.g02678	nDi.2.2.2.g02591
			nDi.2.2.2.g04298	nDi.2.2.2.g03596
			nDi.2.2.2.g05128	nDi.2.2.2.g05098
			nDi.2.2.2.g03852	nDi.2.2.2.g11179
			nDi.2.2.2.g03978	nDi.2.2.2.g12157
			nDi.2.2.2.g08540	nDi.2.2.2.g02310
			nDi.2.2.2.g03994	nDi.2.2.2.g12262
			nDi.2.2.2.g05876	nDi.2.2.2.g03303
			nDi.2.2.2.g01220	nDi.2.2.2.g00184
			nDi.2.2.2.g08504	nDi.2.2.2.g10430
			nDi.2.2.2.g08302	nDi.2.2.2.g10598
			nDi.2.2.2.g00097	nDi.2.2.2.g07237
			nDi.2.2.2.g03175	nDi.2.2.2.g07274
			nDi.2.2.2.g00127	nDi.2.2.2.g10788
			nDi.2.2.2.g03361	nDi.2.2.2.g02616
			nDi.2.2.2.g06142	nDi.2.2.2.g08095
			nDi.2.2.2.g04717	nDi.2.2.2.g07381
			nDi.2.2.2.g06940	nDi.2.2.2.g05040
			nDi.2.2.2.g08760	nDi.2.2.2.g12028
			nDi.2.2.2.g07973	nDi.2.2.2.g05366
			nDi.2.2.2.g06296	nDi.2.2.2.g01919
			nDi.2.2.2.g06273	nDi.2.2.2.g08669
			nDi.2.2.2.g07020	nDi.2.2.2.g06033
			nDi.2.2.2.g01479	nDi.2.2.2.g11223
			nDi.2.2.2.g02285	nDi.2.2.2.g06324
			nDi.2.2.2.g02797	nDi.2.2.2.g01184
			nDi.2.2.2.g06734	nDi.2.2.2.g12752
			nDi.2.2.2.g02199	nDi.2.2.2.g09212
			nDi.2.2.2.g03462	nDi.2.2.2.g03585
			nDi.2.2.2.g01461	nDi.2.2.2.g09769
			nDi.2.2.2.g08751	nDi.2.2.2.g06727
			nDi.2.2.2.g04943	nDi.2.2.2.g03197
			nDi.2.2.2.g00644	nDi.2.2.2.g09420
			nDi.2.2.2.g05552	nDi.2.2.2.g11912
			nDi.2.2.2.g01537	nDi.2.2.2.g12774
			nDi.2.2.2.g02412	nDi.2.2.2.g10037
			nDi.2.2.2.g02666	nDi.2.2.2.g03385
			nDi.2.2.2.g09365	nDi.2.2.2.g10911
			nDi.2.2.2.g04938	nDi.2.2.2.g11642
			nDi.2.2.2.g00179	nDi.2.2.2.g07016
			nDi.2.2.2.g00154	nDi.2.2.2.g10080
			nDi.2.2.2.g05457	nDi.2.2.2.g11227
			nDi.2.2.2.g06766	nDi.2.2.2.g04869
			nDi.2.2.2.g03781	nDi.2.2.2.g08737
			nDi.2.2.2.g05945	nDi.2.2.2.g08329
			nDi.2.2.2.g05399	nDi.2.2.2.g07311
			nDi.2.2.2.g00299	nDi.2.2.2.g09871
			nDi.2.2.2.g05769	nDi.2.2.2.g08903
			nDi.2.2.2.g08470	nDi.2.2.2.g05678
			nDi.2.2.2.g06892	nDi.2.2.2.g04733
			nDi.2.2.2.g00136	nDi.2.2.2.g10957
			nDi.2.2.2.g04454	nDi.2.2.2.g05062
			nDi.2.2.2.g05212	nDi.2.2.2.g11355
			nDi.2.2.2.g07273	nDi.2.2.2.g08942
			nDi.2.2.2.g01502	nDi.2.2.2.g11677
			nDi.2.2.2.g07371	nDi.2.2.2.g12206
			nDi.2.2.2.g02836	nDi.2.2.2.g05657
			nDi.2.2.2.g02216	nDi.2.2.2.g12076
			nDi.2.2.2.g04632	nDi.2.2.2.g03953
			nDi.2.2.2.g05523	nDi.2.2.2.g04269
			nDi.2.2.2.g07543	nDi.2.2.2.g05031
			nDi.2.2.2.g03471	nDi.2.2.2.g06882
			nDi.2.2.2.g05456	nDi.2.2.2.g08224
			nDi.2.2.2.g02068	nDi.2.2.2.g04380
			nDi.2.2.2.g09385	nDi.2.2.2.g09041
			nDi.2.2.2.g06581	nDi.2.2.2.g10847
			nDi.2.2.2.g01277	nDi.2.2.2.g03557
			nDi.2.2.2.g01558	nDi.2.2.2.g10732
			nDi.2.2.2.g02202	nDi.2.2.2.g05709
			nDi.2.2.2.g03377	nDi.2.2.2.g03517
			nDi.2.2.2.g08744	nDi.2.2.2.g08832
			nDi.2.2.2.g00395	nDi.2.2.2.g09213
			nDi.2.2.2.g03300	nDi.2.2.2.g10118
			nDi.2.2.2.g03341	nDi.2.2.2.g04668
			nDi.2.2.2.g00482	nDi.2.2.2.g07560
			nDi.2.2.2.g00953	nDi.2.2.2.g10305
			nDi.2.2.2.g08265	nDi.2.2.2.g12113
			nDi.2.2.2.g03299	nDi.2.2.2.g01825
			nDi.2.2.2.g01353	nDi.2.2.2.g08362
			nDi.2.2.2.g03913	nDi.2.2.2.g03955
			nDi.2.2.2.g09163	nDi.2.2.2.g09422
			nDi.2.2.2.g09542	nDi.2.2.2.g10981
			nDi.2.2.2.g00853	nDi.2.2.2.g06461
			nDi.2.2.2.g05868	nDi.2.2.2.g06816
			nDi.2.2.2.g08326	nDi.2.2.2.g07690
			nDi.2.2.2.g06701	nDi.2.2.2.g10783
			nDi.2.2.2.g08385	nDi.2.2.2.g12695
			nDi.2.2.2.g01267	nDi.2.2.2.g04091
			nDi.2.2.2.g03042	nDi.2.2.2.g08978
			nDi.2.2.2.g05464	nDi.2.2.2.g08988
			nDi.2.2.2.g02052	nDi.2.2.2.g08591
			nDi.2.2.2.g01505	nDi.2.2.2.g06687
			nDi.2.2.2.g04719	nDi.2.2.2.g03792
			nDi.2.2.2.g05599	nDi.2.2.2.g11775
			nDi.2.2.2.g06298	nDi.2.2.2.g11295
			nDi.2.2.2.g02171	nDi.2.2.2.g03606
			nDi.2.2.2.g03863	nDi.2.2.2.g07769
			nDi.2.2.2.g05190	nDi.2.2.2.g08006
			nDi.2.2.2.g00128	nDi.2.2.2.g12241
			nDi.2.2.2.g02487	nDi.2.2.2.g02311
			nDi.2.2.2.g07287	nDi.2.2.2.g01591
			nDi.2.2.2.g00796	nDi.2.2.2.g02846
			nDi.2.2.2.g02785	nDi.2.2.2.g06906
			nDi.2.2.2.g06571	nDi.2.2.2.g12068
			nDi.2.2.2.g04583	nDi.2.2.2.g11110
			nDi.2.2.2.g08062	nDi.2.2.2.g11030
			nDi.2.2.2.g11105	nDi.2.2.2.g05869
			nDi.2.2.2.g04595	nDi.2.2.2.g08327
			nDi.2.2.2.g09288	nDi.2.2.2.g04785
			nDi.2.2.2.g00763	nDi.2.2.2.g11265
			nDi.2.2.2.g02281	nDi.2.2.2.g09361
			nDi.2.2.2.g04219	nDi.2.2.2.g10638
			nDi.2.2.2.g08409	nDi.2.2.2.g03476
			nDi.2.2.2.g10418	nDi.2.2.2.g12185
			nDi.2.2.2.g04046	nDi.2.2.2.g10755
			nDi.2.2.2.g00603	nDi.2.2.2.g05048
			nDi.2.2.2.g03180	nDi.2.2.2.g08219
			nDi.2.2.2.g10083	nDi.2.2.2.g11264
			nDi.2.2.2.g02207	nDi.2.2.2.g11567
			nDi.2.2.2.g04571	nDi.2.2.2.g06901
			nDi.2.2.2.g00327	nDi.2.2.2.g12600
			nDi.2.2.2.g07044	nDi.2.2.2.g03203
			nDi.2.2.2.g10279	nDi.2.2.2.g02638
			nDi.2.2.2.g05122	nDi.2.2.2.g11139
			nDi.2.2.2.g09685	nDi.2.2.2.g11880
			nDi.2.2.2.g06519	nDi.2.2.2.g09553
			nDi.2.2.2.g09443	nDi.2.2.2.g05354
			nDi.2.2.2.g02999	nDi.2.2.2.g05748
			nDi.2.2.2.g02399	nDi.2.2.2.g06342
			nDi.2.2.2.g05406	nDi.2.2.2.g11630
			nDi.2.2.2.g06618	nDi.2.2.2.g07332
			nDi.2.2.2.g08723	nDi.2.2.2.g01714
			nDi.2.2.2.g03436	nDi.2.2.2.g10750
			nDi.2.2.2.g01859	nDi.2.2.2.g10751
			nDi.2.2.2.g08931	nDi.2.2.2.g11834
			nDi.2.2.2.g07851	nDi.2.2.2.g00018
			nDi.2.2.2.g08117	nDi.2.2.2.g10527
			nDi.2.2.2.g05232	nDi.2.2.2.g07905
			nDi.2.2.2.g05448	nDi.2.2.2.g09832
			nDi.2.2.2.g10708	nDi.2.2.2.g06413
			nDi.2.2.2.g00384	nDi.2.2.2.g12568
			nDi.2.2.2.g03504	nDi.2.2.2.g10888
			nDi.2.2.2.g00486	nDi.2.2.2.g09705
			nDi.2.2.2.g05593	nDi.2.2.2.g11451
			nDi.2.2.2.g03551	nDi.2.2.2.g00105
			nDi.2.2.2.g05545	nDi.2.2.2.g11267
			nDi.2.2.2.g05895	nDi.2.2.2.g12391
			nDi.2.2.2.g00397	nDi.2.2.2.g12669
			nDi.2.2.2.g00220	nDi.2.2.2.g06597
			nDi.2.2.2.g02246	nDi.2.2.2.g09608
			nDi.2.2.2.g06695	nDi.2.2.2.g09611
			nDi.2.2.2.g04107	nDi.2.2.2.g10381
			nDi.2.2.2.g05580	nDi.2.2.2.g08032
			nDi.2.2.2.g04637	nDi.2.2.2.g12840
			nDi.2.2.2.g05037	nDi.2.2.2.g00081
			nDi.2.2.2.g00742	nDi.2.2.2.g03438
			nDi.2.2.2.g08174	nDi.2.2.2.g08334
			nDi.2.2.2.g03938	nDi.2.2.2.g06760
			nDi.2.2.2.g04090	nDi.2.2.2.g02303
			nDi.2.2.2.g09303	nDi.2.2.2.g02613
			nDi.2.2.2.g02516	nDi.2.2.2.g05422
			nDi.2.2.2.g00986	nDi.2.2.2.g04291
			nDi.2.2.2.g05906	nDi.2.2.2.g01191
			nDi.2.2.2.g00334	nDi.2.2.2.g12558
			nDi.2.2.2.g02500	nDi.2.2.2.g08869
			nDi.2.2.2.g08583	nDi.2.2.2.g12090
			nDi.2.2.2.g06081	nDi.2.2.2.g05976
			nDi.2.2.2.g03061	nDi.2.2.2.g00806
			nDi.2.2.2.g01607	nDi.2.2.2.g12820
			nDi.2.2.2.g07268	nDi.2.2.2.g12110
			nDi.2.2.2.g06529	nDi.2.2.2.g12612
			nDi.2.2.2.g06635	nDi.2.2.2.g09868
			nDi.2.2.2.g08599	nDi.2.2.2.g12810
			nDi.2.2.2.g08600	nDi.2.2.2.g02456
			nDi.2.2.2.g01629	nDi.2.2.2.g05150
			nDi.2.2.2.g02535	nDi.2.2.2.g12833
			nDi.2.2.2.g04401	nDi.2.2.2.g09616
			nDi.2.2.2.g02319	nDi.2.2.2.g01795
			nDi.2.2.2.g06795	nDi.2.2.2.g07772
			nDi.2.2.2.g02137	nDi.2.2.2.g01798
			nDi.2.2.2.g06172	nDi.2.2.2.g11746
			nDi.2.2.2.g06606	nDi.2.2.2.g11268
			nDi.2.2.2.g00936	nDi.2.2.2.g11793
			nDi.2.2.2.g06600	nDi.2.2.2.g11832
			nDi.2.2.2.g07785	nDi.2.2.2.g03280
			nDi.2.2.2.g08854	nDi.2.2.2.g07954
			nDi.2.2.2.g03168	nDi.2.2.2.g11254
			nDi.2.2.2.g02489	nDi.2.2.2.g12308
			nDi.2.2.2.g02105	nDi.2.2.2.g10809
			nDi.2.2.2.g02233	nDi.2.2.2.g11425
			nDi.2.2.2.g07663	nDi.2.2.2.g11851
			nDi.2.2.2.g06415	nDi.2.2.2.g03752
			nDi.2.2.2.g01875	nDi.2.2.2.g00230
			nDi.2.2.2.g04978	nDi.2.2.2.g11751
			nDi.2.2.2.g00541	nDi.2.2.2.g07300
			nDi.2.2.2.g05823	nDi.2.2.2.g10393
			nDi.2.2.2.g07553	nDi.2.2.2.g12694
			nDi.2.2.2.g05318	nDi.2.2.2.g12632
			nDi.2.2.2.g09187	nDi.2.2.2.g12768
			nDi.2.2.2.g06088	nDi.2.2.2.g05191
			nDi.2.2.2.g03497	nDi.2.2.2.g10915
			nDi.2.2.2.g03786	nDi.2.2.2.g11969
			nDi.2.2.2.g09471	nDi.2.2.2.g06245
			nDi.2.2.2.g04264	nDi.2.2.2.g04440
			nDi.2.2.2.g04634	nDi.2.2.2.g11035
			nDi.2.2.2.g04435	nDi.2.2.2.g11256
			nDi.2.2.2.g06502	nDi.2.2.2.g09537
			nDi.2.2.2.g05715	nDi.2.2.2.g11577
			nDi.2.2.2.g02698	nDi.2.2.2.g08568
			nDi.2.2.2.g06736	nDi.2.2.2.g10897
			nDi.2.2.2.g08380	nDi.2.2.2.g08487
			nDi.2.2.2.g09728	nDi.2.2.2.g08644
			nDi.2.2.2.g00288	nDi.2.2.2.g11344
			nDi.2.2.2.g06681	nDi.2.2.2.g11028
			nDi.2.2.2.g07921	nDi.2.2.2.g12660
			nDi.2.2.2.g01407	nDi.2.2.2.g09051
			nDi.2.2.2.g04924	nDi.2.2.2.g11181
			nDi.2.2.2.g04864	nDi.2.2.2.g03810
			nDi.2.2.2.g05256	nDi.2.2.2.g12524
			nDi.2.2.2.g06234	nDi.2.2.2.g11975
			nDi.2.2.2.g04413	nDi.2.2.2.g09435
			nDi.2.2.2.g07422	nDi.2.2.2.g12254
			nDi.2.2.2.g05691	nDi.2.2.2.g04927
			nDi.2.2.2.g09279	nDi.2.2.2.g11089
			nDi.2.2.2.g07551	nDi.2.2.2.g10962
			nDi.2.2.2.g00804	nDi.2.2.2.g11308
			nDi.2.2.2.g02172	nDi.2.2.2.g10829
			nDi.2.2.2.g02063	nDi.2.2.2.g12835
			nDi.2.2.2.g06169	nDi.2.2.2.g11408
			nDi.2.2.2.g01142	nDi.2.2.2.g12279
			nDi.2.2.2.g03312	nDi.2.2.2.g12133
			nDi.2.2.2.g06509	nDi.2.2.2.g00660
			nDi.2.2.2.g00340	nDi.2.2.2.g02839
			nDi.2.2.2.g00433	nDi.2.2.2.g01681
			nDi.2.2.2.g03199	nDi.2.2.2.g10772
			nDi.2.2.2.g08567	nDi.2.2.2.g06193
			nDi.2.2.2.g02170	nDi.2.2.2.g07902
			nDi.2.2.2.g03284	nDi.2.2.2.g12127
			nDi.2.2.2.g10640	nDi.2.2.2.g07967
			nDi.2.2.2.g04959	nDi.2.2.2.g01831
			nDi.2.2.2.g04034	nDi.2.2.2.g08497
			nDi.2.2.2.g08512	nDi.2.2.2.g11699
			nDi.2.2.2.g08517	nDi.2.2.2.g11736
			nDi.2.2.2.g00629	nDi.2.2.2.g12097
			nDi.2.2.2.g01102	nDi.2.2.2.g03324
			nDi.2.2.2.g02231	nDi.2.2.2.g05931
			nDi.2.2.2.g02029	nDi.2.2.2.g00452
			nDi.2.2.2.g08132	nDi.2.2.2.g09519
			nDi.2.2.2.g06496	nDi.2.2.2.g08631
			nDi.2.2.2.g09080	nDi.2.2.2.g08718
			nDi.2.2.2.g02129	nDi.2.2.2.g11214
			nDi.2.2.2.g08093	nDi.2.2.2.g02574
			nDi.2.2.2.g02920	nDi.2.2.2.g08275
			nDi.2.2.2.g04748	nDi.2.2.2.g12186
			nDi.2.2.2.g09901	nDi.2.2.2.g07616
			nDi.2.2.2.g00583	nDi.2.2.2.g10775
			nDi.2.2.2.g10145	nDi.2.2.2.g11960
			nDi.2.2.2.g05615	nDi.2.2.2.g01185
			nDi.2.2.2.g08639	nDi.2.2.2.g06044
			nDi.2.2.2.g06758	nDi.2.2.2.g10320
			nDi.2.2.2.g07557	nDi.2.2.2.g05871
			nDi.2.2.2.g11096	nDi.2.2.2.g10792
			nDi.2.2.2.g10457	nDi.2.2.2.g12570
			nDi.2.2.2.g00147	nDi.2.2.2.g01404
			nDi.2.2.2.g08057	nDi.2.2.2.g08968
			nDi.2.2.2.g05183	nDi.2.2.2.g05485
			nDi.2.2.2.g01601	nDi.2.2.2.g08172
			nDi.2.2.2.g08878	nDi.2.2.2.g11902
			nDi.2.2.2.g02106	nDi.2.2.2.g05113
			nDi.2.2.2.g04011	nDi.2.2.2.g02938
			nDi.2.2.2.g04100	nDi.2.2.2.g10044
			nDi.2.2.2.g06768	nDi.2.2.2.g12349
			nDi.2.2.2.g02309	nDi.2.2.2.g08776
			nDi.2.2.2.g00197	nDi.2.2.2.g02630
			nDi.2.2.2.g00628	nDi.2.2.2.g11886
			nDi.2.2.2.g04075	nDi.2.2.2.g02809
			nDi.2.2.2.g04687	nDi.2.2.2.g05129
			nDi.2.2.2.g06100	nDi.2.2.2.g08848
			nDi.2.2.2.g05199	nDi.2.2.2.g06454
			nDi.2.2.2.g04762	nDi.2.2.2.g10926
			nDi.2.2.2.g05813	nDi.2.2.2.g06679
			nDi.2.2.2.g03885	nDi.2.2.2.g10552
			nDi.2.2.2.g06059	nDi.2.2.2.g07334
			nDi.2.2.2.g07337	nDi.2.2.2.g11535
			nDi.2.2.2.g01891	nDi.2.2.2.g12518
			nDi.2.2.2.g02904	nDi.2.2.2.g01459
			nDi.2.2.2.g00805	nDi.2.2.2.g09387
			nDi.2.2.2.g04675	nDi.2.2.2.g02083
			nDi.2.2.2.g08360	nDi.2.2.2.g11456
			nDi.2.2.2.g03503	nDi.2.2.2.g12623
			nDi.2.2.2.g04439	nDi.2.2.2.g06868
			nDi.2.2.2.g05509	nDi.2.2.2.g05512
			nDi.2.2.2.g03395	nDi.2.2.2.g11217
			nDi.2.2.2.g09601	nDi.2.2.2.g12553
			nDi.2.2.2.g07848	nDi.2.2.2.g08781
			nDi.2.2.2.g09323	nDi.2.2.2.g04761
			nDi.2.2.2.g09999	nDi.2.2.2.g02464
			nDi.2.2.2.g07676	nDi.2.2.2.g08220
			nDi.2.2.2.g06674	nDi.2.2.2.g03997
			nDi.2.2.2.g07348	nDi.2.2.2.g06804
			nDi.2.2.2.g10414	nDi.2.2.2.g12095
			nDi.2.2.2.g00377	nDi.2.2.2.g04813
			nDi.2.2.2.g00441	nDi.2.2.2.g02332
			nDi.2.2.2.g00275	nDi.2.2.2.g05050
			nDi.2.2.2.g01770	nDi.2.2.2.g09402
			nDi.2.2.2.g02312	nDi.2.2.2.g07488
			nDi.2.2.2.g12379	nDi.2.2.2.g09220
			nDi.2.2.2.g00438	nDi.2.2.2.g04541
			nDi.2.2.2.g01835	nDi.2.2.2.g06647
			nDi.2.2.2.g01653	nDi.2.2.2.g05268
			nDi.2.2.2.g02590	nDi.2.2.2.g06430
			nDi.2.2.2.g03597	nDi.2.2.2.g09626
			nDi.2.2.2.g04652	nDi.2.2.2.g11512
			nDi.2.2.2.g05117	nDi.2.2.2.g06113
			nDi.2.2.2.g02490	nDi.2.2.2.g07165
			nDi.2.2.2.g02077	nDi.2.2.2.g10293
			nDi.2.2.2.g02953	nDi.2.2.2.g02549
			nDi.2.2.2.g09818	nDi.2.2.2.g03839
			nDi.2.2.2.g04743	nDi.2.2.2.g10793
			nDi.2.2.2.g04797	nDi.2.2.2.g03434
			nDi.2.2.2.g02752	nDi.2.2.2.g11776
			nDi.2.2.2.g04551	nDi.2.2.2.g07693
			nDi.2.2.2.g02036	nDi.2.2.2.g09905
			nDi.2.2.2.g07992	nDi.2.2.2.g09328
			nDi.2.2.2.g04456	nDi.2.2.2.g04153
			nDi.2.2.2.g07390	nDi.2.2.2.g10515
			nDi.2.2.2.g03167	nDi.2.2.2.g12736
			nDi.2.2.2.g07950	nDi.2.2.2.g08694
			nDi.2.2.2.g08121	nDi.2.2.2.g03241
			nDi.2.2.2.g09701	nDi.2.2.2.g02693
			nDi.2.2.2.g01518	nDi.2.2.2.g01986
			nDi.2.2.2.g05173	nDi.2.2.2.g06128
			nDi.2.2.2.g05288	nDi.2.2.2.g07813
			nDi.2.2.2.g06055	nDi.2.2.2.g05063
			nDi.2.2.2.g06074	nDi.2.2.2.g10150
			nDi.2.2.2.g01952	nDi.2.2.2.g08073
			nDi.2.2.2.g07213	nDi.2.2.2.g05474
			nDi.2.2.2.g00109	nDi.2.2.2.g09629
			nDi.2.2.2.g07074	nDi.2.2.2.g10606
			nDi.2.2.2.g06121	nDi.2.2.2.g08981
			nDi.2.2.2.g09353	nDi.2.2.2.g12646
			nDi.2.2.2.g09372	nDi.2.2.2.g01011
			nDi.2.2.2.g10002	nDi.2.2.2.g02694
			nDi.2.2.2.g04408	nDi.2.2.2.g08915
			nDi.2.2.2.g09266	nDi.2.2.2.g11836
			nDi.2.2.2.g08222	nDi.2.2.2.g01855
			nDi.2.2.2.g02447	nDi.2.2.2.g02413
			nDi.2.2.2.g01244	nDi.2.2.2.g03605
			nDi.2.2.2.g06932	nDi.2.2.2.g10607
			nDi.2.2.2.g04852	nDi.2.2.2.g10867
			nDi.2.2.2.g04089	nDi.2.2.2.g07588
			nDi.2.2.2.g06691	nDi.2.2.2.g08735
			nDi.2.2.2.g00563	nDi.2.2.2.g10256
			nDi.2.2.2.g09172	nDi.2.2.2.g10848
			nDi.2.2.2.g09847	nDi.2.2.2.g10478
			nDi.2.2.2.g00673	nDi.2.2.2.g10162
			nDi.2.2.2.g03187	nDi.2.2.2.g11261
			nDi.2.2.2.g08395	nDi.2.2.2.g02729
			nDi.2.2.2.g06723	nDi.2.2.2.g10668
			nDi.2.2.2.g09821	nDi.2.2.2.g12187
			nDi.2.2.2.g06346	nDi.2.2.2.g09586
			nDi.2.2.2.g04578	nDi.2.2.2.g11143
			nDi.2.2.2.g09076	nDi.2.2.2.g01245
			nDi.2.2.2.g08184	nDi.2.2.2.g08071
			nDi.2.2.2.g03771	nDi.2.2.2.g12395
			nDi.2.2.2.g09765	nDi.2.2.2.g03941
			nDi.2.2.2.g10634	nDi.2.2.2.g05009
			nDi.2.2.2.g03338	nDi.2.2.2.g03538
			nDi.2.2.2.g03984	nDi.2.2.2.g09252
			nDi.2.2.2.g08894	nDi.2.2.2.g11302
			nDi.2.2.2.g07640	nDi.2.2.2.g02491
			nDi.2.2.2.g07838	nDi.2.2.2.g08808
			nDi.2.2.2.g04348	nDi.2.2.2.g03837
			nDi.2.2.2.g12527	nDi.2.2.2.g11279
			nDi.2.2.2.g01291	nDi.2.2.2.g11140
			nDi.2.2.2.g02284	nDi.2.2.2.g11940
			nDi.2.2.2.g06959	nDi.2.2.2.g00289
			nDi.2.2.2.g00082	nDi.2.2.2.g05145
			nDi.2.2.2.g02536	nDi.2.2.2.g11314
			nDi.2.2.2.g04309	nDi.2.2.2.g02010
			nDi.2.2.2.g09986	nDi.2.2.2.g11845
			nDi.2.2.2.g00670	nDi.2.2.2.g01549
			nDi.2.2.2.g05854	nDi.2.2.2.g09898
			nDi.2.2.2.g01320	nDi.2.2.2.g11747
			nDi.2.2.2.g01361	nDi.2.2.2.g06586
			nDi.2.2.2.g03378	nDi.2.2.2.g10117
			nDi.2.2.2.g00355	nDi.2.2.2.g01568
			nDi.2.2.2.g03001	nDi.2.2.2.g06649
			nDi.2.2.2.g08370	nDi.2.2.2.g02008
			nDi.2.2.2.g06265	nDi.2.2.2.g08091
			nDi.2.2.2.g01364	nDi.2.2.2.g12485
			nDi.2.2.2.g04363	nDi.2.2.2.g05021
			nDi.2.2.2.g07223	nDi.2.2.2.g10523
			nDi.2.2.2.g05315	nDi.2.2.2.g11042
			nDi.2.2.2.g06339	nDi.2.2.2.g00108
			nDi.2.2.2.g00045	nDi.2.2.2.g03826
			nDi.2.2.2.g02628	nDi.2.2.2.g09953
			nDi.2.2.2.g03960	nDi.2.2.2.g09956
			nDi.2.2.2.g05001	nDi.2.2.2.g03425
			nDi.2.2.2.g06238	nDi.2.2.2.g11647
			nDi.2.2.2.g02012	nDi.2.2.2.g11481
			nDi.2.2.2.g05849	nDi.2.2.2.g11384
			nDi.2.2.2.g03993	nDi.2.2.2.g11914
			nDi.2.2.2.g05085	nDi.2.2.2.g12035
			nDi.2.2.2.g08747	nDi.2.2.2.g09605
			nDi.2.2.2.g08939	nDi.2.2.2.g11392
			nDi.2.2.2.g00820	nDi.2.2.2.g01689
			nDi.2.2.2.g03989	nDi.2.2.2.g11185
			nDi.2.2.2.g06984	nDi.2.2.2.g06909
			nDi.2.2.2.g09979	nDi.2.2.2.g12101
			nDi.2.2.2.g03744	nDi.2.2.2.g03530
			nDi.2.2.2.g04593	nDi.2.2.2.g02321
			nDi.2.2.2.g06174	nDi.2.2.2.g03915
			nDi.2.2.2.g07022	nDi.2.2.2.g11686
			nDi.2.2.2.g01159	nDi.2.2.2.g11412
			nDi.2.2.2.g02348	nDi.2.2.2.g08083
			nDi.2.2.2.g09551	nDi.2.2.2.g10056
			nDi.2.2.2.g04292	nDi.2.2.2.g01161
			nDi.2.2.2.g09466	nDi.2.2.2.g01562
			nDi.2.2.2.g09406	nDi.2.2.2.g10456
			nDi.2.2.2.g10306	nDi.2.2.2.g08904
			nDi.2.2.2.g03076	nDi.2.2.2.g10948
			nDi.2.2.2.g03848	nDi.2.2.2.g07305
			nDi.2.2.2.g08758	nDi.2.2.2.g09221
			nDi.2.2.2.g05218	nDi.2.2.2.g11452
			nDi.2.2.2.g07139	nDi.2.2.2.g10940
			nDi.2.2.2.g06363	nDi.2.2.2.g07470
			nDi.2.2.2.g01187	nDi.2.2.2.g04877
			nDi.2.2.2.g05361	nDi.2.2.2.g10955
			nDi.2.2.2.g06035	nDi.2.2.2.g09536
			nDi.2.2.2.g02886	nDi.2.2.2.g05815
			nDi.2.2.2.g02067	nDi.2.2.2.g10930
			nDi.2.2.2.g01440	nDi.2.2.2.g04067
			nDi.2.2.2.g05362	nDi.2.2.2.g04392
			nDi.2.2.2.g09492	nDi.2.2.2.g10660
			nDi.2.2.2.g09957	nDi.2.2.2.g10684
			nDi.2.2.2.g01360	nDi.2.2.2.g03641
			nDi.2.2.2.g04789	nDi.2.2.2.g08779
			nDi.2.2.2.g05249	nDi.2.2.2.g08072
			nDi.2.2.2.g08490	nDi.2.2.2.g09008
			nDi.2.2.2.g05514	nDi.2.2.2.g05432
			nDi.2.2.2.g06333	nDi.2.2.2.g12597
			nDi.2.2.2.g04032	nDi.2.2.2.g09333
			nDi.2.2.2.g07856	nDi.2.2.2.g10891
			nDi.2.2.2.g03316	nDi.2.2.2.g11513
			nDi.2.2.2.g08803	nDi.2.2.2.g05205
			nDi.2.2.2.g11644	nDi.2.2.2.g03311
			nDi.2.2.2.g00115	nDi.2.2.2.g09137
			nDi.2.2.2.g03751	nDi.2.2.2.g07526
			nDi.2.2.2.g08611	nDi.2.2.2.g09177
			nDi.2.2.2.g05147	nDi.2.2.2.g09584
			nDi.2.2.2.g04560	nDi.2.2.2.g09175
			nDi.2.2.2.g07298	nDi.2.2.2.g07492
			nDi.2.2.2.g06307	nDi.2.2.2.g10621
			nDi.2.2.2.g08703	nDi.2.2.2.g07211
			nDi.2.2.2.g07918	nDi.2.2.2.g10767
			nDi.2.2.2.g01351	nDi.2.2.2.g07871
			nDi.2.2.2.g00530	nDi.2.2.2.g03129
			nDi.2.2.2.g03456	nDi.2.2.2.g11996
			nDi.2.2.2.g06365	nDi.2.2.2.g04787
			nDi.2.2.2.g05685	nDi.2.2.2.g10545
			nDi.2.2.2.g03868	nDi.2.2.2.g08534
			nDi.2.2.2.g06998	nDi.2.2.2.g07095
			nDi.2.2.2.g05960	nDi.2.2.2.g11792
			nDi.2.2.2.g07768	nDi.2.2.2.g09007
			nDi.2.2.2.g06989	nDi.2.2.2.g11646
			nDi.2.2.2.g11784	nDi.2.2.2.g03991
			nDi.2.2.2.g02577	nDi.2.2.2.g07700
			nDi.2.2.2.g03987	nDi.2.2.2.g10743
			nDi.2.2.2.g00550	nDi.2.2.2.g07244
			nDi.2.2.2.g06320	nDi.2.2.2.g05888
			nDi.2.2.2.g09873	nDi.2.2.2.g09352
			nDi.2.2.2.g06442	nDi.2.2.2.g11183
			nDi.2.2.2.g09106	nDi.2.2.2.g12755
			nDi.2.2.2.g01494	nDi.2.2.2.g11006
			nDi.2.2.2.g01671	nDi.2.2.2.g06563
			nDi.2.2.2.g04323	nDi.2.2.2.g12620
			nDi.2.2.2.g09264	nDi.2.2.2.g03857
			nDi.2.2.2.g08204	nDi.2.2.2.g02629
			nDi.2.2.2.g11167	nDi.2.2.2.g03184
			nDi.2.2.2.g03066	nDi.2.2.2.g10826
			nDi.2.2.2.g09280	nDi.2.2.2.g04145
			nDi.2.2.2.g06858	nDi.2.2.2.g07453
			nDi.2.2.2.g07217	nDi.2.2.2.g07896
			nDi.2.2.2.g07855	nDi.2.2.2.g02556
			nDi.2.2.2.g02039	nDi.2.2.2.g08485
			nDi.2.2.2.g07819	nDi.2.2.2.g10860
			nDi.2.2.2.g09035	nDi.2.2.2.g06530
			nDi.2.2.2.g02657	nDi.2.2.2.g08630
			nDi.2.2.2.g04625	nDi.2.2.2.g03170
			nDi.2.2.2.g01309	nDi.2.2.2.g11534
			nDi.2.2.2.g02717	nDi.2.2.2.g04152
			nDi.2.2.2.g10206	nDi.2.2.2.g11987
			nDi.2.2.2.g02196	nDi.2.2.2.g06596
			nDi.2.2.2.g01363	nDi.2.2.2.g02392
			nDi.2.2.2.g06656	nDi.2.2.2.g10251
			nDi.2.2.2.g00958	nDi.2.2.2.g10484
			nDi.2.2.2.g02751	nDi.2.2.2.g11159
			nDi.2.2.2.g11403	nDi.2.2.2.g03147
			nDi.2.2.2.g09579	nDi.2.2.2.g04798
			nDi.2.2.2.g02551	nDi.2.2.2.g01592
			nDi.2.2.2.g06023	nDi.2.2.2.g07446
			nDi.2.2.2.g12417	nDi.2.2.2.g06693
			nDi.2.2.2.g07922	nDi.2.2.2.g00238
			nDi.2.2.2.g08658	nDi.2.2.2.g11070
			nDi.2.2.2.g05652	nDi.2.2.2.g02125
			nDi.2.2.2.g09795	nDi.2.2.2.g03275
			nDi.2.2.2.g03126	nDi.2.2.2.g09374
			nDi.2.2.2.g04129	nDi.2.2.2.g07777
			nDi.2.2.2.g11438	nDi.2.2.2.g09563
			nDi.2.2.2.g09440	nDi.2.2.2.g07739
			nDi.2.2.2.g11498	nDi.2.2.2.g12296
			nDi.2.2.2.g09226	nDi.2.2.2.g12444
			nDi.2.2.2.g10494	nDi.2.2.2.g00889
			nDi.2.2.2.g00836	nDi.2.2.2.g10271
			nDi.2.2.2.g02402	nDi.2.2.2.g05716
			nDi.2.2.2.g03501	nDi.2.2.2.g11696
			nDi.2.2.2.g02985	nDi.2.2.2.g03648
			nDi.2.2.2.g07106	nDi.2.2.2.g01774
			nDi.2.2.2.g07915	nDi.2.2.2.g05151
			nDi.2.2.2.g02178	nDi.2.2.2.g06206
			nDi.2.2.2.g00292	nDi.2.2.2.g10820
			nDi.2.2.2.g03824	nDi.2.2.2.g11520
			nDi.2.2.2.g12195	nDi.2.2.2.g10992
			nDi.2.2.2.g01780	nDi.2.2.2.g11050
			nDi.2.2.2.g10991	nDi.2.2.2.g00572
			nDi.2.2.2.g08104	nDi.2.2.2.g05104
			nDi.2.2.2.g04550	nDi.2.2.2.g11627
			nDi.2.2.2.g01904	nDi.2.2.2.g04971
			nDi.2.2.2.g05837	nDi.2.2.2.g08307
			nDi.2.2.2.g06575	nDi.2.2.2.g12046
			nDi.2.2.2.g07476	nDi.2.2.2.g05571
			nDi.2.2.2.g02051	nDi.2.2.2.g02271
			nDi.2.2.2.g00217	nDi.2.2.2.g03909
			nDi.2.2.2.g04326	nDi.2.2.2.g08285
			nDi.2.2.2.g11335	nDi.2.2.2.g03972
			nDi.2.2.2.g05137	nDi.2.2.2.g12091
			nDi.2.2.2.g07363	nDi.2.2.2.g12658
			nDi.2.2.2.g09598	nDi.2.2.2.g10058
			nDi.2.2.2.g02944	nDi.2.2.2.g08297
			nDi.2.2.2.g03684	nDi.2.2.2.g09609
			nDi.2.2.2.g04873	nDi.2.2.2.g10600
			nDi.2.2.2.g09886	nDi.2.2.2.g10120
			nDi.2.2.2.g11711	nDi.2.2.2.g01700
			nDi.2.2.2.g00180	nDi.2.2.2.g11125
			nDi.2.2.2.g05468	nDi.2.2.2.g11296
			nDi.2.2.2.g04223	nDi.2.2.2.g11068
			nDi.2.2.2.g12811	nDi.2.2.2.g11213
			nDi.2.2.2.g09190	nDi.2.2.2.g03539
			nDi.2.2.2.g05328	nDi.2.2.2.g06109
			nDi.2.2.2.g03871	nDi.2.2.2.g11813
			nDi.2.2.2.g01517	nDi.2.2.2.g07655
			nDi.2.2.2.g08925	nDi.2.2.2.g03423
			nDi.2.2.2.g07292	nDi.2.2.2.g04069
			nDi.2.2.2.g04486	nDi.2.2.2.g07883
			nDi.2.2.2.g07698	nDi.2.2.2.g09970
			nDi.2.2.2.g07226	nDi.2.2.2.g01808
			nDi.2.2.2.g11900	nDi.2.2.2.g07832
			nDi.2.2.2.g04824	nDi.2.2.2.g03026
			nDi.2.2.2.g07177	nDi.2.2.2.g10666
			nDi.2.2.2.g09778	nDi.2.2.2.g01374
			nDi.2.2.2.g01079	nDi.2.2.2.g12585
[truncated: 2,376 more rows]
