# Supplementary material for: Concurrent transcriptional profiling of Dirofilaria immitis and its Wolbachia endosymbiont throughout the nematode life cycle reveals coordinated gene expression
Source: BMC Genomics. 2014 Nov 29;15(1):1041. doi: 10.1186/1471-2164-15-1041 (PMC4289336; doi:10.1186/1471-2164-15-1041)
Supplement: Supplementary file 6 — Additional file 6: Table S4: Stage-Specific Expression of the 834 D. immitis Genes Uniquely Shared with B. malayi. (XLSX 68 KB) [file 12864_2014_6864_MOESM6_ESM.xlsx]

## Sheet: Sheet 1
Gene ID	Upregulated Transcription	Not Expressed?	Annotation
nDi.2.2.2.g00026			jmjc domain containing protein
nDi.2.2.2.g00033
nDi.2.2.2.g00050			serine arginine-rich splicing factor 1-like
nDi.2.2.2.g00064
nDi.2.2.2.g00067
nDi.2.2.2.g00081
nDi.2.2.2.g00086
nDi.2.2.2.g00097
nDi.2.2.2.g00112		L3
nDi.2.2.2.g00164		L3
nDi.2.2.2.g00190
nDi.2.2.2.g00193
nDi.2.2.2.g00197
nDi.2.2.2.g00241		L3
nDi.2.2.2.g00269
nDi.2.2.2.g00278			gmp synthase
nDi.2.2.2.g00293		NE
nDi.2.2.2.g00295		NE
nDi.2.2.2.g00308
nDi.2.2.2.g00318			zinc c2h2 type family protein
nDi.2.2.2.g00337	AF/mf/L4	AM/L3
nDi.2.2.2.g00342		AM
nDi.2.2.2.g00345		L3
nDi.2.2.2.g00347
nDi.2.2.2.g00366
nDi.2.2.2.g00373	AF		von willebrand factor type a domain containing protein
nDi.2.2.2.g00377			haloacid dehalogenase-like hydrolase family protein
nDi.2.2.2.g00378			had-superfamily hydrolase
nDi.2.2.2.g00392
nDi.2.2.2.g00393
nDi.2.2.2.g00394
nDi.2.2.2.g00396			cre-glb-11 protein
nDi.2.2.2.g00401	AF		serine threonine-protein kinase nlk
nDi.2.2.2.g00417
nDi.2.2.2.g00424
nDi.2.2.2.g00425			protein bicaudal c homolog 1
nDi.2.2.2.g00462
nDi.2.2.2.g00485			kazal-type serine protease inhibitor domain containing protein
nDi.2.2.2.g00492		mf/L3
nDi.2.2.2.g00493		L3
nDi.2.2.2.g00494		mf
nDi.2.2.2.g00500		AM
nDi.2.2.2.g00527	L4
nDi.2.2.2.g00534	AF/L4
nDi.2.2.2.g00538
nDi.2.2.2.g00572		AM
nDi.2.2.2.g00573			nose resistant to fluoxetine protein 6
nDi.2.2.2.g00574		AM	nose resistant to fluoxetine protein 6
nDi.2.2.2.g00578		L3
nDi.2.2.2.g00582	AM
nDi.2.2.2.g00592
nDi.2.2.2.g00599		AM
nDi.2.2.2.g00613		AM
nDi.2.2.2.g00622			calcium binding egf domain containing protein
nDi.2.2.2.g00633		mf
nDi.2.2.2.g00636			ino80 complex subunit e
nDi.2.2.2.g00656		L3
nDi.2.2.2.g00665
nDi.2.2.2.g00687		AM/mf/L3
nDi.2.2.2.g00688		AM
nDi.2.2.2.g00690
nDi.2.2.2.g00695		L3
nDi.2.2.2.g00714		L3
nDi.2.2.2.g00715
nDi.2.2.2.g00719	AM/L3		immunoglobulin i-set domain containing protein
nDi.2.2.2.g00778			dynein light chain cytoplasmic
nDi.2.2.2.g00786
nDi.2.2.2.g00843			sorbin and sh3 domain-containing protein 1
nDi.2.2.2.g00861
nDi.2.2.2.g00869		mf/L3
nDi.2.2.2.g00875
nDi.2.2.2.g00927
nDi.2.2.2.g00939
nDi.2.2.2.g00948			utp--glucose-1-phosphate uridylyltransferase
nDi.2.2.2.g00956
nDi.2.2.2.g00963			vesicle-associated membrane protein 1-like
nDi.2.2.2.g00965			complement component c3-like protein
nDi.2.2.2.g00980
nDi.2.2.2.g00989
nDi.2.2.2.g01006			nuclear hormone receptor family member nhr-41
nDi.2.2.2.g01010	L3/L4
nDi.2.2.2.g01066
nDi.2.2.2.g01098	L4
nDi.2.2.2.g01104			3-hydroxyacyl- dehydrogenase type ii
nDi.2.2.2.g01116
nDi.2.2.2.g01118
nDi.2.2.2.g01119		L3
nDi.2.2.2.g01122			swim zinc finger family protein
nDi.2.2.2.g01130			ww domain-binding protein 2
nDi.2.2.2.g01143	AM		s1 rna-binding domain-containing protein 1
nDi.2.2.2.g01148			hypothetical protein Bm1_06545 [Brugia malayi]
nDi.2.2.2.g01156	L3		hypothetical protein LOAG_12527 [Loa loa]
nDi.2.2.2.g01250
nDi.2.2.2.g01258		L3	ck1 ttbk protein kinase
nDi.2.2.2.g01271		L3	serine threonine-protein kinase
nDi.2.2.2.g01272		L3
nDi.2.2.2.g01282
nDi.2.2.2.g01285			vacuolar protein sorting
nDi.2.2.2.g01396
nDi.2.2.2.g01456		AM
nDi.2.2.2.g01466			lectin c-type domain containing protein
nDi.2.2.2.g01486			domain containing protein
nDi.2.2.2.g01488		L3
nDi.2.2.2.g01489		L3
nDi.2.2.2.g01511			protein kinase domain containing protein
nDi.2.2.2.g01512		L3
nDi.2.2.2.g01522
nDi.2.2.2.g01533		AM/mf	histidine acid phosphatase family protein
nDi.2.2.2.g01534			histidine acid phosphatase family protein
nDi.2.2.2.g01542			nuclear receptor nhr-91
nDi.2.2.2.g01548
nDi.2.2.2.g01564			apical junction molecule family member (ajm-1)
nDi.2.2.2.g01583		mf/L3
nDi.2.2.2.g01595		L3
nDi.2.2.2.g01619		mf
nDi.2.2.2.g01646	AM/AF	mf/L3/L4
nDi.2.2.2.g01661			tyrosine-protein phosphatase non-receptor type 2
nDi.2.2.2.g01682			cuticlin 1
nDi.2.2.2.g01683
nDi.2.2.2.g01711			px domain containing protein
nDi.2.2.2.g01717	L4		nuak family snf1-like kinase 1
nDi.2.2.2.g01797
nDi.2.2.2.g01834			arginine kinase
nDi.2.2.2.g01863
nDi.2.2.2.g01864			bed zinc finger family protein
nDi.2.2.2.g01866
nDi.2.2.2.g01867			bromodomain protein
nDi.2.2.2.g01875
nDi.2.2.2.g01894			choline ethanolamine kinase family protein
nDi.2.2.2.g01905
nDi.2.2.2.g01920
nDi.2.2.2.g01963			forkhead box protein o
nDi.2.2.2.g01972	mf		homeobox domain containing protein
nDi.2.2.2.g01994			rna-binding protein ews
nDi.2.2.2.g02001	AM/L4
nDi.2.2.2.g02011		AM
nDi.2.2.2.g02016
nDi.2.2.2.g02019		NE
nDi.2.2.2.g02037			temporarily assigned gene name family member (tag-333)
nDi.2.2.2.g02050			serpin-like protein
nDi.2.2.2.g02070		mf
nDi.2.2.2.g02073			transthyretin-like family protein
nDi.2.2.2.g02076	mf		protein clasp-2
nDi.2.2.2.g02080		AM/mf
nDi.2.2.2.g02084
nDi.2.2.2.g02094
nDi.2.2.2.g02095
nDi.2.2.2.g02099			developmentally regulated gtp-binding protein 1 (drg 1)
nDi.2.2.2.g02122			kn motif and ankyrin repeat domain-containing protein 1
nDi.2.2.2.g02126		L3
nDi.2.2.2.g02140			phosphatidylinositol-glycan biosynthesis class w
nDi.2.2.2.g02143			ubiquitin-conjugating enzyme family protein
nDi.2.2.2.g02145		L3
nDi.2.2.2.g02150			alpha amylase
nDi.2.2.2.g02162
nDi.2.2.2.g02228	L4
nDi.2.2.2.g02244		NE	zinc finger protein
nDi.2.2.2.g02251
nDi.2.2.2.g02338
nDi.2.2.2.g02343		mf/L3
nDi.2.2.2.g02371
nDi.2.2.2.g02372			lim domain family member (lim-9)
nDi.2.2.2.g02399
nDi.2.2.2.g02403
nDi.2.2.2.g02428
nDi.2.2.2.g02429
nDi.2.2.2.g02446			egf-like domain containing protein
nDi.2.2.2.g02459			snornp protein gar1
nDi.2.2.2.g02519		L3	ubiquinol-cytochrome c iron-sulfur subunit family protein
nDi.2.2.2.g02527
nDi.2.2.2.g02547
nDi.2.2.2.g02571
nDi.2.2.2.g02574		L3
nDi.2.2.2.g02598		AM
nDi.2.2.2.g02607		L3	lectin c-type domain containing protein
nDi.2.2.2.g02613
nDi.2.2.2.g02620		mf/L3	cleavage and polyadenylation specificity factor subunit 5
nDi.2.2.2.g02622			taf3 protein
nDi.2.2.2.g02661		AF/L3
nDi.2.2.2.g02688
nDi.2.2.2.g02705	L4		microtubule-associated protein
nDi.2.2.2.g02721		AM
nDi.2.2.2.g02734
nDi.2.2.2.g02748
nDi.2.2.2.g02774		mf
nDi.2.2.2.g02790
nDi.2.2.2.g02792		L3
nDi.2.2.2.g02796
nDi.2.2.2.g02801		L3	hypothetical protein LOAG_05978 [Loa loa]
nDi.2.2.2.g02836			hypothetical protein Bm1_39435 [Brugia malayi]
nDi.2.2.2.g02845			gata zinc finger family protein
nDi.2.2.2.g02857		L3
nDi.2.2.2.g02880	AM/AF	mf/L3/L4
nDi.2.2.2.g02907
nDi.2.2.2.g02939		L3
nDi.2.2.2.g02948			microtubule-associated serine threonine-protein kinase 2
nDi.2.2.2.g02951
nDi.2.2.2.g02966		L3
nDi.2.2.2.g02974		NE	msp domain containing protein
nDi.2.2.2.g02975		NE
nDi.2.2.2.g02979	AM/AF/L4	mf/L3
nDi.2.2.2.g03011	AF/L4	AM/mf/L3
nDi.2.2.2.g03054
nDi.2.2.2.g03076			3 -cyclic phosphodiesterase pde-3
nDi.2.2.2.g03083
nDi.2.2.2.g03094	AM/AF/L4	mf/L3
nDi.2.2.2.g03102			atp-dependent rna helicase p62
nDi.2.2.2.g03105
nDi.2.2.2.g03123
nDi.2.2.2.g03126			homologous-pairing protein 2 homolog
nDi.2.2.2.g03130		AM
nDi.2.2.2.g03134
nDi.2.2.2.g03141			zinc finger protein
nDi.2.2.2.g03147		AM	guanylate cyclase-like protein
nDi.2.2.2.g03155			not2 not3 not5 family protein
nDi.2.2.2.g03156			zinc c2h2 type family protein
nDi.2.2.2.g03182
nDi.2.2.2.g03183
nDi.2.2.2.g03203		L3
nDi.2.2.2.g03222			9orf binding protein 1
nDi.2.2.2.g03231			hypothetical protein LOAG_08592 [Loa loa]
nDi.2.2.2.g03286		L3
nDi.2.2.2.g03326			lectin c-type domain-containing protein
nDi.2.2.2.g03327
nDi.2.2.2.g03333	L3
nDi.2.2.2.g03346		NE	protein attf-2
nDi.2.2.2.g03354
nDi.2.2.2.g03357		mf
nDi.2.2.2.g03402	AM
nDi.2.2.2.g03413		AM	dead box atp-dependent rna helicase
nDi.2.2.2.g03414
nDi.2.2.2.g03423		AM
nDi.2.2.2.g03467
nDi.2.2.2.g03474	L4		hypothetical protein LOAG_00790 [Loa loa]
nDi.2.2.2.g03489			antp homeobox protein
nDi.2.2.2.g03498			succinate dehydrogenase
nDi.2.2.2.g03513
nDi.2.2.2.g03523			histone acetyltransferase
nDi.2.2.2.g03537		L3
nDi.2.2.2.g03557
nDi.2.2.2.g03558
nDi.2.2.2.g03559	L4		myosin light chain kinase 3
nDi.2.2.2.g03568	L4		ao13 ankyrin
nDi.2.2.2.g03585		AM	cre-osm-3 protein
nDi.2.2.2.g03586
nDi.2.2.2.g03609			ras-related protein rab- -like
nDi.2.2.2.g03612		mf	cre-ctbp-1 protein
nDi.2.2.2.g03614	AM/AF/L4	mf/L3	c-terminal binding protein
nDi.2.2.2.g03623
nDi.2.2.2.g03632			cadherin domain containing protein
nDi.2.2.2.g03633
nDi.2.2.2.g03635			cmgc cdk cdc2 protein kinase
nDi.2.2.2.g03639	AF		pdz domain containing protein
nDi.2.2.2.g03641	AF/mf/L4	AM/L3
nDi.2.2.2.g03642			cmgc cdk cdc2 protein kinase
nDi.2.2.2.g03678		AM	paired box protein pax-6
nDi.2.2.2.g03703			orphan nuclear receptor nr2e1
nDi.2.2.2.g03729	AF/mf/L4	AM/L3
nDi.2.2.2.g03756		L3
nDi.2.2.2.g03771			wh2 motif family protein
nDi.2.2.2.g03772
nDi.2.2.2.g03775
nDi.2.2.2.g03778		L3
nDi.2.2.2.g03779		L3
nDi.2.2.2.g03797		L3	see oma family member
nDi.2.2.2.g03806		L3
nDi.2.2.2.g03825		L3	insulin gene enhancer protein isl-1-like
nDi.2.2.2.g03844			dtdp-d-glucose -dehydratase
nDi.2.2.2.g03872			rna polymerase-associated protein rtf1 homolog
nDi.2.2.2.g03891			e3 ubiquitin-protein ligase shprh
nDi.2.2.2.g03893			mrna binding protein
nDi.2.2.2.g03906		AM
nDi.2.2.2.g03916		AM
nDi.2.2.2.g03918
nDi.2.2.2.g03951	L3/L4	AM/AF/mf	nicotinic acetylcholine receptor alpha subunit 8
nDi.2.2.2.g03956
nDi.2.2.2.g03958			m-phase phosphoprotein 8
nDi.2.2.2.g03979
nDi.2.2.2.g03983	AF/mf/L4	AM/L3	core-2 i-branching enzyme family protein
nDi.2.2.2.g03985
nDi.2.2.2.g04007			dehydrogenase reductase sdr family member 1
nDi.2.2.2.g04011			immunodominant antigen homologue
nDi.2.2.2.g04020	L3		egf-like domain containing protein
nDi.2.2.2.g04023		L3
nDi.2.2.2.g04042		L3
nDi.2.2.2.g04060
nDi.2.2.2.g04079		L3
nDi.2.2.2.g04082
nDi.2.2.2.g04110		NE
nDi.2.2.2.g04163
nDi.2.2.2.g04164
nDi.2.2.2.g04169
nDi.2.2.2.g04172
nDi.2.2.2.g04176
nDi.2.2.2.g04185		L3	transmembrane amino acid transporter protein
nDi.2.2.2.g04210
nDi.2.2.2.g04216			protein lap1
nDi.2.2.2.g04222
nDi.2.2.2.g04240
nDi.2.2.2.g04298			myotactin form a
nDi.2.2.2.g04299			lethal family member (let-805)
nDi.2.2.2.g04307
nDi.2.2.2.g04331	AF		ubiquitin carboxyl-terminal hydrolase 37
nDi.2.2.2.g04335		L3	hypothetical protein Bm1_19185 [Brugia malayi]
nDi.2.2.2.g04337		L3	msp domain protein
nDi.2.2.2.g04346
nDi.2.2.2.g04350
nDi.2.2.2.g04354		L3	mog interacting and ectopic p-granules protein 1
nDi.2.2.2.g04372			matrix metalloproteinase-16
nDi.2.2.2.g04373			short chain dehydrogenase reductase family protein
nDi.2.2.2.g04377		L3
nDi.2.2.2.g04422
nDi.2.2.2.g04424
nDi.2.2.2.g04431			reticulon protein family member (ret-1)
nDi.2.2.2.g04437		L3
nDi.2.2.2.g04440	AF/mf/L4	AM/L3	g in family member (glb-5)
nDi.2.2.2.g04447			ccdc88c protein
nDi.2.2.2.g04479			arid bright dna binding domain containing protein
nDi.2.2.2.g04494	AF/mf/L4	AM/L3	serpin
nDi.2.2.2.g04530		L3
nDi.2.2.2.g04552
nDi.2.2.2.g04564
nDi.2.2.2.g04580
nDi.2.2.2.g04584
nDi.2.2.2.g04588			polyadenylate-binding protein
nDi.2.2.2.g04603		NE	pdz domain containing protein
nDi.2.2.2.g04610		L3
nDi.2.2.2.g04636	AF		hypothetical protein LOAG_04751 [Loa loa]
nDi.2.2.2.g04681			sodium chloride cotransporter 3
nDi.2.2.2.g04682			zinc finger ran-binding domain-containing protein 2
nDi.2.2.2.g04684	AM/mf/L4	AF/L3
nDi.2.2.2.g04724
nDi.2.2.2.g04736			importin subunit alpha-2
nDi.2.2.2.g04745			temporarily assigned gene name family member (tag-308)
nDi.2.2.2.g04755	AF/mf/L4	AM/L3	cuticle collagen dpy-7
nDi.2.2.2.g04760			armadillo beta-catenin-like repeat family protein
nDi.2.2.2.g04816			fringe glycosyltransferase-like
nDi.2.2.2.g04823		L3	hypothetical protein Bm1_21230 [Brugia malayi]
nDi.2.2.2.g04826			guanylate-binding n-terminal domain containing protein
nDi.2.2.2.g04843			trans-golgi network protein 2 variant
nDi.2.2.2.g04857			nucleolar and coiled-body phosphoprotein 1
nDi.2.2.2.g04878	AF/mf/L4	AM/L3
nDi.2.2.2.g04885
nDi.2.2.2.g04889			phosphatidylcholine:ceramide cholinephosphotransferase
nDi.2.2.2.g04890			ring finger protein 26
nDi.2.2.2.g04891
nDi.2.2.2.g04893	AF/mf/L4	AM/L3
nDi.2.2.2.g04897		AM
nDi.2.2.2.g04903		L3	wd-repeat protein 23
nDi.2.2.2.g04932		L3	innexin family protein
nDi.2.2.2.g04936	AM/L3/L4	AF/mf
nDi.2.2.2.g04940
nDi.2.2.2.g04941
nDi.2.2.2.g04951			copine family member ix
nDi.2.2.2.g04974			set (trithorax polycomb) domain containing family member (set-2)
nDi.2.2.2.g04980
nDi.2.2.2.g04981
nDi.2.2.2.g04998
nDi.2.2.2.g05010			pqq enzyme repeat family protein
nDi.2.2.2.g05031			cre-egl-23 protein
nDi.2.2.2.g05044		L3	kunitz bovine pancreatic trypsin inhibitor domain containing protein
nDi.2.2.2.g05045	L4
nDi.2.2.2.g05096		L3
nDi.2.2.2.g05097		mf
nDi.2.2.2.g05111			tfpi protein
nDi.2.2.2.g05134			domain containing protein
nDi.2.2.2.g05136			mortality factor 4-like protein 1
nDi.2.2.2.g05146	AF/L4	AM/mf/L3
nDi.2.2.2.g05155		mf
nDi.2.2.2.g05158			protein casc3
nDi.2.2.2.g05174	AM/mf/L4	AF/L3
nDi.2.2.2.g05176
nDi.2.2.2.g05179			tk fer protein kinase
nDi.2.2.2.g05194	AF/L4	AM/mf/L3	diencephalon mesencephalon homeobox protein 1 isoform 2
nDi.2.2.2.g05197			tar dna-binding protein 43
nDi.2.2.2.g05225
nDi.2.2.2.g05294
nDi.2.2.2.g05295
nDi.2.2.2.g05311			chromodomain-helicase-dna-binding protein 8
nDi.2.2.2.g05330
nDi.2.2.2.g05348
nDi.2.2.2.g05372		AM
nDi.2.2.2.g05384			g1 s-specific cyclin-d1
nDi.2.2.2.g05402
nDi.2.2.2.g05407		mf
nDi.2.2.2.g05427	AM/AF/mf	L3/L4
nDi.2.2.2.g05431
nDi.2.2.2.g05435		L3	beta- -galactosyltransferase 1-like
nDi.2.2.2.g05437
nDi.2.2.2.g05438
nDi.2.2.2.g05458			heterogeneous nuclear ribonucleoprotein u-like 1
nDi.2.2.2.g05468	L3		basement membrane proteoglycan
nDi.2.2.2.g05480
nDi.2.2.2.g05489			carboxylesterase family protein
nDi.2.2.2.g05494
nDi.2.2.2.g05496	AF		suppressor of hairless protein
nDi.2.2.2.g05506
nDi.2.2.2.g05513			nucleolar protein partial
nDi.2.2.2.g05519		L3
nDi.2.2.2.g05520
nDi.2.2.2.g05525			ferrochelatase 2
nDi.2.2.2.g05526
nDi.2.2.2.g05530
nDi.2.2.2.g05549			uncoordinated family member (unc-73)
nDi.2.2.2.g05558
nDi.2.2.2.g05573
nDi.2.2.2.g05574			cmgc cdk protein kinase
nDi.2.2.2.g05612
nDi.2.2.2.g05613			serine threonine phosphatase
nDi.2.2.2.g05624			er lumen protein retaining receptor
nDi.2.2.2.g05637
nDi.2.2.2.g05642
nDi.2.2.2.g05696			rhodanese-like domain containing protein
nDi.2.2.2.g05698			cre-cdc- protein
nDi.2.2.2.g05743
nDi.2.2.2.g05749		L3
nDi.2.2.2.g05779
nDi.2.2.2.g05783	AM/AF/mf	L3/L4
nDi.2.2.2.g05810
nDi.2.2.2.g05815		L3	nk homeobox protein
nDi.2.2.2.g05822
nDi.2.2.2.g05828
nDi.2.2.2.g05829		L3
nDi.2.2.2.g05861			anaphase promoting complex subunit 11
nDi.2.2.2.g05905			m-phase phosphoprotein 8-like
nDi.2.2.2.g05911	AM/AF/L4	mf/L3
nDi.2.2.2.g05921			protein fam21c
nDi.2.2.2.g05924	AF/mf/L4
nDi.2.2.2.g05937		NE
nDi.2.2.2.g05944			alkylated dna repair protein protein
nDi.2.2.2.g05966		L3
nDi.2.2.2.g05992	L4
nDi.2.2.2.g06004
nDi.2.2.2.g06009		L3
nDi.2.2.2.g06012
nDi.2.2.2.g06036			histone-lysine n-methyltransferase mll5
nDi.2.2.2.g06045
nDi.2.2.2.g06049			v-atpase subunit c family protein
nDi.2.2.2.g06064		L3
nDi.2.2.2.g06070			calpain 5
nDi.2.2.2.g06097
nDi.2.2.2.g06108
nDi.2.2.2.g06116			nsp1-like c-terminal region family protein
nDi.2.2.2.g06125		L3
nDi.2.2.2.g06134			transmembrane cell adhesion receptor mua-3
nDi.2.2.2.g06139			poly -binding protein 3
nDi.2.2.2.g06154		L3
nDi.2.2.2.g06168			uncoordinated family member (unc-80)
nDi.2.2.2.g06191		L3
nDi.2.2.2.g06194			adenylate cyclase type 1-like
nDi.2.2.2.g06231		AM	calcium ding protein homolog family member (cbn-1)
nDi.2.2.2.g06232
nDi.2.2.2.g06244	AM/L4	AF/mf/L3
nDi.2.2.2.g06284
nDi.2.2.2.g06293
nDi.2.2.2.g06303			transthyretin-like protein 46
nDi.2.2.2.g06304			transthyretin-like protein 46
nDi.2.2.2.g06314			cre-cfi-1 protein
nDi.2.2.2.g06358
nDi.2.2.2.g06373
nDi.2.2.2.g06376			cytoplasmic polyadenylation element-binding protein 2
nDi.2.2.2.g06377		L3	nematode astacin protease family member (nas-37)
nDi.2.2.2.g06386	AM	L3
nDi.2.2.2.g06387			tmc family membrane protein
nDi.2.2.2.g06434
nDi.2.2.2.g06443
nDi.2.2.2.g06471
nDi.2.2.2.g06472	AF/mf/L4	AM/L3
nDi.2.2.2.g06473
nDi.2.2.2.g06474		AM
nDi.2.2.2.g06478
nDi.2.2.2.g06487			protein tyrosine phosphatase family member (ptp-3)
nDi.2.2.2.g06489			protein tyrosine phosphatase family member (ptp-3)
nDi.2.2.2.g06490			tyrosine-protein phosphatase lar-like protein
nDi.2.2.2.g06503			phd finger protein 10
nDi.2.2.2.g06505			myb-like dna-binding domain containing protein
nDi.2.2.2.g06515	AF/mf/L4	AM/L3	ecdysone-induced protein 74ef isoform b
nDi.2.2.2.g06525		L3
nDi.2.2.2.g06526			adenylate and guanylate cyclase catalytic domain containing protein
nDi.2.2.2.g06546
nDi.2.2.2.g06562
nDi.2.2.2.g06609	L4		loc397919 protein
nDi.2.2.2.g06622
nDi.2.2.2.g06640		L3
nDi.2.2.2.g06665			cd36 family protein
nDi.2.2.2.g06679		L3	cutical collagen 6
nDi.2.2.2.g06706
nDi.2.2.2.g06726			variant sh3 domain protein
nDi.2.2.2.g06740			43 kda receptor-associated protein of the synapse
nDi.2.2.2.g06763		L3
nDi.2.2.2.g06767		L3	protein tyrosine phosphatase
nDi.2.2.2.g06768
nDi.2.2.2.g06775		L3	cre-mex-1 protein
nDi.2.2.2.g06776		L3	cre-mex-1 protein
nDi.2.2.2.g06779			negative elongation factor d
nDi.2.2.2.g06780		L3
nDi.2.2.2.g06800			cre-cyld-1 protein
nDi.2.2.2.g06801
nDi.2.2.2.g06805		L3
nDi.2.2.2.g06808
nDi.2.2.2.g06809		mf
nDi.2.2.2.g06812		mf
nDi.2.2.2.g06817
nDi.2.2.2.g06849		NE
nDi.2.2.2.g06864
nDi.2.2.2.g06896
nDi.2.2.2.g06899
nDi.2.2.2.g06901		AM	hypothetical kda protein in taf40-erv25 intergenic
nDi.2.2.2.g06902	AM/L4	AF/mf/L3
nDi.2.2.2.g06913		L3
nDi.2.2.2.g06927
nDi.2.2.2.g06967			abnormal cell migration family member (mig-10)
nDi.2.2.2.g06977			potassium voltage-gated channel subfamily b member 1
nDi.2.2.2.g06996
nDi.2.2.2.g07001		L3	cre-twk-44 protein
nDi.2.2.2.g07019
nDi.2.2.2.g07022			rna-binding protein with serine-rich domain 1
nDi.2.2.2.g07037			collagen alpha-1 chain
nDi.2.2.2.g07038			collagen alpha-1 chain
nDi.2.2.2.g07047		mf
nDi.2.2.2.g07055		L3
nDi.2.2.2.g07070			tim44-like domain containing protein
nDi.2.2.2.g07076
nDi.2.2.2.g07096		mf
nDi.2.2.2.g07152		mf
nDi.2.2.2.g07190			and ph domain-containing protein 6
nDi.2.2.2.g07198		L3
nDi.2.2.2.g07235			ste20-like serine threonine-protein kinase
nDi.2.2.2.g07247	AF/L3		linker histone h1 and h5 family protein
nDi.2.2.2.g07249	L3		histone h2a
nDi.2.2.2.g07254			probable dolichyl pyrophosphate glc1man9 c2 alpha- -glucosyltransferase isoform 1
nDi.2.2.2.g07257			lem domain-containing protein
nDi.2.2.2.g07266
nDi.2.2.2.g07272		mf/L3
nDi.2.2.2.g07277
nDi.2.2.2.g07278
nDi.2.2.2.g07286		L3
nDi.2.2.2.g07296
nDi.2.2.2.g07315
nDi.2.2.2.g07316
nDi.2.2.2.g07318
nDi.2.2.2.g07320			domain containing protein
nDi.2.2.2.g07327
nDi.2.2.2.g07328			innexin unc-9
nDi.2.2.2.g07355	AF/mf/L4	AM/L3	leucine rich repeat family protein
nDi.2.2.2.g07363		NE	single-strand binding protein family protein
nDi.2.2.2.g07364		NE	hypothetical protein LOAG_05424 [Loa loa]
nDi.2.2.2.g07367		mf
nDi.2.2.2.g07406
nDi.2.2.2.g07454			cre-rsr-2 protein
nDi.2.2.2.g07457
nDi.2.2.2.g07464
nDi.2.2.2.g07472			caax prenyl protease 2
nDi.2.2.2.g07486	AF/mf/L4	AM/L3
nDi.2.2.2.g07496		L3
nDi.2.2.2.g07522		AM	cre-nsy-4 protein
nDi.2.2.2.g07535	AM/L4
nDi.2.2.2.g07537			hd domain containing protein
nDi.2.2.2.g07560
nDi.2.2.2.g07588		L3	transcription factor unc-86
nDi.2.2.2.g07600			cre-cdh-1 protein
nDi.2.2.2.g07618		L3	hypothetical protein LOAG_15117 [Loa loa]
nDi.2.2.2.g07625			translocator protein
nDi.2.2.2.g07642			tar-binding protein
nDi.2.2.2.g07662			protein pygopus
nDi.2.2.2.g07665	AF/mf/L4	AM/L3
nDi.2.2.2.g07667	AF/mf	AM/L3/L4
nDi.2.2.2.g07673			tubulin beta-2c chain
nDi.2.2.2.g07675			cre-pqn-27 protein
nDi.2.2.2.g07679	L4		cold shock domain protein a
nDi.2.2.2.g07724			keratinocyte associated protein 2
nDi.2.2.2.g07733
nDi.2.2.2.g07736			uncoordinated family member (unc-89)
nDi.2.2.2.g07757		L3	sodium- and chloride-dependent glycine transporter 2-like
nDi.2.2.2.g07758
nDi.2.2.2.g07771		L3	cuticlin 1
nDi.2.2.2.g07778			iq calmodulin-binding domain-containing protein
nDi.2.2.2.g07780
nDi.2.2.2.g07783		L3
nDi.2.2.2.g07784			carboxy-terminal domain rna polymerase ii polypeptide a small phosphatase 1
nDi.2.2.2.g07802
nDi.2.2.2.g07815
nDi.2.2.2.g07828	AF/mf/L4	AM/L3
nDi.2.2.2.g07829	AF/mf	AM/L3/L4
nDi.2.2.2.g07831		L3
nDi.2.2.2.g07842			cre-lat-1 protein
nDi.2.2.2.g07859
nDi.2.2.2.g07883	AF/mf/L4	AM/L3
nDi.2.2.2.g07899
nDi.2.2.2.g07900
nDi.2.2.2.g07908		NE
nDi.2.2.2.g07927
nDi.2.2.2.g07939			bzip transcription factor family protein
nDi.2.2.2.g07954	L4	AM/AF/mf/L3	lim domain-containing protein
nDi.2.2.2.g07967	mf
nDi.2.2.2.g08002		AM	wd repeat domain phosphoinositide-interacting protein 2
nDi.2.2.2.g08005		AM
nDi.2.2.2.g08011			apoptotic chromatin condensation inducer in the nucleus
nDi.2.2.2.g08056	L3		nematode cuticle collagen n-terminal domain containing protein
nDi.2.2.2.g08063	L3		cytochrome b-c1 complex subunit 9
nDi.2.2.2.g08086			zinc finger protein
nDi.2.2.2.g08088			moz sas family protein
nDi.2.2.2.g08094	AF/mf/L4	AM/L3
nDi.2.2.2.g08105
nDi.2.2.2.g08111	L4		apoptotic chromatin condensation inducer in the nucleus
nDi.2.2.2.g08116
nDi.2.2.2.g08132			transcriptional regulator atrx
nDi.2.2.2.g08137		AM	ham-2
nDi.2.2.2.g08138			ham-2
nDi.2.2.2.g08140	L4	AM	calreticulin family protein
nDi.2.2.2.g08144		L3
nDi.2.2.2.g08162			transcription factor e2f7
nDi.2.2.2.g08181		mf
nDi.2.2.2.g08185	L4		formin homology 2 domain containing protein
nDi.2.2.2.g08196		L3	hypothetical protein LOAG_00413 [Loa loa]
nDi.2.2.2.g08208
nDi.2.2.2.g08215			gaba neurotransmitter transporter 1
nDi.2.2.2.g08217			ras guanyl-releasing protein 3
nDi.2.2.2.g08266
nDi.2.2.2.g08313	AM/L4	AF/mf/L3
nDi.2.2.2.g08324		L3	serpin
nDi.2.2.2.g08337
nDi.2.2.2.g08344
nDi.2.2.2.g08373	L4		hypothetical protein Bm1_57465 [Brugia malayi]
nDi.2.2.2.g08374
nDi.2.2.2.g08386		mf
nDi.2.2.2.g08393			nt5c3 protein
nDi.2.2.2.g08401			peptide methionine sulfoxide reductase
nDi.2.2.2.g08429			1
nDi.2.2.2.g08432		L3	abnormal cell lineage family member (lin-5)
nDi.2.2.2.g08434
nDi.2.2.2.g08436	AM/AF/L4	mf/L3
nDi.2.2.2.g08478			wd repeat-containing protein 33
nDi.2.2.2.g08538		L3
nDi.2.2.2.g08545	AM/L4	AF/mf/L3
nDi.2.2.2.g08548			cyclophilin ovcyp-2
nDi.2.2.2.g08555	AM/mf/L4	AF/L3
nDi.2.2.2.g08563			zinc finger protein
nDi.2.2.2.g08567
nDi.2.2.2.g08572
nDi.2.2.2.g08575		AM
nDi.2.2.2.g08595		NE
nDi.2.2.2.g08614
nDi.2.2.2.g08626		L3	chitin synthase
nDi.2.2.2.g08642
nDi.2.2.2.g08675	L3		tubulointerstitial nephritis antigen-like
nDi.2.2.2.g08684	L4		nematode cuticle collagen n-terminal domain containing protein
nDi.2.2.2.g08691		NE
nDi.2.2.2.g08693	AM/AF/L4	mf/L3
nDi.2.2.2.g08720
nDi.2.2.2.g08736	L4
nDi.2.2.2.g08746		L3	f-box only protein 47
nDi.2.2.2.g08762	L3		muscleblind-like protein
nDi.2.2.2.g08767			cre-snt-1 protein
nDi.2.2.2.g08785
nDi.2.2.2.g08811			doublesex- and mab-3-related transcription factor 1
nDi.2.2.2.g08812		L3	ground-like domain containing protein
nDi.2.2.2.g08816		L3
nDi.2.2.2.g08860		L3
nDi.2.2.2.g08893
nDi.2.2.2.g08894
nDi.2.2.2.g08906		L3	trypsin family protein
nDi.2.2.2.g08934		AM	t-box protein 2
nDi.2.2.2.g08952
nDi.2.2.2.g08966			sodium potassium-transporting atpase subunit alpha-1
nDi.2.2.2.g08991		AM	rho-related gtp-binding protein
nDi.2.2.2.g09007
nDi.2.2.2.g09012
nDi.2.2.2.g09029		AM	t-box transcription factor tbx20
nDi.2.2.2.g09032		L3
nDi.2.2.2.g09034		L3
nDi.2.2.2.g09050		L3
nDi.2.2.2.g09053	AM/L3/L4		227 kda spindle- and centromere-associated protein
nDi.2.2.2.g09062
nDi.2.2.2.g09064
nDi.2.2.2.g09069			fructose-bisphosphate aldolase 2
nDi.2.2.2.g09118			adenylyl cyclase-associated protein 1
nDi.2.2.2.g09156
nDi.2.2.2.g09160	AM/AF/mf	L3/L4
nDi.2.2.2.g09167			twik (kcnk-like) family of potassium alpha subunit 5
nDi.2.2.2.g09175		NE
nDi.2.2.2.g09177
nDi.2.2.2.g09184	AM/AF/L4	mf/L3
nDi.2.2.2.g09233			pericentriolar material 1 protein
nDi.2.2.2.g09243			bestrophin family protein
nDi.2.2.2.g09264			a-kinase anchor protein 13-like
nDi.2.2.2.g09282		L3	matrixin family protein
nDi.2.2.2.g09330	AF
nDi.2.2.2.g09341	AF/mf	AM/L3/L4
nDi.2.2.2.g09348			retinoic acid receptor rxr
nDi.2.2.2.g09381		NE
nDi.2.2.2.g09407
nDi.2.2.2.g09412
nDi.2.2.2.g09418
nDi.2.2.2.g09423	AF/L4	AM/mf/L3
nDi.2.2.2.g09424
nDi.2.2.2.g09432	AF/mf/L4	AM/L3
nDi.2.2.2.g09436
nDi.2.2.2.g09490		L3
nDi.2.2.2.g09553
nDi.2.2.2.g09554			alveolar soft part sarcoma chromosome candidate 1
nDi.2.2.2.g09555		NE	mitogen-activated protein kinase kinase kinase
nDi.2.2.2.g09558		L3
nDi.2.2.2.g09569			hypothetical protein LOAG_09258 [Loa loa]
nDi.2.2.2.g09596		mf
nDi.2.2.2.g09614
nDi.2.2.2.g09622	AF/mf/L4	AM/L3	ecdysone receptor
nDi.2.2.2.g09623		L3	retinoic acid receptor beta
nDi.2.2.2.g09628			cre-nlg-1 protein
nDi.2.2.2.g09630			low-density lipoprotein receptor domain class a containing protein
nDi.2.2.2.g09649		L3
nDi.2.2.2.g09650		L3
nDi.2.2.2.g09651			cre-ccch-1 protein
nDi.2.2.2.g09654
nDi.2.2.2.g09678			deoxynucleotidyltransferase terminal-interacting protein 1
nDi.2.2.2.g09681
nDi.2.2.2.g09682			zyg-9 protein
nDi.2.2.2.g09693	L3		basement membrane proteoglycan
nDi.2.2.2.g09700		AM
nDi.2.2.2.g09725			ring finger protein
nDi.2.2.2.g09735
nDi.2.2.2.g09752	AM/AF/L4	mf/L3	bzip transcription factor family protein
nDi.2.2.2.g09768	AM/mf/L4	AF/L3
nDi.2.2.2.g09785			protein deadpan
nDi.2.2.2.g09790
nDi.2.2.2.g09794		L3
nDi.2.2.2.g09797
nDi.2.2.2.g09804		L3
nDi.2.2.2.g09805		L3
nDi.2.2.2.g09843			kelch-like protein 10-like
nDi.2.2.2.g09860		L3
nDi.2.2.2.g09861	AF/L3/L4	AM/mf
nDi.2.2.2.g09891	AF/mf/L4	AM/L3	nematode cuticle collagen n-terminal domain containing protein
nDi.2.2.2.g09900
nDi.2.2.2.g09907	AM/AF/L4	mf/L3
nDi.2.2.2.g09910			uncoordinated family member (unc-2)
nDi.2.2.2.g09931		L3
nDi.2.2.2.g09934		AM	beta-glucuronidase precursor
nDi.2.2.2.g09954		NE
nDi.2.2.2.g09965	AF/mf/L4	AM/L3	cell death specification protein 2
nDi.2.2.2.g09978			cre-brc-1 protein
nDi.2.2.2.g09995			guanine nucleotide-binding protein g subunit alpha
nDi.2.2.2.g10003			map kinase-activating death domain protein
nDi.2.2.2.g10031		L4
nDi.2.2.2.g10039
nDi.2.2.2.g10053			cuticle collagen 7
nDi.2.2.2.g10060
nDi.2.2.2.g10064
nDi.2.2.2.g10065		mf
nDi.2.2.2.g10121			guanine nucleotide-binding protein g subunit alpha
nDi.2.2.2.g10134			hypothetical protein LOAG_14538 [Loa loa]
nDi.2.2.2.g10141	AM/L4	AF/mf/L3
nDi.2.2.2.g10146	AF/mf/L4	AM/L3	cre-glb-11 protein
nDi.2.2.2.g10152
nDi.2.2.2.g10153
nDi.2.2.2.g10155		L3	hypothetical protein Bm1_25625 [Brugia malayi]
nDi.2.2.2.g10157			cell death abnormality family member (ced-1)
nDi.2.2.2.g10159		NE	uncoordinated family member (unc-2)
nDi.2.2.2.g10199
nDi.2.2.2.g10240	L3		nematode cuticle collagen n-terminal domain containing protein
nDi.2.2.2.g10274		L3	cre-egg-3 protein
nDi.2.2.2.g10298		NE	bromodomain protein
nDi.2.2.2.g10299
nDi.2.2.2.g10314			linker histone h1 and h5 family protein
nDi.2.2.2.g10330	AM/mf/L4	AF/L3
nDi.2.2.2.g10345	AF/mf/L4	AM/L3	serine threonine protein kinase
nDi.2.2.2.g10349			protein kinase domain containing protein
nDi.2.2.2.g10379			hmg box family protein
nDi.2.2.2.g10384			histone h2b -like
nDi.2.2.2.g10410			kelch-like protein 10
nDi.2.2.2.g10411			hypothetical protein [Brugia malayi]
nDi.2.2.2.g10422		AM
nDi.2.2.2.g10437		L3
nDi.2.2.2.g10445
nDi.2.2.2.g10449		AM	thrombospondin type 1 domain containing protein
nDi.2.2.2.g10465		L3	adenylate kinase 1
nDi.2.2.2.g10471
nDi.2.2.2.g10481		L3
nDi.2.2.2.g10507
nDi.2.2.2.g10508
nDi.2.2.2.g10526			camp-responsive element binding protein
nDi.2.2.2.g10626		NE
nDi.2.2.2.g10627
nDi.2.2.2.g10649
nDi.2.2.2.g10690			vesicle-fusing atpase
nDi.2.2.2.g10695
nDi.2.2.2.g10705	L3	AM
nDi.2.2.2.g10712	L3	mf	cre-unc-15 protein
nDi.2.2.2.g10724			glutamate decarboxylase
nDi.2.2.2.g10734		L3	tk fer protein kinase
nDi.2.2.2.g10744			b-box zinc finger family protein
nDi.2.2.2.g10767		L3	zinc finger protein 850-like
nDi.2.2.2.g10770			dys-1 protein
nDi.2.2.2.g10806		NE	nematode cuticle collagen n-terminal domain containing protein
nDi.2.2.2.g10822
nDi.2.2.2.g10918		L3
nDi.2.2.2.g10919			formin homology 2 domain containing protein
nDi.2.2.2.g10948	AF/mf/L4	AM/L3
nDi.2.2.2.g10952			collagen alpha-1 chain-like
nDi.2.2.2.g11007	AF/mf/L4	AM/L3	hypothetical protein Bm1_53085 [Brugia malayi]
nDi.2.2.2.g11008		L3
nDi.2.2.2.g11021			aldolase
nDi.2.2.2.g11066
nDi.2.2.2.g11072		L3	dpy-8
nDi.2.2.2.g11077			uncoordinated family member (unc-62)
nDi.2.2.2.g11126		L3	tyrosine-protein phosphatase non-receptor type 9
nDi.2.2.2.g11146			progastricsin (pepsinogen c)
nDi.2.2.2.g11176	AM	AF/mf/L3/L4
nDi.2.2.2.g11185		AM
nDi.2.2.2.g11191		NE
nDi.2.2.2.g11237		L3
nDi.2.2.2.g11383	AF/mf/L4	AM/L3
nDi.2.2.2.g11405	AF	AM/mf/L3/L4
nDi.2.2.2.g11407			animal heme peroxidase
nDi.2.2.2.g11499		L3
nDi.2.2.2.g11528	AM/L4
nDi.2.2.2.g11553	AF/mf/L4	AM/L3
nDi.2.2.2.g11572
nDi.2.2.2.g11586		AM	astacin metalloprotease
nDi.2.2.2.g11662		AM
nDi.2.2.2.g11702	AM/AF	mf/L3/L4	adenylate kinase 1
nDi.2.2.2.g11713		mf	fructosamine-3-kinase-related protein
nDi.2.2.2.g11768
nDi.2.2.2.g11796	AM/mf	AF/L3/L4
nDi.2.2.2.g11836			bardet-biedl syndrome 2 protein homolog
nDi.2.2.2.g11961		AM	cmgc mapk jnk protein kinase
nDi.2.2.2.g11991	AF/L3/L4	AM/mf
nDi.2.2.2.g12029			vacuolar amino acid transporter 4
nDi.2.2.2.g12098	AF/L3/L4	AM/mf
nDi.2.2.2.g12147		AM	cre-cgef-1 protein
nDi.2.2.2.g12227	AM/mf/L4	AF/L3	hypothetical protein Bm1_53700 [Brugia malayi]
nDi.2.2.2.g12250			leucine-rich repeat protein soc-2 homolog
nDi.2.2.2.g12316		mf	chitin synthase 2 (chs-2) fragment
nDi.2.2.2.g12426
