# Supplementary material for: Concurrent transcriptional profiling of Dirofilaria immitis and its Wolbachia endosymbiont throughout the nematode life cycle reveals coordinated gene expression
Source: BMC Genomics. 2014 Nov 29;15(1):1041. doi: 10.1186/1471-2164-15-1041 (PMC4289336; doi:10.1186/1471-2164-15-1041)
Supplement: Supplementary file 7 — Additional file 7: Table S5: List of over-represented GO terms for stage-associated D. immitis genes. (XLSX 69 KB) [file 12864_2014_6864_MOESM7_ESM.xlsx]

## Sheet: Sheet1
mf	L3	L4	AM	AF	GO terms	GO ID
					biological process
		1.007e-11			actin cytoskeleton organization	GO:0030036
		0.03714			actin filament organization	GO:0007015
		9.997e-11			actin filament-based process	GO:0030029
		1.293e-09			actomyosin structure organization	GO:0031032
		3.093e-08			aging	GO:0007568
				0.03689	amino sugar metabolic process	GO:0006040
		8.925e-22			anatomical structure development	GO:0048856
		0.05459			anatomical structure formation involved in morphogenesis	GO:0048646
		1.19e-05			anatomical structure morphogenesis	GO:0009653
		0.01909			apoptotic cell clearance	GO:0043277
		1.527e-09			apoptotic process	GO:0006915
		0.0005506			aromatic compound catabolic process	GO:0019439
		0.08365			ATP metabolic process	GO:0046034
		1.396e-10			biological regulation	GO:0065007
		0.0004787			biological process	GO:0008150
		5.829e-05			biosynthetic process	GO:0009058
		0.00501			body morphogenesis	GO:0010171
		7.157e-05			catabolic process	GO:0009056
5.37e-07					cation transport	GO:0006812
		1.396e-10			cell death	GO:0008219
		4.632e-07			cell development	GO:0048468
		6.694e-07			cell differentiation	GO:0030154
		0.02754			cell migration	GO:0016477
		0.0314			cell motility	GO:0048870
0.0003736					cell projection assembly	GO:0030031
2.191e-07					cell surface receptor signaling pathway	GO:0007166
		0.02456			cell-substrate junction assembly	GO:0007044
		1.921e-06			cellular aromatic compound metabolic process	GO:0006725
		1.5e-05			cellular biosynthetic process	GO:0044249
		4.49e-05			cellular catabolic process	GO:0044248
		0.0001844			cellular component assembly involved in morphogenesis	GO:0010927
		7.88e-05			cellular component biogenesis	GO:0044085
		0.0001924			cellular component morphogenesis	GO:0032989
		6.266e-09			cellular component organization	GO:0016043
		4.865e-12			cellular component organization or biogenesis	GO:0071840
		5.288e-06			cellular developmental process	GO:0048869
		1.162e-08			cellular localization	GO:0051641
		2.287e-10			cellular macromolecule biosynthetic process	GO:0034645
		0.001032			cellular macromolecule localization	GO:0070727
		1.535e-10			cellular macromolecule metabolic process	GO:0044260
		0.0004129			cellular membrane organization	GO:0016044
		4.907e-10			cellular metabolic process	GO:0044237
		0.0004258			cellular nitrogen compound catabolic process	GO:0044270
		3.427e-07			cellular nitrogen compound metabolic process	GO:0034641
1.879e-10					cellular potassium ion transport	GO:0071804
		3.918e-09			cellular process	GO:0009987
		0.04424			cellular protein complex disassembly	GO:0043624
		0.0008278			cellular protein localization	GO:0034613
		2.226e-09			cellular protein metabolic process	GO:0044267
			0.006549		cellular protein modification process	GO:0006464
			0.02607		centrosome localization	GO:0051642
				0.02378	chitin metabolic process	GO:0006030
0.02997					chloride transport	GO:0006821
				0.0319	chromatin assembly	GO:0031497
				0.0319	chromatin assembly or disassembly	GO:0006333
5.702e-08					cilium assembly	GO:0042384
4.402e-06					cilium morphogenesis	GO:0060271
5.702e-08					cilium organization	GO:0044782
0.004977					cyclic nucleotide biosynthetic process	GO:0009190
0.01753					cyclic nucleotide metabolic process	GO:0009187
		0.001963			cytoplasmic transport	GO:0016482
		1.575e-07			cytoskeleton organization	GO:0007010
		1.396e-10			death	GO:0016265
		4.943e-08			determination of adult lifespan	GO:0008340
0.01534					determination of bilateral symmetry	GO:0009855
0.001267					determination of left/right symmetry	GO:0007368
		2.534e-23			developmental process	GO:0032502
		4.172e-07			developmental process involved in reproduction	GO:0003006
			0.07844		DNA damage checkpoint	GO:0000077
6.253e-06					DNA integration	GO:0015074
			0.07844		DNA integrity checkpoint	GO:0031570
			0.02607		double-strand break repair via homologous recombination	GO:0000724
		2.352e-30			embryo development	GO:0009790
		8.501e-35			embryo development ending in birth or egg hatching	GO:0009792
		2.939e-24			endocytosis	GO:0006897
		3.178e-05			endosomal transport	GO:0016197
		0.009			establishment of localization	GO:0051234
		2.874e-09			establishment of localization in cell	GO:0051649
0.04777					establishment of melanosome localization	GO:0032401
0.03883					establishment of pigment granule localization	GO:0051905
		6.694e-07			establishment of protein localization	GO:0045184
6.11e-25					G-protein coupled receptor signaling pathway	GO:0007186
		0.04924			gamete generation	GO:0007276
0.002071					gamma-aminobutyric acid signaling pathway	GO:0007214
0.0003737					gas transport	GO:0015669
		1.303e-26			gene expression	GO:0010467
		1.177e-08			genitalia development	GO:0048806
				0.03122	glucosamine-containing compound metabolic process	GO:1901071
			0.07775		glucose catabolic process	GO:0006007
			0.02386		glycolysis	GO:0006096
		0.01863			glycosyl compound metabolic process	GO:1901657
		0.02744			Golgi vesicle transport	GO:0048193
		8.051e-08			growth	GO:0040007
		5.092e-09			hermaphrodite genitalia development	GO:0040035
		0.0003205			heterocycle catabolic process	GO:0046700
		6.737e-07			heterocycle metabolic process	GO:0046483
			0.09666		hexose catabolic process	GO:0019320
		0.0005886			inductive cell migration	GO:0040039
0.01642					inorganic anion transport	GO:0015698
		3.254e-05			intracellular protein transport	GO:0006886
		5.733e-08			intracellular transport	GO:0046907
0.0006119					intraflagellar transport	GO:0042073
8.015e-07					ion transmembrane transport	GO:0034220
8.171e-21					ion transport	GO:0006811
0.04714					Kupffer's vesicle development	GO:0070121
		5.976e-37			larval development	GO:0002164
		0.003343			localization	GO:0051179
		0.0314			localization of cell	GO:0051674
		3.159e-06			locomotion	GO:0040011
		0.01027			macromolecular complex subunit organization	GO:0043933
		2.081e-10			macromolecule biosynthetic process	GO:0009059
		0.04286			macromolecule catabolic process	GO:0009057
		2.594e-08			macromolecule localization	GO:0033036
		8.051e-08			macromolecule metabolic process	GO:0043170
			0.02607		macromolecule modification	GO:0043412
			0.09086		male gamete generation	GO:0048232
0.01164					melanosome localization	GO:0032400
0.04777					melanosome transport	GO:0032402
		0.0006131			membrane organization	GO:0061024
		6.893e-05			metabolic process	GO:0008152
1.275e-12					metal ion transport	GO:0030001
			0.09389		microtubule-based movement	GO:0007018
		0.09095			molting cycle	GO:0042303
		0.06965			molting cycle, collagen and cuticulin-based cuticle	GO:0018996
3.473e-07					monovalent inorganic cation transport	GO:0015672
		2.077e-08			mRNA metabolic process	GO:0016071
		3.293e-06			mRNA processing	GO:0006397
		6.518e-05			mRNA splicing, via spliceosome	GO:0000398
		0.02345			multi-organism process	GO:0051704
		0.0005886			multicellular organism reproduction	GO:0032504
		6.41e-08			multicellular organismal aging	GO:0010259
		1.628e-25			multicellular organismal development	GO:0007275
		3.119e-20			multicellular organismal process	GO:0032501
		0.0004142			multicellular organismal reproductive process	GO:0048609
		1.181e-09			muscle cell development	GO:0055001
		6.664e-08			muscle cell differentiation	GO:0042692
		2.641e-06			muscle structure development	GO:0061061
		1.293e-09			myofibril assembly	GO:0030239
		1.306e-05			myosin filament assembly	GO:0031034
		1.306e-05			myosin filament organization	GO:0031033
		0.05476			negative regulation of biological process	GO:0048519
		7.519e-37			nematode larval development	GO:0002119
		1.201e-05			nitrogen compound metabolic process	GO:0006807
0.0001281					nonmotile primary cilium assembly	GO:0035058
		0.08506			nuclear-transcribed mRNA catabolic process, nonsense-mediated decay	GO:0000184
		7.21e-05			nucleic acid metabolic process	GO:0090304
		0.08493			nucleobase-containing compound biosynthetic process	GO:0034654
		0.0004337			nucleobase-containing compound catabolic process	GO:0034655
		2.941e-07			nucleobase-containing compound metabolic process	GO:0006139
		0.07718			nucleobase-containing small molecule metabolic process	GO:0055086
		0.01507			nucleoside metabolic process	GO:0009116
		0.009236			nucleoside triphosphate metabolic process	GO:0009141
				0.0319	nucleosome assembly	GO:0006334
				0.0319	nucleosome organization	GO:0034728
		0.07589			nucleotide catabolic process	GO:0009166
		0.01544			nucleotide metabolic process	GO:0009117
		1.465e-07			organ development	GO:0048513
		2.505e-10			organelle organization	GO:0006996
		0.000418			organic cyclic compound catabolic process	GO:1901361
		8.14e-06			organic cyclic compound metabolic process	GO:1901360
		3.33e-05			organic substance biosynthetic process	GO:1901576
		0.0001925			organic substance catabolic process	GO:1901575
		1.574e-07			organic substance metabolic process	GO:0071704
		4.129e-06			organic substance transport	GO:0071702
		0.06568			organophosphate catabolic process	GO:0046434
0.0003737					oxygen transport	GO:0015671
		0.0122			peptidyl-amino acid modification	GO:0018193
		0.04279			peptidyl-proline modification	GO:0018208
			2.266e-06		phosphate-containing compound metabolic process	GO:0006796
			1.305e-06		phosphorus metabolic process	GO:0006793
			1.066e-06		phosphorylation	GO:0016310
0.01004					pigment granule localization	GO:0051875
0.04777					pigment granule transport	GO:0051904
0.04777					positive regulation of action potential	GO:0045760
		3.473e-21			positive regulation of biological process	GO:0048518
		0.03059			positive regulation of cellular component organization	GO:0051130
			0.09086		positive regulation of DNA metabolic process	GO:0051054
			0.005789		positive regulation of DNA repair	GO:0045739
		1.7e-20			positive regulation of growth	GO:0045927
		1.23e-25			positive regulation of growth rate	GO:0040010
		0.0001925			positive regulation of locomotion	GO:0040017
			0.008503		positive regulation of response to DNA damage stimulus	GO:2001022
		7.603e-36			post-embryonic development	GO:0009791
		0.02456			posttranscriptional regulation of gene expression	GO:0010608
1.879e-10					potassium ion transmembrane transport	GO:0071805
8.886e-10					potassium ion transport	GO:0006813
		1.815e-09			primary metabolic process	GO:0044238
		1.739e-09			programmed cell death	GO:0012501
		0.003302			protein complex subunit organization	GO:0071822
		1.43e-09			protein folding	GO:0006457
		6.737e-07			protein localization	GO:0008104
		1.084e-07			protein metabolic process	GO:0019538
			0.006549		protein modification process	GO:0036211
		0.04424			protein peptidyl-prolyl isomerization	GO:0000413
			1.066e-06		protein phosphorylation	GO:0006468
			7.249e-05		protein polymerization	GO:0051258
		6.704e-07			protein transport	GO:0015031
				0.01945	protein-DNA complex assembly	GO:0065004
				0.01945	protein-DNA complex subunit organization	GO:0071824
		0.08493			purine nucleoside catabolic process	GO:0006152
		0.004763			purine nucleoside metabolic process	GO:0042278
		0.007438			purine nucleoside triphosphate metabolic process	GO:0009144
		0.07933			purine nucleotide catabolic process	GO:0006195
		0.03533			purine nucleotide metabolic process	GO:0006163
		0.08493			purine ribonucleoside catabolic process	GO:0046130
		0.004763			purine ribonucleoside metabolic process	GO:0046128
		0.007438			purine ribonucleoside triphosphate metabolic process	GO:0009205
		0.07933			purine ribonucleotide catabolic process	GO:0009154
		0.04424			purine ribonucleotide metabolic process	GO:0009150
		0.07933			purine-containing compound catabolic process	GO:0072523
		0.01383			purine-containing compound metabolic process	GO:0072521
		6.479e-25			receptor-mediated endocytosis	GO:0006898
			0.02607		recombinational repair	GO:0000725
		5.372e-11			regulation of biological process	GO:0050789
		0.03966			regulation of catalytic activity	GO:0050790
		0.0849			regulation of cellular component organization	GO:0051128
			0.01438		regulation of cellular response to stress	GO:0080135
		0.04876			regulation of cytoskeleton organization	GO:0051493
			0.03617		regulation of DNA repair	GO:0006282
		9.472e-21			regulation of growth	GO:0040008
		1.628e-25			regulation of growth rate	GO:0040009
		0.0003152			regulation of locomotion	GO:0040012
		0.02448			regulation of metabolic process	GO:0019222
		0.007477			regulation of molecular function	GO:0065009
			0.09086		regulation of response to DNA damage stimulus	GO:2001020
		0.08365			regulation of vulval development	GO:0040028
		4.409e-20			reproduction	GO:0000003
		5.051e-07			reproductive process	GO:0022414
		9.928e-09			reproductive structure development	GO:0048608
		9.928e-09			reproductive system development	GO:0061458
			0.09086		response to ionizing radiation	GO:0010212
		4.943e-08			ribonucleoprotein complex biogenesis	GO:0022613
		0.08365			ribonucleoside catabolic process	GO:0042454
		0.01328			ribonucleoside metabolic process	GO:0009119
		0.007438			ribonucleoside triphosphate metabolic process	GO:0009199
		0.07933			ribonucleotide catabolic process	GO:0009261
		0.05976			ribonucleotide metabolic process	GO:0009259
		0.04004			ribose phosphate metabolic process	GO:0019693
		4.196e-06			ribosome biogenesis	GO:0042254
		0.001061			RNA biosynthetic process	GO:0032774
		0.06485			RNA catabolic process	GO:0006401
		0.09565			RNA interference	GO:0016246
		2.263e-14			RNA metabolic process	GO:0016070
		1.084e-07			RNA processing	GO:0006396
		7.907e-05			RNA splicing	GO:0008380
		3.888e-05			RNA splicing, via transesterification reactions	GO:0000375
		6.518e-05			RNA splicing, via transesterification reactions with bulged adenosine as nucleophile	GO:0000377
0.000289					RNA-dependent DNA replication	GO:0006278
		0.04309			rRNA metabolic process	GO:0016072
		0.02465			rRNA processing	GO:0006364
		0.034			sarcomere organization	GO:0045214
		8.971e-05			secretion	GO:0046903
		0.0004348			secretion by cell	GO:0032940
0.01534					sensory perception	GO:0007600
		1.176e-08			sex differentiation	GO:0007548
0.008544					signal transduction	GO:0007165
0.083					single organism signaling	GO:0044700
		1.494e-22			single-multicellular organism process	GO:0044707
0.02028					single-organism behavior	GO:0044708
		1.348e-05			single-organism cellular process	GO:0044763
		1.262e-24			single-organism developmental process	GO:0044767
		4.1e-07			single-organism process	GO:0044699
1.532e-09					single-organism transport	GO:0044765
0.02812					sodium ion transport	GO:0006814
0.01534					specification of symmetry	GO:0009799
			0.09086		spermatogenesis	GO:0007283
		1.531e-10			striated muscle cell development	GO:0055002
		9.103e-10			striated muscle cell differentiation	GO:0051146
		2.138e-05			striated muscle myosin thick filament assembly	GO:0071688
		4.039e-06			system development	GO:0048731
		0.03971			transcription, DNA-dependent	GO:0006351
		7.243e-21			translation	GO:0006412
		0.0007048			translational elongation	GO:0006414
		6.518e-05			translational initiation	GO:0006413
		0.04058			translational termination	GO:0006415
9.18e-12					transmembrane transport	GO:0055085
		0.003065			transport	GO:0006810
				0.05152	uterus development	GO:0060065
				0.01945	uterus morphogenesis	GO:0061038
		1.915e-27			vesicle-mediated transport	GO:0016192
		0.08861			viral genome expression	GO:0019080
		0.04058			viral infectious cycle	GO:0019058
		0.08861			viral transcription	GO:0019083
					cellular component
		0.01909			A band	GO:0031672
		0.008672			actin cytoskeleton	GO:0015629
		0.007219			adherens junction	GO:0005912
		0.007219			anchoring junction	GO:0070161
		0.02744			apical part of cell	GO:0045177
		0.07038			apical plasma membrane	GO:0016324
0.04777					axonemal microtubule	GO:0005879
0.0001151					axoneme	GO:0005930
		0.0008186			catalytic step 2 spliceosome	GO:0071013
7.507e-06					cation channel complex	GO:0034703
		9.646e-30			cell	GO:0005623
		2.666e-29			cell part	GO:0044464
0.06449					cell periphery	GO:0071944
0.003669					cell projection	GO:0042995
0.01191					cell projection cytoplasm	GO:0032838
0.002542					cell projection part	GO:0044463
		0.007438			cell-substrate junction	GO:0030055
		4.943e-08			cellular_component	GO:0005575
6.738e-11					cilium	GO:0005929
0.005316					cilium axoneme	GO:0035085
0.001267					cilium part	GO:0044441
		0.02641			coated membrane	GO:0048475
	6.202e-06				collagen	GO:0005581
			0.04863		condensed nuclear chromosome	GO:0000794
		5.809e-07			contractile fiber	GO:0043292
		1.887e-06			contractile fiber part	GO:0044449
		2.327e-27			cytoplasm	GO:0005737
		1.101e-21			cytoplasmic part	GO:0044444
			0.00444		cytoskeleton	GO:0005856
		6.683e-07			cytosol	GO:0005829
		0.0171			cytosolic large ribosomal subunit	GO:0022625
		3.887e-05			cytosolic part	GO:0044445
		0.0003159			cytosolic ribosome	GO:0022626
		0.03714			DNA-directed RNA polymerase II, core complex	GO:0005665
		0.004129			endomembrane system	GO:0012505
		0.03415			endoplasmic reticulum	GO:0005783
		0.03714			endoplasmic reticulum lumen	GO:0005788
		0.03109			endosomal part	GO:0044440
		0.009045			endosome	GO:0005768
		0.0507			endosome membrane	GO:0010008
		0.04781			eukaryotic translation initiation factor 3 complex	GO:0005852
	0.0005624				extracellular matrix	GO:0031012
	3.783e-05				extracellular matrix part	GO:0044420
	0.003498			0.007177	extracellular region	GO:0005576
	0.0003853				extracellular region part	GO:0044421
			0.005789		germ cell nucleus	GO:0043073
		0.09565			hemidesmosome	GO:0030056
		0.01223			I band	GO:0031674
2.285e-26					integral to membrane	GO:0016021
0.005754					integral to plasma membrane	GO:0005887
		0.02557			intermediate filament cytoskeleton	GO:0045111
		1.597e-37			intracellular	GO:0005622
		3.839e-11			intracellular membrane-bounded organelle	GO:0043231
		2.516e-10			intracellular non-membrane-bounded organelle	GO:0043232
		6.761e-22			intracellular organelle	GO:0043229
		7.21e-07			intracellular organelle lumen	GO:0070013
		1.361e-12			intracellular organelle part	GO:0044446
		1.779e-37			intracellular part	GO:0044424
2.361e-26					intrinsic to membrane	GO:0031224
0.002442					intrinsic to plasma membrane	GO:0031226
1.234e-05					ion channel complex	GO:0034702
		1.803e-07			large ribosomal subunit	GO:0015934
		7.971e-22			macromolecular complex	GO:0032991
			0.00177		male germ cell nucleus	GO:0001673
1.367e-10					membrane	GO:0016020
		0.02641			membrane coat	GO:0030117
4.285e-15					membrane part	GO:0044425
		4.969e-11			membrane-bounded organelle	GO:0043227
		1.258e-06			membrane-enclosed lumen	GO:0031974
			0.004555		microtubule	GO:0005874
0.005316					microtubule-based flagellar cytoplasm	GO:0097014
7.875e-06					motile cilium	GO:0031514
		4.49e-05			myofibril	GO:0030016
		2.516e-10			non-membrane-bounded organelle	GO:0043228
6.475e-05					nonmotile primary cilium	GO:0031513
		0.005379			nuclear envelope	GO:0005635
		1.191e-05			nuclear lumen	GO:0031981
		3.225e-11			nuclear part	GO:0044428
		0.0006888			nucleolus	GO:0005730
				0.01945	nucleosome	GO:0000786
		3.269e-10			nucleus	GO:0005634
		7.181e-22			organelle	GO:0043226
		7.21e-07			organelle lumen	GO:0043233
		0.01683			organelle membrane	GO:0031090
		6.085e-15			organelle part	GO:0044422
0.004099					plasma membrane	GO:0005886
8.886e-10					postsynaptic membrane	GO:0045211
0.0004739					potassium channel complex	GO:0034705
0.0004377					primary cilium	GO:0072372
		3.524e-07			protein complex	GO:0043234
				0.0319	protein-DNA complex	GO:0032993
	0.0002661				proteinaceous extracellular matrix	GO:0005578
			0.04704		pseudopodium	GO:0031143
			0.01987		replication fork	GO:0005657
		6.761e-22			ribonucleoprotein complex	GO:0030529
		7.977e-07			ribosomal subunit	GO:0044391
		6.266e-17			ribosome	GO:0005840
		0.000116			sarcomere	GO:0030017
			0.005789		sex chromosome	GO:0000803
		2.778e-07			spliceosomal complex	GO:0005681
		0.04309			striated muscle dense body	GO:0055120
1.029e-05					synapse	GO:0045202
1.722e-07					synapse part	GO:0044456
1.225e-09					synaptic membrane	GO:0097060
		0.014			transport vesicle	GO:0030133
0.0004739					voltage-gated potassium channel complex	GO:0008076
					molecular function
		0.0001907			actin binding	GO:0003779
		0.04806	0.006095		adenyl nucleotide binding	GO:0030554
		0.05669	0.005789		adenyl ribonucleotide binding	GO:0032559
		0.0441	0.006251		anion binding	GO:0043168
0.01534					antioxidant activity	GO:0016209
		0.08845	0.005449		ATP binding	GO:0005524
		0.008435			ATP-dependent helicase activity	GO:0008026
		0.04781			ATP-dependent RNA helicase activity	GO:0004004
		0.002931			ATPase activity	GO:0016887
		0.001982			ATPase activity, coupled	GO:0042623
		8.92e-11			binding	GO:0005488
0.06827					calcium ion transmembrane transporter activity	GO:0015085
1.455e-12					cation channel activity	GO:0005261
3.656e-07					cation transmembrane transporter activity	GO:0008324
0.02783					cation:cation antiporter activity	GO:0015491
2.334e-33					channel activity	GO:0015267
				0.007177	chitin binding	GO:0008061
		0.04424			cis-trans isomerase activity	GO:0016859
		5.071e-06			cytoskeletal protein binding	GO:0008092
0.0003078					DNA polymerase activity	GO:0034061
4.067e-13					extracellular ligand-gated ion channel activity	GO:0005230
0.03883					G-protein coupled amine receptor activity	GO:0008227
1.532e-09					G-protein coupled receptor activity	GO:0004930
0.0001035					GABA receptor activity	GO:0016917
0.01164					GABA-A receptor activity	GO:0004890
4.089e-21					gated channel activity	GO:0022836
		0.0007048			heat shock protein binding	GO:0031072
0.008544					hedgehog receptor activity	GO:0008158
		0.03385			helicase activity	GO:0004386
2.382e-09					heme binding	GO:0020037
		0.002842			heterocyclic compound binding	GO:1901363
		1.67e-05			hydrolase activity, acting on acid anhydrides	GO:0016817
		2.207e-05			hydrolase activity, acting on acid anhydrides, in phosphorus-containing anhydrides	GO:0016818
			0.05269		hydrolase activity, acting on ester bonds	GO:0016788
4.399e-09					inorganic cation transmembrane transporter activity	GO:0022890
5.022e-34					ion channel activity	GO:0005216
4.089e-21					ion gated channel activity	GO:0022839
1.16e-22					ion transmembrane transporter activity	GO:0015075
			1.066e-06		kinase activity	GO:0016301
0.08243					L-ascorbic acid binding	GO:0031418
5.094e-12					ligand-gated channel activity	GO:0022834
5.094e-12					ligand-gated ion channel activity	GO:0015276
0.01004					low voltage-gated calcium channel activity	GO:0008332
5.349e-16					metal ion transmembrane transporter activity	GO:0046873
0.03687					metalloendopeptidase activity	GO:0004222
0.07443					metallopeptidase activity	GO:0008237
1.285e-10					molecular transducer activity	GO:0060089
7.835e-08					monovalent inorganic cation transmembrane transporter activity	GO:0015077
		0.0002149			nucleic acid binding	GO:0003676
0.001114					nucleic acid binding transcription factor activity	GO:0001071
		0.007927	0.0002616		nucleoside binding	GO:0001882
		4.799e-06	0.004555		nucleoside phosphate binding	GO:1901265
		1.063e-05			nucleoside-triphosphatase activity	GO:0017111
		4.332e-06	0.00444		nucleotide binding	GO:0000166
		0.002357			organic cyclic compound binding	GO:0097159
0.001108					oxidoreductase activity, acting on peroxide as acceptor	GO:0016684
0.009609					oxidoreductase activity, acting on single donors with incorporation of molecular oxygen	GO:0016701
0.009609					oxidoreductase activity, acting on single donors with incorporation of molecular oxygen, incorporation of two atoms of oxygen	GO:0016702
0.0002373					oxygen binding	GO:0019825
0.0006119					oxygen transporter activity	GO:0005344
2.334e-33					passive transmembrane transporter activity	GO:0022803
0.0006603					peptidyl-proline 4-dioxygenase activity	GO:0031545
0.0006603					peptidyl-proline dioxygenase activity	GO:0031543
		0.04424			peptidyl-prolyl cis-trans isomerase activity	GO:0003755
0.001108					peroxidase activity	GO:0004601
			5.505e-05		phosphatase activity	GO:0016791
			7.739e-06		phosphoprotein phosphatase activity	GO:0004721
			0.0001238		phosphoric ester hydrolase activity	GO:0042578
0.01041					phosphorus-oxygen lyase activity	GO:0016849
			4.024e-07		phosphotransferase activity, alcohol group as acceptor	GO:0016773
2.382e-09					potassium channel activity	GO:0005267
1.879e-10					potassium ion transmembrane transporter activity	GO:0015079
0.001392					procollagen-proline 4-dioxygenase activity	GO:0004656
0.001392					procollagen-proline dioxygenase activity	GO:0019798
		9.601e-18			protein binding	GO:0005515
			1.066e-06		protein kinase activity	GO:0004672
			0.01649		protein tyrosine kinase activity	GO:0004713
		0.008435			purine NTP-dependent helicase activity	GO:0070035
		0.006887	0.0002499		purine nucleoside binding	GO:0001883
		0.00501	0.0002803		purine nucleotide binding	GO:0017076
		0.006887	0.0002499		purine ribonucleoside binding	GO:0032550
		0.008672	0.0002499		purine ribonucleoside triphosphate binding	GO:0035639
		0.005347	0.0002616		purine ribonucleotide binding	GO:0032555
		1.771e-05			pyrophosphatase activity	GO:0016462
8.588e-13					receptor activity	GO:0004872
		0.007219	0.0002616		ribonucleoside binding	GO:0032549
		0.00406	0.0003097		ribonucleotide binding	GO:0032553
		8.27e-10			RNA binding	GO:0003723
		0.02465			RNA helicase activity	GO:0003724
		0.04781			RNA-dependent ATPase activity	GO:0008186
0.0001035					RNA-directed DNA polymerase activity	GO:0003964
0.005491					sequence-specific DNA binding	GO:0043565
0.07625					sequence-specific DNA binding RNA polymerase II transcription factor activity	GO:0000981
0.001114					sequence-specific DNA binding transcription factor activity	GO:0003700
1.285e-10					signal transducer activity	GO:0004871
1.948e-11					signaling receptor activity	GO:0038023
		1.201e-05	0.007979		small molecule binding	GO:0036094
0.03883					sodium channel activity	GO:0005272
1.998e-05					sodium ion transmembrane transporter activity	GO:0015081
0.06285					solute:cation antiporter activity	GO:0015298
	7.026e-05				structural constituent of cuticle	GO:0042302
		4.908e-16			structural constituent of ribosome	GO:0003735
		3.669e-05	7.739e-06		structural molecule activity	GO:0005198
8.478e-34					substrate-specific channel activity	GO:0022838
6.216e-22					substrate-specific transmembrane transporter activity	GO:0022891
6.029e-22					substrate-specific transporter activity	GO:0022892
8.886e-10					tetrapyrrole binding	GO:0046906
			0.0001206		transferase activity, transferring phosphorus-containing groups	GO:0016772
		7.907e-05			translation factor activity, nucleic acid binding	GO:0008135
		0.0002906			translation initiation factor activity	GO:0003743
5.309e-11					transmembrane signaling receptor activity	GO:0004888
9.142e-22					transmembrane transporter activity	GO:0022857
4.089e-21					transporter activity	GO:0005215
		0.06485			ubiquitin-protein ligase activity	GO:0004842
		2.102e-07			unfolded protein binding	GO:0051082
0.0429					vitamin binding	GO:0019842
5.016e-07					voltage-gated cation channel activity	GO:0022843
1.615e-07					voltage-gated channel activity	GO:0022832
1.615e-07					voltage-gated ion channel activity	GO:0005244
0.0001077					voltage-gated potassium channel activity	GO:0005249
