# Supplementary material for: Concurrent transcriptional profiling of Dirofilaria immitis and its Wolbachia endosymbiont throughout the nematode life cycle reveals coordinated gene expression
Source: BMC Genomics. 2014 Nov 29;15(1):1041. doi: 10.1186/1471-2164-15-1041 (PMC4289336; doi:10.1186/1471-2164-15-1041)
Supplement: Supplementary file 8 — Additional file 8: Table S6: List of over-represented GO terms for direct AM and AF pairwise comparison. (XLSX 37 KB) [file 12864_2014_6864_MOESM8_ESM.xlsx]

## Sheet: Sheet1
AM	AF	GO terms	GO ID
		biological process
0.001767		actin cytoskeleton organization	GO:0030036
0.000535		actin filament-based process	GO:0030029
0.002947		actomyosin structure organization	GO:0031032
	0.01693	anatomical structure morphogenesis	GO:0009653
0.0001818		carbohydrate catabolic process	GO:0016052
	0.08142	cell differentiation	GO:0030154
	0.05058	cell fate commitment	GO:0045165
0.06332		cellular component assembly involved in morphogenesis	GO:0010927
	0.05058	cellular developmental process	GO:0048869
0.04756		cellular protein complex assembly	GO:0043623
0.03358		cytoskeleton organization	GO:0007010
	0.05058	generation of neurons	GO:0048699
0.0002706		generation of precursor metabolites and energy	GO:0006091
0.0002712		glucose catabolic process	GO:0006007
0.002792		glucose metabolic process	GO:0006006
0.0002541		glycolysis	GO:0006096
0.0005048		hexose catabolic process	GO:0019320
0.01716		hexose metabolic process	GO:0019318
0.000535		monosaccharide catabolic process	GO:0046365
0.02083		monosaccharide metabolic process	GO:0005996
0.006362		muscle cell development	GO:0055001
0.02687		muscle cell differentiation	GO:0042692
0.02687		muscle structure development	GO:0061061
0.002947		myofibril assembly	GO:0030239
0.01741		myosin filament assembly	GO:0031034
0.01741		myosin filament organization	GO:0031033
	0.05746	nervous system development	GO:0007399
	0.06394	neurogenesis	GO:0022008
	0.06738	pattern specification process	GO:0007389
0.00018		single-organism carbohydrate catabolic process	GO:0044724
0.0417		single-organism carbohydrate metabolic process	GO:0044723
0.0002541		skeletal muscle myosin thick filament assembly	GO:0030241
0.00018		skeletal myofibril assembly	GO:0014866
0.004273		striated muscle cell development	GO:0055002
0.008219		striated muscle cell differentiation	GO:0051146
0.01686		striated muscle myosin thick filament assembly	GO:0071688
	0.02212	tissue development	GO:0009888
		cellular component
0.02107		A band	GO:0031672
0.0001688		actin cytoskeleton	GO:0015629
1.338e-10		contractile fiber	GO:0043292
4.877e-09		contractile fiber part	GO:0044449
0.00815		cytoskeletal part	GO:0044430
0.0002784		cytoskeleton	GO:0005856
0.06332		extracellular region	GO:0005576
0.007169		extracellular region part	GO:0044421
1.303e-05		I band	GO:0031674
0.002181		intracellular non-membrane-bounded organelle	GO:0043232
0.00438		muscle myosin complex	GO:0005859
3.201e-10		myofibril	GO:0030016
0.02756		myosin complex	GO:0016459
0.001034		myosin filament	GO:0032982
0.007169		myosin II complex	GO:0016460
0.002181		non-membrane-bounded organelle	GO:0043228
1.014e-09		sarcomere	GO:0030017
0.03944		striated muscle myosin thick filament	GO:0005863
0.007169		striated muscle thin filament	GO:0005865
		molecular function
0.06332		actin binding	GO:0003779
0.000535		actin filament binding	GO:0051015
	0.05958	calcium ion binding	GO:0005509
0.06473		cytoskeletal protein binding	GO:0008092
	0.06738	DNA binding	GO:0003677
0.07562		hydrolase activity	GO:0016787
0.05656		kinase activity	GO:0016301
0.03584		microfilament motor activity	GO:0000146
	0.05058	nucleic acid binding transcription factor activity	GO:0001071
	0.02212	sequence-specific DNA binding	GO:0043565
	0.05058	sequence-specific DNA binding transcription factor activity	GO:0003700
0.007169		structural constituent of muscle	GO:0008307
0.0417		structural molecule activity	GO:0005198
