# Supplementary material for: Concurrent transcriptional profiling of Dirofilaria immitis and its Wolbachia endosymbiont throughout the nematode life cycle reveals coordinated gene expression
Source: BMC Genomics. 2014 Nov 29;15(1):1041. doi: 10.1186/1471-2164-15-1041 (PMC4289336; doi:10.1186/1471-2164-15-1041)
Supplement: Supplementary file 9 — Additional file 9: Table S7: List of overrepresented GO terms for direct L3 and L4 pairwise comparison. (XLSX 51 KB) [file 12864_2014_6864_MOESM9_ESM.xlsx]

## Sheet: Sheet1
L3	L4	GO terms	GO ID
		biological process
0.002858		actin cytoskeleton organization	GO:0030036
0.008245	0.08777	actin filament-based process	GO:0030029
0.0002782		actomyosin structure organization	GO:0031032
2.294e-06		aerobic respiration	GO:0009060
1.526e-05		aging	GO:0007568
9.282e-05	1.929e-09	anatomical structure development	GO:0048856
	0.005468	anatomical structure morphogenesis	GO:0009653
0.01039	0.02743	apoptotic process	GO:0006915
2.141e-05		ATP biosynthetic process	GO:0006754
0.0001142		ATP metabolic process	GO:0046034
0.003764		ATP synthesis coupled electron transport	GO:0042773
2.478e-05		ATP synthesis coupled proton transport	GO:0015986
	0.0001298	biological regulation	GO:0065007
0.0604		biosynthetic process	GO:0009058
0.008365		body morphogenesis	GO:0010171
0.003204		carbohydrate catabolic process	GO:0016052
0.03854		carbohydrate derivative biosynthetic process	GO:1901137
0.04288		carbohydrate derivative metabolic process	GO:1901135
0.004043		carbohydrate metabolic process	GO:0005975
	0.009281	cell cycle	GO:0007049
	0.04085	cell cycle process	GO:0022402
0.01633	0.02313	cell death	GO:0008219
	0.004156	cell development	GO:0048468
	7.315e-05	cell differentiation	GO:0030154
0.08641		cellular biosynthetic process	GO:0044249
0.06187		cellular component assembly	GO:0022607
0.01726		cellular component assembly involved in morphogenesis	GO:0010927
	0.07433	cellular component movement	GO:0006928
	1.764e-07	cellular component organization	GO:0016043
	6.146e-09	cellular component organization or biogenesis	GO:0071840
	0.0001057	cellular developmental process	GO:0048869
0.0604		cellular macromolecular complex assembly	GO:0034622
	0.0582	cellular process involved in reproduction	GO:0048610
	0.02635	cellular process involved in reproduction in multicellular organism	GO:0022412
2.768e-10		cellular respiration	GO:0045333
	0.05625	chromatin modification	GO:0016568
	0.075	chromosome condensation	GO:0030261
	0.0165	chromosome organization	GO:0051276
	0.03039	cytokinesis	GO:0000910
0.04353		cytokinetic process	GO:0032506
0.0725	0.004548	cytoskeleton organization	GO:0007010
0.01633	0.02313	death	GO:0016265
1.077e-05		determination of adult lifespan	GO:0008340
0.0007491	2.926e-09	developmental process	GO:0032502
	1.764e-07	developmental process involved in reproduction	GO:0003006
1.125e-06		electron transport chain	GO:0022900
2.225e-08	3.107e-08	embryo development	GO:0009790
9.002e-10	5.149e-08	embryo development ending in birth or egg hatching	GO:0009792
	0.04911	embryonic morphogenesis	GO:0048598
0.004647	0.001814	endocytosis	GO:0006897
2.478e-05		energy coupled proton transport, down electrochemical gradient	GO:0015985
1.757e-10		energy derivation by oxidation of organic compounds	GO:0015980
0.08872		establishment of localization	GO:0051234
	0.004997	feminization of hermaphroditic germ-line	GO:0040022
	0.005675	gamete generation	GO:0007276
	0.04215	gene expression	GO:0010467
1.729e-13		generation of precursor metabolites and energy	GO:0006091
	3.059e-07	genitalia development	GO:0048806
	0.01019	germ cell development	GO:0007281
	0.01378	germ-line sex determination	GO:0018992
0.003583		glucose catabolic process	GO:0006007
0.03115		glucose metabolic process	GO:0006006
0.01109		glycolysis	GO:0006096
1.526e-05		glycosyl compound biosynthetic process	GO:1901659
0.0002969		glycosyl compound metabolic process	GO:1901657
8.812e-06		growth	GO:0040007
	1e-07	hermaphrodite genitalia development	GO:0040035
	0.02071	hermaphrodite germ-line sex determination	GO:0040021
0.001401		hexose catabolic process	GO:0019320
0.0578		hexose metabolic process	GO:0019318
0.001839		hydrogen transport	GO:0006818
4.785e-09	1.833e-06	larval development	GO:0002164
0.04533	0.004122	locomotion	GO:0040011
0.01296		macromolecular complex assembly	GO:0065003
0.0006279		macromolecular complex subunit organization	GO:0043933
0.005819		metabolic process	GO:0008152
0.009001		mitochondrial ATP synthesis coupled electron transport	GO:0042775
0.001759		monosaccharide catabolic process	GO:0046365
0.0718		monosaccharide metabolic process	GO:0005996
	0.005314	multicellular organism reproduction	GO:0032504
6.488e-06		multicellular organismal aging	GO:0010259
9.653e-05	5.994e-09	multicellular organismal development	GO:0007275
0.001091	1.764e-07	multicellular organismal process	GO:0032501
	0.004989	multicellular organismal reproductive process	GO:0048609
0.003353		muscle cell development	GO:0055001
0.01874		muscle cell differentiation	GO:0042692
0.02191		muscle structure development	GO:0061061
0.0002782		myofibril assembly	GO:0030239
0.01281		myosin filament assembly	GO:0031034
0.01281		myosin filament organization	GO:0031033
	0.08948	negative regulation of biological process	GO:0048519
4.785e-09	1.65e-06	nematode larval development	GO:0002119
	0.0634	nervous system development	GO:0007399
	0.00346	nucleic acid metabolic process	GO:0090304
0.03647		nucleobase-containing small molecule metabolic process	GO:0055086
1.526e-05		nucleoside biosynthetic process	GO:0009163
0.0006806		nucleoside metabolic process	GO:0009116
0.05289		nucleoside phosphate biosynthetic process	GO:1901293
3.872e-05		nucleoside triphosphate biosynthetic process	GO:0009142
0.01595		nucleoside triphosphate metabolic process	GO:0009141
0.02163		nucleotide biosynthetic process	GO:0009165
0.06596		nucleotide metabolic process	GO:0009117
	1.971e-07	organ development	GO:0048513
	2.06e-05	organelle organization	GO:0006996
0.05963		organic substance biosynthetic process	GO:1901576
0.0008821		organonitrogen compound biosynthetic process	GO:1901566
0.02268		organonitrogen compound metabolic process	GO:1901564
0.03262		organophosphate biosynthetic process	GO:0090407
0.03178		organophosphate metabolic process	GO:0019637
1.802e-09		oxidation-reduction process	GO:0055114
0.004744		oxidative phosphorylation	GO:0006119
	0.03064	positive regulation of biological process	GO:0048518
0.001469		positive regulation of growth	GO:0045927
0.0006806	0.02781	positive regulation of growth rate	GO:0040010
1.291e-08	3.821e-06	post-embryonic development	GO:0009791
0.02068	0.009388	programmed cell death	GO:0012501
0.0691		protein complex assembly	GO:0006461
0.0725		protein complex biogenesis	GO:0070271
0.004043		protein complex subunit organization	GO:0071822
	0.00372	protein folding	GO:0006457
	0.06809	protein refolding	GO:0042026
0.001839		proton transport	GO:0015992
7.69e-06		purine nucleoside biosynthetic process	GO:0042451
0.004647		purine nucleoside metabolic process	GO:0042278
3.872e-05		purine nucleoside triphosphate biosynthetic process	GO:0009145
0.01501		purine nucleoside triphosphate metabolic process	GO:0009144
0.0004177		purine nucleotide biosynthetic process	GO:0006164
0.02763		purine nucleotide metabolic process	GO:0006163
7.69e-06		purine ribonucleoside biosynthetic process	GO:0046129
0.004647		purine ribonucleoside metabolic process	GO:0046128
3.872e-05		purine ribonucleoside triphosphate biosynthetic process	GO:0009206
0.01501		purine ribonucleoside triphosphate metabolic process	GO:0009205
0.0002845		purine ribonucleotide biosynthetic process	GO:0009152
0.02288		purine ribonucleotide metabolic process	GO:0009150
4.501e-05		purine-containing compound biosynthetic process	GO:0072522
0.00958		purine-containing compound metabolic process	GO:0072521
0.004043	0.002581	receptor-mediated endocytosis	GO:0006898
	0.0001526	regulation of biological process	GO:0050789
	0.006065	regulation of biosynthetic process	GO:0009889
	0.0582	regulation of cell cycle	GO:0051726
	0.03039	regulation of cell cycle process	GO:0010564
	0.001806	regulation of cell proliferation	GO:0042127
	0.005656	regulation of cellular biosynthetic process	GO:0031326
	0.004624	regulation of cellular macromolecule biosynthetic process	GO:2000112
	0.07736	regulation of cellular metabolic process	GO:0031323
	0.01589	regulation of gene expression	GO:0010468
0.005241	0.03339	regulation of growth	GO:0040008
0.000705	0.02865	regulation of growth rate	GO:0040009
	0.005463	regulation of macromolecule biosynthetic process	GO:0010556
	0.006634	regulation of macromolecule metabolic process	GO:0060255
	9.774e-06	regulation of meiosis	GO:0040020
	5.359e-06	regulation of meiotic cell cycle	GO:0051445
	0.009388	regulation of metabolic process	GO:0019222
	0.07613	regulation of nitrogen compound metabolic process	GO:0051171
	0.07666	regulation of nucleobase-containing compound metabolic process	GO:0019219
	0.0288	regulation of primary metabolic process	GO:0080090
	0.003266	regulation of reproductive process	GO:2000241
	0.01184	regulation of RNA biosynthetic process	GO:2001141
	0.02477	regulation of RNA metabolic process	GO:0051252
	0.00929	regulation of transcription, DNA-dependent	GO:0006355
0.01169	6.146e-09	reproduction	GO:0000003
	1.311e-06	reproductive process	GO:0022414
	1.73e-06	reproductive structure development	GO:0048608
	1.73e-06	reproductive system development	GO:0061458
0.0002782		respiratory electron transport chain	GO:0022904
	0.06809	ribonucleoprotein complex biogenesis	GO:0022613
6.13e-05		ribonucleoside biosynthetic process	GO:0042455
0.004647		ribonucleoside metabolic process	GO:0009119
3.872e-05		ribonucleoside triphosphate biosynthetic process	GO:0009201
0.01501		ribonucleoside triphosphate metabolic process	GO:0009199
0.001064		ribonucleotide biosynthetic process	GO:0009260
0.03262		ribonucleotide metabolic process	GO:0009259
0.001264		ribose phosphate biosynthetic process	GO:0046390
0.03593		ribose phosphate metabolic process	GO:0019693
	8.37e-05	RNA metabolic process	GO:0016070
	0.001453	RNA processing	GO:0006396
	0.0397	sex determination	GO:0007530
	9.464e-07	sex differentiation	GO:0007548
	0.008052	sexual reproduction	GO:0019953
	0.02751	single organism reproductive process	GO:0044702
0.0002782	1.751e-07	single-multicellular organism process	GO:0044707
0.002745		single-organism carbohydrate catabolic process	GO:0044724
	0.0109	single-organism cellular process	GO:0044763
9.593e-06	3.616e-07	single-organism developmental process	GO:0044767
1.031e-08		single-organism metabolic process	GO:0044710
	0.005413	single-organism process	GO:0044699
0.008806		skeletal muscle thin filament assembly	GO:0030240
0.006286		skeletal myofibril assembly	GO:0014866
0.004016		small molecule metabolic process	GO:0044281
0.002092		striated muscle cell development	GO:0055002
0.004823		striated muscle cell differentiation	GO:0051146
0.01154		striated muscle myosin thick filament assembly	GO:0071688
	2.414e-07	system development	GO:0048731
	0.0582	tissue development	GO:0009888
0.01939		transmembrane transport	GO:0055085
0.06939		transport	GO:0006810
3.17e-06		tricarboxylic acid cycle	GO:0006099
0.05498	0.001064	vesicle-mediated transport	GO:0016192
		cellular component
	0.001064	adherens junction	GO:0005912
	0.001064	anchoring junction	GO:0070161
	2.339e-08	cell	GO:0005623
	1.475e-08	cell part	GO:0044464
	0.05375	cell-cell adherens junction	GO:0005913
1.031e-08		collagen	GO:0005581
1.526e-05		contractile fiber	GO:0043292
0.0009297		contractile fiber part	GO:0044449
2.431e-07		cytoplasm	GO:0005737
7.073e-09		cytoplasmic part	GO:0044444
0.08776		cytosolic part	GO:0044445
0.0001011		envelope	GO:0031975
5.661e-05		extracellular matrix	GO:0031012
6.379e-09		extracellular matrix part	GO:0044420
9.791e-06		extracellular region	GO:0005576
1.212e-08		extracellular region part	GO:0044421
0.03896		extracellular space	GO:0005615
	2.655e-10	intracellular	GO:0005622
	0.0001218	intracellular membrane-bounded organelle	GO:0043231
	0.001064	intracellular non-membrane-bounded organelle	GO:0043232
	6.777e-06	intracellular organelle	GO:0043229
	0.005977	intracellular organelle lumen	GO:0070013
	0.001002	intracellular organelle part	GO:0044446
	5.628e-08	intracellular part	GO:0044424
	0.0008667	macromolecular complex	GO:0032991
	0.0001368	membrane-bounded organelle	GO:0043227
	0.004808	membrane-enclosed lumen	GO:0031974
2.195e-07		mitochondrial envelope	GO:0005740
1.942e-06		mitochondrial inner membrane	GO:0005743
0.002745		mitochondrial matrix	GO:0005759
5.301e-07		mitochondrial membrane	GO:0031966
0.0001016		mitochondrial membrane part	GO:0044455
3.415e-10		mitochondrial part	GO:0044429
0.007389		mitochondrial respiratory chain	GO:0005746
5.092e-10		mitochondrion	GO:0005739
2.919e-05		myofibril	GO:0030016
	0.001064	non-membrane-bounded organelle	GO:0043228
	0.009281	nuclear lumen	GO:0031981
	1.311e-06	nuclear part	GO:0044428
	8.508e-10	nucleus	GO:0005634
	7.47e-06	organelle	GO:0043226
6.343e-05		organelle envelope	GO:0031967
3.764e-06		organelle inner membrane	GO:0019866
	0.005977	organelle lumen	GO:0043233
	0.001644	organelle part	GO:0044422
	0.003609	protein complex	GO:0043234
1.077e-05		proteinaceous extracellular matrix	GO:0005578
0.0003684		proton-transporting ATP synthase complex	GO:0045259
0.02097		proton-transporting ATP synthase complex, catalytic core F(1)	GO:0045261
0.002978		proton-transporting two-sector ATPase complex	GO:0016469
0.05998		proton-transporting two-sector ATPase complex, catalytic domain	GO:0033178
0.08872		proton-transporting two-sector ATPase complex, proton-transporting domain	GO:0033177
8.795e-07		respiratory chain	GO:0070469
0.01134		ribosomal subunit	GO:0044391
0.002587		ribosome	GO:0005840
0.0002931		sarcomere	GO:0030017
	0.0137	spliceosomal complex	GO:0005681
0.0002949		striated muscle thin filament	GO:0005865
		molecular function
	0.00417	actin binding	GO:0003779
0.03244		active transmembrane transporter activity	GO:0022804
	0.003676	adenyl nucleotide binding	GO:0030554
	0.004742	adenyl ribonucleotide binding	GO:0032559
	0.005208	ATP binding	GO:0005524
	0.05943	ATP-dependent helicase activity	GO:0008026
0.004647		ATPase activity, coupled to movement of substances	GO:0043492
0.01633		ATPase activity, coupled to transmembrane movement of ions	GO:0042625
0.03262		ATPase activity, coupled to transmembrane movement of ions, rotational mechanism	GO:0044769
0.004051		ATPase activity, coupled to transmembrane movement of substances	GO:0042626
	4.359e-15	binding	GO:0005488
0.00303		cation transmembrane transporter activity	GO:0008324
0.005407		cation-transporting ATPase activity	GO:0019829
0.004647		cytochrome-c oxidase activity	GO:0004129
	0.005263	cytoskeletal protein binding	GO:0008092
0.01501		electron carrier activity	GO:0009055
	0.005587	helicase activity	GO:0004386
0.004647		heme-copper terminal oxidase activity	GO:0015002
	1.51e-06	heterocyclic compound binding	GO:1901363
1.802e-09		hydrogen ion transmembrane transporter activity	GO:0015078
0.005819		hydrolase activity, acting on acid anhydrides, catalyzing transmembrane movement of substances	GO:0016820
0.0004241		inorganic cation transmembrane transporter activity	GO:0022890
0.03684		ion transmembrane transporter activity	GO:0015075
7.44e-05		monovalent inorganic cation transmembrane transporter activity	GO:0015077
0.0889		NAD binding	GO:0051287
0.0001217		NADH dehydrogenase (quinone) activity	GO:0050136
0.0001217		NADH dehydrogenase (ubiquinone) activity	GO:0008137
0.0002069		NADH dehydrogenase activity	GO:0003954
	1.504e-09	nucleic acid binding	GO:0003676
	0.02777	nucleoside binding	GO:0001882
	0.00372	nucleoside phosphate binding	GO:1901265
	0.003492	nucleotide binding	GO:0000166
	7.904e-07	organic cyclic compound binding	GO:0097159
1.232e-08		oxidoreductase activity	GO:0016491
0.004647		oxidoreductase activity, acting on a heme group of donors	GO:0016675
0.004647		oxidoreductase activity, acting on a heme group of donors, oxygen as acceptor	GO:0016676
0.06059		oxidoreductase activity, acting on CH-OH group of donors	GO:0016614
0.005407		oxidoreductase activity, acting on diphenols and related substances as donors	GO:0016679
0.005407		oxidoreductase activity, acting on diphenols and related substances as donors, cytochrome as acceptor	GO:0016681
0.002978		oxidoreductase activity, acting on NAD(P)H	GO:0016651
0.0001217		oxidoreductase activity, acting on NAD(P)H, quinone or similar compound as acceptor	GO:0016655
0.03262		oxidoreductase activity, acting on the aldehyde or oxo group of donors	GO:0016903
0.01022		P-P-bond-hydrolysis-driven transmembrane transporter activity	GO:0015405
	0.03997	p53 binding	GO:0002039
0.008806		phosphorylase activity	GO:0004645
0.01022		primary active transmembrane transporter activity	GO:0015399
	4.825e-12	protein binding	GO:0005515
0.004647		proton-transporting ATP synthase activity, rotational mechanism	GO:0046933
	0.05943	purine NTP-dependent helicase activity	GO:0070035
	0.02317	purine nucleoside binding	GO:0001883
	0.02346	purine nucleotide binding	GO:0017076
	0.02317	purine ribonucleoside binding	GO:0032550
	0.03133	purine ribonucleoside triphosphate binding	GO:0035639
	0.02846	purine ribonucleotide binding	GO:0032555
	0.02743	ribonucleoside binding	GO:0032549
	0.02751	ribonucleotide binding	GO:0032553
	0.03236	RNA binding	GO:0003723
	0.005051	small molecule binding	GO:0036094
3.019e-07		structural constituent of cuticle	GO:0042302
0.0002457		structural constituent of ribosome	GO:0003735
1.802e-09		structural molecule activity	GO:0005198
0.008517		substrate-specific transmembrane transporter activity	GO:0022891
0.03267		substrate-specific transporter activity	GO:0022892
0.01293		transmembrane transporter activity	GO:0022857
0.01234		transporter activity	GO:0005215
0.005407		ubiquinol-cytochrome-c reductase activity	GO:0008121
	0.002644	unfolded protein binding	GO:0051082
