# Supplementary material for: Concurrent transcriptional profiling of Dirofilaria immitis and its Wolbachia endosymbiont throughout the nematode life cycle reveals coordinated gene expression
Source: BMC Genomics. 2014 Nov 29;15(1):1041. doi: 10.1186/1471-2164-15-1041 (PMC4289336; doi:10.1186/1471-2164-15-1041)
Supplement: Supplementary file 12 — Additional file 12: Table S8: Hierarchical clustering of wDi expression throughout D. immitis life cycle reveals stage-associated (as indicated by X) wDi genes. (XLSX 63 KB) [file 12864_2014_6864_MOESM12_ESM.xlsx]

## Sheet: Sheet1
mf	L3	L4	AM	AF	Gene ID	Annotation	Notes/Comments
X					fig_82301.12.peg.1	Uroporphyrinogen III decarboxylase	Heme Biosynthesis
X					fig_82301.12.peg.10	Phosphoribosylformylglycinamidine synthase2C glutamine amidotransferase subunit	Purine Biosynthesis
			X		fig_82301.12.peg.100	hypothetical protein
X					fig_82301.12.peg.101	hypothetical protein
X					fig_82301.12.peg.105	Iron binding protein IscA for iron-sulfur cluster assembly	Iron-Sulfur cluster formation
X					fig_82301.12.peg.106	Iron-sulfur cluster assembly scaffold protein IscU	Iron-Sulfur cluster formation
X					fig_82301.12.peg.108	SSU ribosomal protein S16p
	X				fig_82301.12.peg.109	Octaprenyl-diphosphate synthase (EC 2.5.1.-) / Dimethylallyltransferase (EC 2.5.1.1) / Geranyltranstransferase (farnesyldiphosphate synthase) (EC 2.5.1.10) / Geranylgeranyl pyrophosphate synthetase (EC 2.5.1.29)	Isoprene Biosynthesis, IspA
X					fig_82301.12.peg.111	Tryptophanyl-tRNA synthetase
	X				fig_82301.12.peg.113	hypothetical protein
X					fig_82301.12.peg.116	Methionyl-tRNA synthetase
		X			fig_82301.12.peg.119	DNA primase
X					fig_82301.12.peg.12	GTP-binding protein Obg	Required for cell cycle progression G1 to S phase
X					fig_82301.12.peg.120	DNA recombination protein RmuC
X					fig_82301.12.peg.121	Folate-dependent protein for Fe/S cluster synthesis/repair in oxidative stress
			X		fig_82301.12.peg.122	Heat shock protein 60 family co-chaperone GroES
		X			fig_82301.12.peg.124	Heat shock protein 60 family chaperone GroEL
X					fig_82301.12.peg.125	hypothetical protein
X					fig_82301.12.peg.126	Periplasmic divalent cation tolerance protein cutA	Response to metal ions
X					fig_82301.12.peg.127	hypothetical protein
X					fig_82301.12.peg.128	hypothetical protein
X					fig_82301.12.peg.130	HflC protein	Protease
		X			fig_82301.12.peg.131	HtrA protease/chaperone protein
X					fig_82301.12.peg.133	hypothetical protein
	X				fig_82301.12.peg.134	hypothetical protein
X					fig_82301.12.peg.135	hypothetical protein
X					fig_82301.12.peg.136	hypothetical protein
X					fig_82301.12.peg.137	Exodeoxyribonuclease III	DNA Repair
X					fig_82301.12.peg.140	conserved hypothetical protein
X					fig_82301.12.peg.143	hypothetical protein
X					fig_82301.12.peg.145	ATP-dependent protease HslV	Protease
X					fig_82301.12.peg.146	Glutamate--cysteine ligase (EC 6.3.2.2)2C divergent2C of Alpha- and Beta-proteobacteria type	Glutathione Biosynthesis
X					fig_82301.12.peg.148	Ferrochelatase2C protoheme ferro-lyase	Heme Biosynthesis
X					fig_82301.12.peg.15	Rare lipoprotein A
X					fig_82301.12.peg.150	Nucleoside diphosphate kinase
X					fig_82301.12.peg.151	Zinc ABC transporter2C periplasmic-binding protein ZnuA	Secretion/Transport
X					fig_82301.12.peg.152	Zinc ABC transporter2C ATP-binding protein ZnuC
X					fig_82301.12.peg.153	Ubiquinone biosynthesis monooxygenase UbiB
	X				fig_82301.12.peg.154	hypothetical protein
X					fig_82301.12.peg.156	hypothetical protein
X					fig_82301.12.peg.157	Protein-export membrane protein SecD	Secretion/Transport
X					fig_82301.12.peg.158	Porphobilinogen deaminase	Heme Biosynthesis
X					fig_82301.12.peg.159	UDP-N-acetylenolpyruvoylglucosamine reductase	Peptidoglycan Synthesis, MurB
X					fig_82301.12.peg.16	hypothetical protein
X					fig_82301.12.peg.160	hypothetical protein
		X			fig_82301.12.peg.163	1-hydroxy-2-methyl-2-(E)-butenyl 4-diphosphate synthase	Isoprene Biosynthesis, IspG
X					fig_82301.12.peg.166	hypothetical protein
X					fig_82301.12.peg.167	peptidase2C M23/M37 family	Peptidase
X					fig_82301.12.peg.168	hypothetical protein
		X			fig_82301.12.peg.169	competence lipoprotein ComL2C putative
X					fig_82301.12.peg.17	rRNA small subunit methyltransferase H
X					fig_82301.12.peg.170	hypothetical protein
X					fig_82301.12.peg.171	hypothetical protein
X					fig_82301.12.peg.172	CDP-diacylglycerol--glycerol-3-phosphate 3-phosphatidyltransferase	Phospholipid Biosynthesis
		X			fig_82301.12.peg.174	YrbA protein
X					fig_82301.12.peg.175	Uncharacterized monothiol glutaredoxin ycf64-like
X					fig_82301.12.peg.178	Excinuclease ABC subunit B
X					fig_82301.12.peg.179	Alternative Folylglutamate Synthase	Folate Biosynthesis
X					fig_82301.12.peg.18	22C3-bisphosphoglycerate-independent phosphoglycerate mutase	Glycolysis
X					fig_82301.12.peg.180	Dihydrofolate reductase
X					fig_82301.12.peg.181	Dihydropteroate synthase	Folate Biosynthesis
	X				fig_82301.12.peg.183	PqqC-like protein
X					fig_82301.12.peg.185	5-nucleotidase SurE
X					fig_82301.12.peg.186	2-oxoglutarate dehydrogenase E1 component
X					fig_82301.12.peg.187	DsbA-like disulfide oxidoreductase
X					fig_82301.12.peg.19	Malonyl CoA-acyl carrier protein transacylase	Fatty Acid Biosynthesis
X					fig_82301.12.peg.191	hypothetical protein
X					fig_82301.12.peg.193	hypothetical protein
X					fig_82301.12.peg.194	hypothetical protein
X					fig_82301.12.peg.196	hypothetical protein
X					fig_82301.12.peg.197	Bicyclomycin resistance protein
X					fig_82301.12.peg.198	2-octaprenyl-6-methoxyphenol hydroxylase
X					fig_82301.12.peg.2	Hemolysin TlyC2C contains CBS domains
X					fig_82301.12.peg.20	LSU ribosomal protein L31p
			X		fig_82301.12.peg.200	hypothetical protein
X					fig_82301.12.peg.201	hypothetical protein
X					fig_82301.12.peg.202	hypothetical protein
X					fig_82301.12.peg.204	hypothetical protein
X					fig_82301.12.peg.205	hypothetical protein
			X		fig_82301.12.peg.207	hypothetical protein
X					fig_82301.12.peg.208	hypothetical protein
X					fig_82301.12.peg.209	Fructose-12C6-bisphosphatase2C GlpX type	Gluconeogenesis/Pentose Phosphate Cycle
X					fig_82301.12.peg.21	NAD kinase
X					fig_82301.12.peg.210	hypothetical protein
X					fig_82301.12.peg.213	hypothetical protein
X					fig_82301.12.peg.214	hypothetical protein
X					fig_82301.12.peg.215	Predicted glutamine amidotransferases	Amino Acid Biosynthesis/Metabolism, Purine Biosynthesis, Pyrimidine Biosynthesis
X					fig_82301.12.peg.216	Phosphopantetheine adenylyltransferase
X					fig_82301.12.peg.217	hypothetical protein
X					fig_82301.12.peg.219	Undecaprenyl pyrophosphate synthetase
X					fig_82301.12.peg.220	hypothetical protein
X					fig_82301.12.peg.225	Carbamoyl-phosphate synthase large chain	Pyrimidine Biosynthesis
X					fig_82301.12.peg.227	Inner membrane protein YihY2C formerly thought to be RNase BN
		X			fig_82301.12.peg.228	hypothetical protein
				X	fig_82301.12.peg.23	hypothetical protein
X					fig_82301.12.peg.230	Lipoprotein releasing system transmembrane protein LolC
		X			fig_82301.12.peg.231	hypothetical protein
X					fig_82301.12.peg.232	hypothetical protein
X					fig_82301.12.peg.233	Succinate dehydrogenase hydrophobic membrane anchor protein	TCA cycle
				X	fig_82301.12.peg.234	Succinate dehydrogenase subunit C sdhC	TCA cycle
X					fig_82301.12.peg.235	hypothetical protein
X					fig_82301.12.peg.236	hypothetical protein
X					fig_82301.12.peg.238	23S rRNA (guanosine-2'-O-) -methyltransferase rlmB
	X				fig_82301.12.peg.239	membrane protein
		X			fig_82301.12.peg.24	hypothetical protein
		X			fig_82301.12.peg.240	Cytochrome oxidase biogenesis protein Cox11-CtaG2C copper delivery to Cox1
X					fig_82301.12.peg.241	hypothetical protein
X					fig_82301.12.peg.242	hypothetical protein
X					fig_82301.12.peg.243	Phosphate ABC transporter2C periplasmic phosphate-binding protein PstS
X					fig_82301.12.peg.247	Adenylate kinase
X					fig_82301.12.peg.249	LSU ribosomal protein L15p (L27Ae)
X					fig_82301.12.peg.25	Ferric iron ABC transporter2C iron-binding protein	Iron Transport
X					fig_82301.12.peg.251	LSU ribosomal protein L18p (L5e)
X					fig_82301.12.peg.252	LSU ribosomal protein L6p (L9e)
X					fig_82301.12.peg.254	SSU ribosomal protein S14p (S29e)
X					fig_82301.12.peg.256	LSU ribosomal protein L24p (L26e)
X					fig_82301.12.peg.257	LSU ribosomal protein L14p (L23e)
X					fig_82301.12.peg.26	hypothetical protein
X					fig_82301.12.peg.260	LSU ribosomal protein L16p
X					fig_82301.12.peg.261	SSU ribosomal protein S3p (S3e)
X					fig_82301.12.peg.262	LSU ribosomal protein L22p (L17e)
X					fig_82301.12.peg.267	LSU ribosomal protein L3p (L3e)
X					fig_82301.12.peg.27	Aspartate carbamoyltransferase	Pyrimidine Biosynthesis
X					fig_82301.12.peg.270	hypothetical protein
		X			fig_82301.12.peg.272	LSU ribosomal protein L20p
X					fig_82301.12.peg.275	hypothetical protein
X					fig_82301.12.peg.276	hypothetical protein
X					fig_82301.12.peg.277	hypothetical protein
X					fig_82301.12.peg.279	hypothetical protein
X					fig_82301.12.peg.28	hypothetical protein
X					fig_82301.12.peg.280	hypothetical protein
X					fig_82301.12.peg.281	hypothetical protein
X					fig_82301.12.peg.282	Ferredoxin
X					fig_82301.12.peg.283	hypothetical protein
				X	fig_82301.12.peg.284	hypothetical protein
X					fig_82301.12.peg.285	hypothetical protein
		X			fig_82301.12.peg.286	glycerol dehydrogenase
X					fig_82301.12.peg.289	Thioredoxin reductase
X					fig_82301.12.peg.29	Probable extracellular metallopeptidase	Peptidase
X					fig_82301.12.peg.291	hypothetical protein
X					fig_82301.12.peg.292	hypothetical protein
		X			fig_82301.12.peg.293	Integrase/recombinase xerD	DNA Integration
X					fig_82301.12.peg.294	Dihydrolipoamide dehydrogenase of 2-oxoglutarate dehydrogenase	TCA cycle
X					fig_82301.12.peg.3	hypothetical protein
X					fig_82301.12.peg.302	Heme exporter protein B-CcmB	Heme Export
X					fig_82301.12.peg.303	C4-type zinc finger protein2C DksA/TraR family
X					fig_82301.12.peg.305	Pentapeptide repeat domain protein
X					fig_82301.12.peg.307	Inorganic pyrophosphatase
X					fig_82301.12.peg.308	2-octaprenyl-3-methyl-6-methoxy-12C4-benzoquinol hydroxylase
X					fig_82301.12.peg.309	hypothetical protein
X					fig_82301.12.peg.311	Dephospho-CoA kinase	CoA Biosynthesis
				X	fig_82301.12.peg.312	Dephospho-CoA kinase	CoA Biosynthesis
X					fig_82301.12.peg.314	hypothetical protein
X					fig_82301.12.peg.315	NADH-ubiquinone oxidoreductase chain H	Electron Transport
		X			fig_82301.12.peg.316	NADH-ubiquinone oxidoreductase chain G
X					fig_82301.12.peg.317	hypothetical protein
		X			fig_82301.12.peg.322	hypothetical protein
X					fig_82301.12.peg.324	Periplasmic thiol:disulfide oxidoreductase DsbB2C required for DsbA reoxidation
		X			fig_82301.12.peg.325	Membrane proteins related to metalloendopeptidases
X					fig_82301.12.peg.326	Leucyl-tRNA synthetase
X					fig_82301.12.peg.327	hypothetical protein
X					fig_82301.12.peg.328	ATP synthase A chain	ATP Synthesis
X					fig_82301.12.peg.329	ATP synthase C chain	ATP Synthesis
X					fig_82301.12.peg.330	hypothetical protein
X					fig_82301.12.peg.331	ATP synthase B chain
X					fig_82301.12.peg.333	hypothetical protein
			X		fig_82301.12.peg.334	hypothetical protein
X					fig_82301.12.peg.336	Biotin carboxylase of acetyl-CoA carboxylase
X					fig_82301.12.peg.337	hypothetical protein
X					fig_82301.12.peg.339	Uncharacterized conserved protein
X					fig_82301.12.peg.34	Aspartyl-tRNA(Asn) amidotransferase subunit C
X					fig_82301.12.peg.340	hypothetical protein
X					fig_82301.12.peg.342	22C32C42C5-tetrahydropyridine-22C6-dicarboxylate N-succinyltransferase
X					fig_82301.12.peg.343	hypothetical protein
X					fig_82301.12.peg.344	Rod shape-determining protein RodA
X					fig_82301.12.peg.345	NADH:ubiquinone oxidoreductase subunit 5 (chain L)/Multisubunit Na+/H+ antiporter2C MnhA subunit
X					fig_82301.12.peg.347	hypothetical protein
	X				fig_82301.12.peg.349	Twin-arginine translocation protein TatA	Secretion/Transport
X					fig_82301.12.peg.352	Cysteinyl-tRNA synthetase
		X			fig_82301.12.peg.353	hypothetical protein
X					fig_82301.12.peg.354	hypothetical protein
		X			fig_82301.12.peg.358	ATP synthase epsilon chain	ATP Synthesis
X					fig_82301.12.peg.360	Phosphate transport system permease protein PstC
X					fig_82301.12.peg.361	LSU ribosomal protein L34p
X					fig_82301.12.peg.364	hypothetical protein
X					fig_82301.12.peg.365	Predicted methyltransferase2C contains N-terminal TPR repeats
X					fig_82301.12.peg.366	Ribonucleotide reductase of class Ia (aerobic)2C alpha subunit
X					fig_82301.12.peg.367	Putative Holliday junction resolvase	DNA Recombination
X					fig_82301.12.peg.368	Excinuclease ABC subunit C
X					fig_82301.12.peg.370	Glycyl-tRNA synthetase alpha chain
X					fig_82301.12.peg.371	conserved hypothetical protein
		X			fig_82301.12.peg.373	hypothetical protein
X					fig_82301.12.peg.377	hypothetical protein
X					fig_82301.12.peg.378	DNA gyrase subunit B
X					fig_82301.12.peg.379	hypothetical protein
X					fig_82301.12.peg.380	hypothetical protein
X					fig_82301.12.peg.381	2-hydroxymuconic semialdehyde hydrolase
	X				fig_82301.12.peg.382	cytochrome c-1
X					fig_82301.12.peg.384	hypothetical protein
X					fig_82301.12.peg.385	tRNA delta(2)-isopentenylpyrophosphate transferase
X					fig_82301.12.peg.386	hypothetical protein
X					fig_82301.12.peg.387	ATP-dependent DNA helicase RecG
X					fig_82301.12.peg.39	Preprotein translocase subunit YajC
		X			fig_82301.12.peg.390	Lysyl-tRNA synthetase
X					fig_82301.12.peg.393	Inner membrane protein of type IV secretion of T-DNA complex2C VirB6	Secretion/Transport
X					fig_82301.12.peg.396	hypothetical protein
X					fig_82301.12.peg.398	hypothetical protein
X					fig_82301.12.peg.399	hypothetical protein
		X			fig_82301.12.peg.4	conserved domain protein
X					fig_82301.12.peg.40	COG0009 YrdC subfamily2C required for N6-threonylcarbamoyl adenosine t(6)A37 modification in tRNA
X					fig_82301.12.peg.400	hypothetical protein
				X	fig_82301.12.peg.401	hypothetical protein
X					fig_82301.12.peg.403	UDP-N-acetylmuramoylalanine--D-glutamate ligase	Peptidoglycan Synthesis, MurD
X					fig_82301.12.peg.406	Cytochrome c-type biogenesis protein cycL precursor
X					fig_82301.12.peg.408	tRNA (5-methylaminomethyl-2-thiouridylate)-methyltransferase
		X			fig_82301.12.peg.410	Thermostable carboxypeptidase 1
X					fig_82301.12.peg.412	tRNA(Ile)-lysidine synthetase
		X			fig_82301.12.peg.413	Cell division protein FtsH	Cell Division
X					fig_82301.12.peg.414	hypothetical protein
		X			fig_82301.12.peg.416	hypothetical protein
X					fig_82301.12.peg.418	hypothetical protein
X					fig_82301.12.peg.42	hypothetical protein
X					fig_82301.12.peg.420	hypothetical protein
X					fig_82301.12.peg.421	hypothetical protein
X					fig_82301.12.peg.422	5-aminolevulinate synthase	Heme Biosynthesis
X					fig_82301.12.peg.423	Inositol-1-monophosphatase
X					fig_82301.12.peg.424	Translation elongation factor P
X					fig_82301.12.peg.425	gene_name "16S rRNA processing protein RimM
X					fig_82301.12.peg.426	Thiol peroxidase2C Bcp-type
X					fig_82301.12.peg.427	hypothetical protein
X					fig_82301.12.peg.428	hypothetical protein
X					fig_82301.12.peg.429	Transcriptional regulatory protein basR/pmrA
X					fig_82301.12.peg.43	type IV secretion system protein VirB82C putative	Secretion/Transport
X					fig_82301.12.peg.430	Glycerol-3-phosphate dehydrogenase [NAD(P)+]
X					fig_82301.12.peg.434	Succinate dehydrogenase iron-sulfur protein	TCA cycle
X					fig_82301.12.peg.435	Metal-dependent hydrolase YbeY2C involved in rRNA and/or ribosome maturation and assembly
X					fig_82301.12.peg.437	Cell division protein FtsZ
X					fig_82301.12.peg.44	Ribonuclease HII
X					fig_82301.12.peg.444	hypothetical protein
X					fig_82301.12.peg.445	hypothetical protein
X					fig_82301.12.peg.446	hypothetical protein
X					fig_82301.12.peg.447	hypothetical protein
X					fig_82301.12.peg.448	Alanyl-tRNA synthetase
X					fig_82301.12.peg.45	Phospho-N-acetylmuramoyl-pentapeptide-transferase	Peptidoglycan Synthesis, MraY
X					fig_82301.12.peg.450	Isoleucyl-tRNA synthetase
X					fig_82301.12.peg.452	Glutamyl-tRNA(Gln) synthetase
X					fig_82301.12.peg.455	Dihydroorotase	Pyrimidine Biosynthesis
X					fig_82301.12.peg.456	N-Acetyl-D-glucosamine ABC transport system2C sugar-binding protein
X					fig_82301.12.peg.458	Primosomal protein N'2C superfamily II helicase2C PriA
X					fig_82301.12.peg.459	Helicase PriA essential for oriC/DnaA-independent DNA replication
X					fig_82301.12.peg.460	Helicase PriA essential for oriC/DnaA-independent DNA replication
X					fig_82301.12.peg.461	hypothetical protein
		X			fig_82301.12.peg.462	hypothetical protein
X					fig_82301.12.peg.463	hypothetical protein
X					fig_82301.12.peg.464	Helicase PriA essential for oriC/DnaA-independent DNA replication
X					fig_82301.12.peg.465	hypothetical protein
X					fig_82301.12.peg.467	hypothetical protein
				X	fig_82301.12.peg.468	hypothetical protein
X					fig_82301.12.peg.469	Dihydroorotate dehydrogenase	Pyrimidine Biosynthesis
X					fig_82301.12.peg.47	DNA polymerase III beta subunit
X					fig_82301.12.peg.470	Ribonuclease III
X					fig_82301.12.peg.471	Aspartyl-tRNA(Asn) amidotransferase subunit A
X					fig_82301.12.peg.472	hypothetical protein
X					fig_82301.12.peg.473	3-oxoacyl-[acyl-carrier-protein] synthase2C KASII
X					fig_82301.12.peg.474	Acyl carrier protein
X					fig_82301.12.peg.475	hypothetical protein
X					fig_82301.12.peg.476	hypothetical protein
X					fig_82301.12.peg.479	hypothetical protein
		X			fig_82301.12.peg.481	tRNA-guanine transglycosylase
X					fig_82301.12.peg.482	NADH-ubiquinone oxidoreductase chain E
X					fig_82301.12.peg.483	membrane protein2C putative
X					fig_82301.12.peg.484	hypothetical protein
X					fig_82301.12.peg.485	hypothetical protein
X					fig_82301.12.peg.486	hypothetical protein
X					fig_82301.12.peg.487	hypothetical protein
X					fig_82301.12.peg.488	2-C-methyl-D-erythritol 4-phosphate cytidylyltransferase	Isoprene Biosynthesis, IspD
X					fig_82301.12.peg.489	Triosephosphate isomerase
X					fig_82301.12.peg.490	Phosphatidylserine decarboxylase	Lipid Biosynthesis/Metabolism
X					fig_82301.12.peg.491	CDP-diacylglycerol--serine O-phosphatidyltransferase	Lipid Biosynthesis/Metabolism
X					fig_82301.12.peg.493	hypothetical protein
X					fig_82301.12.peg.494	sodium/alanine symporter family protein	Secretion/Transport
	X				fig_82301.12.peg.496	hypothetical protein
X					fig_82301.12.peg.497	hypothetical protein
X					fig_82301.12.peg.499	hypothetical protein
X					fig_82301.12.peg.5	Phosphoribosylformylglycinamidine cyclo-ligase
X					fig_82301.12.peg.50	SSU ribosomal protein S1p
X					fig_82301.12.peg.500	hypothetical protein
X					fig_82301.12.peg.502	hypothetical protein
X					fig_82301.12.peg.504	Riboflavin kinase (EC 2.7.1.26) / FMN adenylyltransferase	Riboflavin Metabolism
X					fig_82301.12.peg.505	Lipoprotein signal peptidase
X					fig_82301.12.peg.506	zinc protease	Protease
X					fig_82301.12.peg.507	ZINC PROTEASE	Protease
X					fig_82301.12.peg.509	Na+/H+ ion antiporter family protein
X					fig_82301.12.peg.51	Bacterial nucleoid DNA-binding protein2C HupA family
X					fig_82301.12.peg.511	GMP synthase [glutamine-hydrolyzing]
X					fig_82301.12.peg.513	Seryl-tRNA synthetase
X					fig_82301.12.peg.514	hypothetical protein
X					fig_82301.12.peg.516	hypothetical protein
		X			fig_82301.12.peg.517	hypothetical protein
X					fig_82301.12.peg.519	major facilitator family transporter	Transport
X					fig_82301.12.peg.520	hypothetical protein
X					fig_82301.12.peg.521	KAP family P-loop domain protein
X					fig_82301.12.peg.524	Type IV secretory pathway2C VirB4 components	Secretion/Transport
X					fig_82301.12.peg.525	hypothetical protein
X					fig_82301.12.peg.526	hypothetical protein
X					fig_82301.12.peg.528	hypothetical protein
X					fig_82301.12.peg.53	hypothetical protein
X					fig_82301.12.peg.530	cytochrome b5612C putative
X					fig_82301.12.peg.531	Mitochondrial processing peptidase-like protein
X					fig_82301.12.peg.533	hypothetical protein
X					fig_82301.12.peg.534	hypothetical protein
X					fig_82301.12.peg.536	hypothetical protein
		X			fig_82301.12.peg.537	hypothetical protein
X					fig_82301.12.peg.539	hypothetical protein
X					fig_82301.12.peg.540	hypothetical protein
X					fig_82301.12.peg.541	hypothetical protein
X					fig_82301.12.peg.542	Protein export cytoplasm protein SecA ATPase RNA helicase	Secretion/Transport
X					fig_82301.12.peg.543	Ribonucleotide reductase of class Ia (aerobic)2C beta subunit
X					fig_82301.12.peg.544	small protein A
	X				fig_82301.12.peg.546	Thioredoxin
X					fig_82301.12.peg.547	ATP-dependent DNA helicase UvrD/PcrA
X					fig_82301.12.peg.548	Quinone oxidoreductase
X					fig_82301.12.peg.549	Isocitrate dehydrogenase [NAD]	TCA cycle
		X			fig_82301.12.peg.55	Intramembrane protease RasP/YluC2C implicated in cell division based on FtsL cleavage
X					fig_82301.12.peg.550	hypothetical protein
X					fig_82301.12.peg.553	hypothetical protein
X					fig_82301.12.peg.557	NADH-ubiquinone oxidoreductase chain I	Electron Transport
X					fig_82301.12.peg.558	Threonyl-tRNA synthetase
X					fig_82301.12.peg.559	Translation initiation factor 3
		X			fig_82301.12.peg.560	L-Proline/Glycine betaine transporter ProP	Amino Acid Transport
X					fig_82301.12.peg.562	hypothetical protein
X					fig_82301.12.peg.563	ABC transporter involved in cytochrome c biogenesis2C ATPase component CcmA
X					fig_82301.12.peg.564	hypothetical protein
		X			fig_82301.12.peg.568	hypothetical protein
X					fig_82301.12.peg.569	Pyridoxamine 5'-phosphate oxidase	Vitamin B6 Synthesis
X					fig_82301.12.peg.57	Outer membrane protein H precursor
		X			fig_82301.12.peg.570	hypothetical protein
X					fig_82301.12.peg.571	Forms the bulk of type IV secretion complex that spans outer membrane and periplasm (VirB9)	Secretion/Transport
X					fig_82301.12.peg.575	membrane protein CvpA2C putative
X					fig_82301.12.peg.576	hypothetical protein
X					fig_82301.12.peg.577	hypothetical protein
X					fig_82301.12.peg.578	Phenylalanyl-tRNA synthetase alpha chain
		X			fig_82301.12.peg.579	N-acetylglucosamine-1-phosphate uridyltransferase
X					fig_82301.12.peg.58	(3R)-hydroxymyristoyl-[acyl carrier protein] dehydratase	Lipid Biosynthesis
X					fig_82301.12.peg.580	hypothetical protein
		X			fig_82301.12.peg.582	LSU ribosomal protein L25p
X					fig_82301.12.peg.583	Peptidyl-tRNA hydrolase
X					fig_82301.12.peg.584	hypothetical protein
X					fig_82301.12.peg.586	hypothetical protein
X					fig_82301.12.peg.587	RNA polymerase sigma factor RpoD
X					fig_82301.12.peg.588	PH adaptation potassium efflux system protein C%3B sodium- potassium/hydrogen antiporter subunit C
X					fig_82301.12.peg.590	PH adaptation potassium efflux system protein B1%3B sodium- potassium/hydrogen antiporter subunit B1
		X			fig_82301.12.peg.591	Na(+) H(+) antiporter subunit G
X					fig_82301.12.peg.592	hypothetical protein
X					fig_82301.12.peg.594	hypothetical protein
X					fig_82301.12.peg.596	DNA mismatch repair protein MutL	DNA Repair
X					fig_82301.12.peg.597	ATP synthase gamma chain
		X			fig_82301.12.peg.598	TldE/PmbA protein2C part of proposed TldE/TldD proteolytic complex
	X				fig_82301.12.peg.599	Cold shock protein CspA
X					fig_82301.12.peg.6	Phosphoribosylaminoimidazole-succinocarboxamide synthase	Purine Biosythesis
X					fig_82301.12.peg.60	NADH dehydrogenase subunit 5	Electron Transport
		X			fig_82301.12.peg.602	DNA-directed RNA polymerase beta subunit	Transcription
X					fig_82301.12.peg.603	LSU ribosomal protein L7/L12 (P1/P2)
X					fig_82301.12.peg.604	LSU ribosomal protein L10p (P0)
X					fig_82301.12.peg.606	LSU ribosomal protein L11p (L12e)
X					fig_82301.12.peg.607	Transcription antitermination protein NusG
X					fig_82301.12.peg.608	Preprotein translocase subunit SecE	Secretion/Transport
		X			fig_82301.12.peg.61	Signal recognition particle2C subunit Ffh SRP54	Secretion/Transport
X					fig_82301.12.peg.610	SSU ribosomal protein S7p (S5e)
X					fig_82301.12.peg.613	D-alanine--D-alanine ligase	Peptidoglycan Synthesis, DDL
X					fig_82301.12.peg.614	YgjD/Kae1/Qri7 family2C required for N6-threonylcarbamoyl adenosine t(6)A37 modification in tRNA
X					fig_82301.12.peg.616	hypothetical protein
		X			fig_82301.12.peg.617	hypothetical protein
X					fig_82301.12.peg.618	hypothetical protein
X					fig_82301.12.peg.619	hypothetical protein
X					fig_82301.12.peg.62	hypothetical protein
X					fig_82301.12.peg.621	Dihydrodipicolinate synthase	Amino Acid Biosynthesis/Metabolism
	X				fig_82301.12.peg.622	hypothetical protein
X					fig_82301.12.peg.624	hypothetical protein
X					fig_82301.12.peg.625	Cysteine desulfurase	Iron-Sulfur cluster formation
X					fig_82301.12.peg.627	hypothetical protein
X					fig_82301.12.peg.628	hypothetical protein
	X				fig_82301.12.peg.629	hypothetical protein
X					fig_82301.12.peg.63	Sigma cross-reacting protein 27A
X					fig_82301.12.peg.630	hypothetical protein
		X			fig_82301.12.peg.631	hypothetical protein
X					fig_82301.12.peg.632	hypothetical protein
X					fig_82301.12.peg.633	hypothetical protein
X					fig_82301.12.peg.634	hypothetical protein
		X			fig_82301.12.peg.639	Peptidyl-prolyl cis-trans isomerase ppiD	Protein Transport
X					fig_82301.12.peg.640	hypothetical protein
X					fig_82301.12.peg.641	Transcription termination factor Rho
X					fig_82301.12.peg.643	dioxygenase2C putative
			X		fig_82301.12.peg.644	hypothetical protein
	X				fig_82301.12.peg.645	LSU ribosomal protein L36p
X					fig_82301.12.peg.646	Hypothetical protein DUF2999
X					fig_82301.12.peg.647	Cytochrome c-type biogenesis protein CcmC2C putative heme lyase for CcmE
X					fig_82301.12.peg.649	hypothetical protein
X					fig_82301.12.peg.650	hypothetical protein
X					fig_82301.12.peg.651	hypothetical protein
X					fig_82301.12.peg.652	NADH-ubiquinone oxidoreductase chain J	Electron Transport
X					fig_82301.12.peg.653	hypothetical protein
X					fig_82301.12.peg.654	NADH-ubiquinone oxidoreductase chain K
X					fig_82301.12.peg.655	NADH-ubiquinone oxidoreductase chain L
X					fig_82301.12.peg.656	NADH-ubiquinone oxidoreductase chain M
				X	fig_82301.12.peg.657	hypothetical protein
X					fig_82301.12.peg.658	NADH-ubiquinone oxidoreductase chain N	Electron Transport
X					fig_82301.12.peg.659	Biotin-protein ligase (EC 6.3.4.15) / Biotin operon repressor
X					fig_82301.12.peg.66	hypothetical protein
X					fig_82301.12.peg.660	hypothetical protein
X					fig_82301.12.peg.661	Cytochrome c-type biogenesis protein CcmE2C heme chaperone	Heme Chaperone
X					fig_82301.12.peg.662	LSU ribosomal protein L32p
X					fig_82301.12.peg.664	3-oxoacyl-[acyl-carrier-protein] synthase2C KASIII
X					fig_82301.12.peg.666	Xaa-Pro aminopeptidase	Aminopeptidase
X					fig_82301.12.peg.668	Diaminohydroxyphosphoribosylaminopyrimidine deaminase	Riboflavin Metabolism
X					fig_82301.12.peg.669	hypothetical protein
		X			fig_82301.12.peg.67	4-hydroxy-3-methylbut-2-enyl diphosphate reductase	Isoprene Biosynthesis, IspH
		X			fig_82301.12.peg.670	hypothetical protein
		X			fig_82301.12.peg.671	hypothetical protein
X					fig_82301.12.peg.674	Lipoprotein releasing system ATP-binding protein LolD
X					fig_82301.12.peg.677	hypothetical protein
		X			fig_82301.12.peg.678	tRNA pseudouridine synthase B
X					fig_82301.12.peg.679	hypothetical protein
X					fig_82301.12.peg.68	4-hydroxy-3-methylbut-2-enyl diphosphate reductase	Isoprene Biosynthesis, IspH
X					fig_82301.12.peg.682	Ribulose-phosphate 3-epimerase	Carbohydrate Metabolism/Pentose Phosphate Pathway
X					fig_82301.12.peg.683	hypothetical protein
X					fig_82301.12.peg.686	Bis(5'-nucleosyl)-tetraphosphatase (asymmetrical)
X					fig_82301.12.peg.687	NADH ubiquinone oxidoreductase chain A	Electron Transport
X					fig_82301.12.peg.689	NADH-ubiquinone oxidoreductase chain C
X					fig_82301.12.peg.69	putrescine-ornithine antiporter
X					fig_82301.12.peg.692	Adenosine (5')-pentaphospho-(5'')-adenosine pyrophosphohydrolase
X					fig_82301.12.peg.695	Aspartokinase	Amino Acid Biosynthesis/Metabolism
X					fig_82301.12.peg.696	Dihydrofolate synthase	Folate Biosynthesis
X					fig_82301.12.peg.697	ABC-type transport system involved in resistance to organic solvents2C auxiliary component
	X				fig_82301.12.peg.698	Periplasmic thiol:disulfide interchange protein DsbA
X					fig_82301.12.peg.699	hypothetical protein
	X				fig_82301.12.peg.7	tRNA (Guanine37-N1) -methyltransferase
X					fig_82301.12.peg.70	putrescine-ornithine antiporter
X					fig_82301.12.peg.700	O-methyltransferase family protein
		X			fig_82301.12.peg.701	Glutathione S-transferase family protein	Glutathione Metabolism
X					fig_82301.12.peg.703	hypothetical protein
	X				fig_82301.12.peg.704	surface antigen Wsp
X					fig_82301.12.peg.705	RNA polymerase sigma factor RpoH
X					fig_82301.12.peg.707	Histidyl-tRNA synthetase
X					fig_82301.12.peg.708	NifU protein
X					fig_82301.12.peg.709	Amidophosphoribosyltransferase
X					fig_82301.12.peg.71	hypothetical protein
X					fig_82301.12.peg.710	hypothetical protein
X					fig_82301.12.peg.711	hypothetical protein
X					fig_82301.12.peg.712	hypothetical protein
X					fig_82301.12.peg.713	RecB family exonuclease
		X			fig_82301.12.peg.714	Phosphoribosylformylglycinamidine synthase2C PurS subunit	Purine Biosythesis
X					fig_82301.12.peg.715	hypothetical protein
X					fig_82301.12.peg.716	hypothetical protein
		X			fig_82301.12.peg.718	hypothetical protein
X					fig_82301.12.peg.719	hypothetical protein
X					fig_82301.12.peg.720	hypothetical protein
X					fig_82301.12.peg.721	hypothetical protein
X					fig_82301.12.peg.722	Ser/Thr protein phosphatase family protein2C putative
X					fig_82301.12.peg.725	Forms the bulk of type IV secretion complex that spans outer membrane and periplasm (VirB9)	Secretion/Transport
X					fig_82301.12.peg.726	Inner membrane protein forms channel for type IV secretion of T-DNA complex (VirB10)	Secretion/Transport
X					fig_82301.12.peg.727	ATPase required for both assembly of type IV secretion complex and secretion of T-DNA complex2C VirB11	Secretion/Transport
		X			fig_82301.12.peg.728	Coupling protein VirD42C ATPase required for T-DNA transfer	Secretion/Transport
X					fig_82301.12.peg.729	surface antigen Wsp paralog
		X			fig_82301.12.peg.73	Phosphoribosylaminoimidazole carboxylase ATPase subunit	Purine Biosythesis
X					fig_82301.12.peg.731	hypothetical protein
X					fig_82301.12.peg.732	hypothetical protein
X					fig_82301.12.peg.733	hypothetical protein
		X			fig_82301.12.peg.735	Translation initiation factor 1
		X			fig_82301.12.peg.74	ApaG protein
		X			fig_82301.12.peg.740	Cytochrome c heme lyase subunit CcmF
				X	fig_82301.12.peg.743	hypothetical protein
		X			fig_82301.12.peg.745	SSU ribosomal protein S4p (S9e)
X					fig_82301.12.peg.746	Believed to be involved in assembly of Fe-S clusters
X					fig_82301.12.peg.747	hypothetical protein
X					fig_82301.12.peg.748	Conserved domain protein
X					fig_82301.12.peg.749	LSU ribosomal protein L28p
X					fig_82301.12.peg.750	Lipoate synthase
X					fig_82301.12.peg.754	Pole remodelling regulatory diguanylate cyclase
		X			fig_82301.12.peg.756	Dihydrolipoamide dehydrogenase
X					fig_82301.12.peg.758	Pole remodelling regulatory diguanylate cyclase
X					fig_82301.12.peg.759	possible periplasmic protein
X					fig_82301.12.peg.760	hypothetical protein
X					fig_82301.12.peg.764	ATP-dependent protease La	Protease
X					fig_82301.12.peg.765	hypothetical protein
X					fig_82301.12.peg.766	hypothetical protein
X					fig_82301.12.peg.767	Putative permease often clustered with de novo purine synthesis	Purine Biosythesis
X					fig_82301.12.peg.768	Chromosomal replication initiator protein DnaA
X					fig_82301.12.peg.77	hypothetical protein
X					fig_82301.12.peg.770	Tyrosine recombinase XerD	DNA Integration
X					fig_82301.12.peg.771	1-acyl-sn-glycerol-3-phosphate acyltransferase
X					fig_82301.12.peg.773	Citrate synthase (si)	TCA cycle
X					fig_82301.12.peg.775	DNA polymerase III epsilon subunit
X					fig_82301.12.peg.776	Transporter
X					fig_82301.12.peg.777	Protein export cytoplasm chaperone protein
X					fig_82301.12.peg.778	SSU ribosomal protein S21p
X					fig_82301.12.peg.779	Succinyl-CoA ligase [ADP-forming] beta chain
X					fig_82301.12.peg.783	hypothetical protein
X					fig_82301.12.peg.784	hypothetical protein
X					fig_82301.12.peg.785	hypothetical protein
X					fig_82301.12.peg.786	hypothetical protein
X					fig_82301.12.peg.788	hypothetical protein
X					fig_82301.12.peg.79	Glutathione-regulated potassium-efflux system protein KefKL
		X			fig_82301.12.peg.790	hypothetical protein
X					fig_82301.12.peg.792	SSU ribosomal protein S6p
X					fig_82301.12.peg.793	SSU ribosomal protein S18p
X					fig_82301.12.peg.796	hypothetical protein
X					fig_82301.12.peg.797	Conserved domain protein
X					fig_82301.12.peg.798	LSU ribosomal protein L33p
X					fig_82301.12.peg.799	Ribonuclease E
X					fig_82301.12.peg.8	LSU ribosomal protein L19p
X					fig_82301.12.peg.802	LSU ribosomal protein L21p
		X			fig_82301.12.peg.803	LSU ribosomal protein L27p
X					fig_82301.12.peg.805	hypothetical protein
X					fig_82301.12.peg.806	Cytochrome c oxidase polypeptide III	Electron Transport
				X	fig_82301.12.peg.808	Crossover junction endodeoxyribonuclease RuvC	DNA Recombination
		X			fig_82301.12.peg.809	BolA-like protein2C putative
X					fig_82301.12.peg.812	L-Proline/Glycine betaine transporter ProP	Amino Acid Transport
X					fig_82301.12.peg.813	hypothetical protein
X					fig_82301.12.peg.814	tRNA-specific adenosine-34 deaminase
			X		fig_82301.12.peg.816	preprotein translocase2C SecG subunit	Secretion/Transport
X					fig_82301.12.peg.817	ATP-dependent nuclease subunit A
		X			fig_82301.12.peg.818	4-diphosphocytidyl-2-C-methyl-D-erythritol kinase	Isoprene Biosynthesis, IspE
	X				fig_82301.12.peg.819	hypothetical protein
X					fig_82301.12.peg.82	GTPase and tRNA-U34 5-formylation enzyme TrmE
X					fig_82301.12.peg.820	zinc ABC transporter2C permease protein
X					fig_82301.12.peg.822	Dihydrodipicolinate reductase	Lysine Biosynthesis
X					fig_82301.12.peg.823	Phosphate transport ATP-binding protein PstB
		X			fig_82301.12.peg.824	1-deoxy-D-xylulose 5-phosphate reductoisomerase	Isoprene Biosynthesis, IspC
X					fig_82301.12.peg.827	Pyruvate dehydrogenase E1 component alpha subunit	TCA cycle
X					fig_82301.12.peg.828	Ribosomal large subunit pseudouridine synthase C
		X			fig_82301.12.peg.829	Methionine transporter MetT
X					fig_82301.12.peg.83	Parvulin-like peptidyl-prolyl isomerase
X					fig_82301.12.peg.832	hypothetical protein
X					fig_82301.12.peg.833	hypothetical protein
X					fig_82301.12.peg.834	Ubiquinone/menaquinone biosynthesis methyltransferase UbiE
X					fig_82301.12.peg.835	hypothetical protein
X					fig_82301.12.peg.836	ATP synthase delta chain
		X			fig_82301.12.peg.838	Transcription elongation factor GreA
X					fig_82301.12.peg.839	32C4-dihydroxy-2-butanone 4-phosphate synthase	Riboflavin Biosynthesis
X					fig_82301.12.peg.840	Zinc metalloprotease	Protease
	X				fig_82301.12.peg.841	hypothetical protein
X					fig_82301.12.peg.842	3-oxoacyl-[acyl-carrier protein] reductase	Lipid Biosynthesis/Metabolism
X					fig_82301.12.peg.844	hypothetical protein
X					fig_82301.12.peg.847	Heme O synthase2C protoheme IX farnesyltransferase	Heme Biosynthesis
X					fig_82301.12.peg.848	hypothetical protein
X					fig_82301.12.peg.849	Ribonuclease HI
		X			fig_82301.12.peg.850	conserved hypothetical protein
	X				fig_82301.12.peg.855	hypothetical protein
X					fig_82301.12.peg.857	Mg/Co/Ni transporter MgtE / CBS domain
X					fig_82301.12.peg.858	Pyruvate dehydrogenase E1 component beta subunit	TCA cycle
X					fig_82301.12.peg.859	hypothetical protein
X					fig_82301.12.peg.86	hypothetical protein
		X			fig_82301.12.peg.862	hypothetical protein
X					fig_82301.12.peg.863	hypothetical protein
X					fig_82301.12.peg.864	hypothetical protein
X					fig_82301.12.peg.866	Coproporphyrinogen III oxidase2C aerobic	Heme Biosynthesis
X					fig_82301.12.peg.868	hypothetical protein
X					fig_82301.12.peg.87	hypothetical protein
X					fig_82301.12.peg.870	hypothetical protein
X					fig_82301.12.peg.871	D-alanyl-D-alanine carboxypeptidase	Carboxypeptidase
X					fig_82301.12.peg.88	Thymidylate synthase thyX	Nucleotide Biosynthesis
X					fig_82301.12.peg.90	Holo-[acyl-carrier protein] synthase	Fatty Acid Biosynthesis
	X				fig_82301.12.peg.93	hypothetical protein
X					fig_82301.12.peg.94	Cell division protein FtsI [Peptidoglycan synthetase]
X					fig_82301.12.peg.97	hypothetical protein
X					fig_82301.12.peg.98	Hemolysins and related proteins containing CBS domains
X					fig_82301.12.peg.99	Acetylornithine aminotransferase	Amino Acid Biosynthesis/Metabolism
