# Supplementary material for: Concurrent transcriptional profiling of Dirofilaria immitis and its Wolbachia endosymbiont throughout the nematode life cycle reveals coordinated gene expression
Source: BMC Genomics. 2014 Nov 29;15(1):1041. doi: 10.1186/1471-2164-15-1041 (PMC4289336; doi:10.1186/1471-2164-15-1041)
Supplement: Supplementary file 13 — Additional file 13: Table S9: FPKM values for wDi transcriptome throughout D. immitis life cycle stages. (XLSX 125 KB) [file 12864_2014_6864_MOESM13_ESM.xlsx]

## Sheet: Sheet1
wDi Gene ID	AF	AM	mf	L3	L4	Annotation
fig_82301.12.peg.1	173.987	137.164	796.527	311.039	0	Uroporphyrinogen III decarboxylase
fig_82301.12.peg.10	241.893	194.591	3430.42	0	0	Phosphoribosylformylglycinamidine synthase2C glutamine amidotransferase subunit
fig_82301.12.peg.100	2926.57	9613.29	1087.98	0	0	hypothetical protein
fig_82301.12.peg.101	0	0	725.919	0	0	hypothetical protein
fig_82301.12.peg.102	224.609	348.961	1414.55	135.654	1334.87	Signal peptidase I
fig_82301.12.peg.103	158.642	48.6858	1224.94	47.315	429.775	Chaperone protein HscA
fig_82301.12.peg.104	0	0	894.17	0	1109.64	Chaperone protein HscB
fig_82301.12.peg.105	292.238	0	1000.6	0	0	Iron binding protein IscA for iron-sulfur cluster assembly
fig_82301.12.peg.106	386.618	406.392	1877.88	0	0	Iron-sulfur cluster assembly scaffold protein IscU
fig_82301.12.peg.107	186.415	217.722	755.605	52.8979	1761.78	Signal recognition particle receptor protein FtsY (alpha subunit)
fig_82301.12.peg.108	1152.11	1932.5	711.798	939.045	0	SSU ribosomal protein S16p
fig_82301.12.peg.109	241.78	327.027	718.538	317.819	274.937	Octaprenyl-diphosphate synthase / Dimethylallyltransferase / Geranyltranstransferase/ Geranylgeranyl pyrophosphate synthetase
fig_82301.12.peg.11	169.898	93.0145	1163.57	0	684.239	Octanoate-[acyl-carrier-protein]-protein-N-octanoyltransferase
fig_82301.12.peg.110	266.364	530.279	1121.78	206.14	2028.45	Heat shock protein GrpE
fig_82301.12.peg.111	173.413	145.438	1221.02	47.1145	142.651	Tryptophanyl-tRNA synthetase
fig_82301.12.peg.112	68.5374	35.3151	721.243	0	597.511	Phenylalanyl-tRNA synthetase beta chain
fig_82301.12.peg.113	0	0	1288.66	7640.48	0	hypothetical protein
fig_82301.12.peg.114	115.87	217.493	1130.06	105.685	479.981	Deoxycytidine triphosphate deaminase
fig_82301.12.peg.115	75.123	219.348	1213	106.586	1774.94	conserved domain protein
fig_82301.12.peg.116	162.243	365.446	697.329	88.7892	224.027	Replicative DNA helicase
fig_82301.12.peg.117	185.05	318.403	1937.3	112.523	340.692	Methionyl-tRNA synthetase
fig_82301.12.peg.118	121.859	160.114	1304.25	116.704	412.244	Ribose 5-phosphate isomerase B / 3-demethylubiquinone-9 3-methyltransferase
fig_82301.12.peg.119	54.449	74.0094	2574.48	71.9256	1342.93	DNA primase
fig_82301.12.peg.12	111.03	94.1202	1541.87	0	0	GTP-binding protein Obg
fig_82301.12.peg.120	124.478	133.515	1382.44	64.8778	0	DNA recombination protein RmuC
fig_82301.12.peg.121	106.986	63.8967	883.952	124.195	188.016	Folate-dependent protein for Fe/S cluster synthesis/repair in oxidative stress
fig_82301.12.peg.122	1713.75	2918.94	4226.01	810.501	0	Heat shock protein 60 family co-chaperone GroES
fig_82301.12.peg.123	1441.91	1859.17	817.139	430.196	2344.55	Heat shock protein 60 family chaperone GroEL
fig_82301.12.peg.124	1219.51	1991.1	1717.66	1059.66	4533.61	Heat shock protein 60 family chaperone GroEL
fig_82301.12.peg.125	185.214	110.617	957.635	322.509	0	hypothetical protein
fig_82301.12.peg.126	241.026	287.902	829.211	0	0	Periplasmic divalent cation tolerance protein cutA
fig_82301.12.peg.127	95.9335	81.3228	627.928	0	358.939	hypothetical protein
fig_82301.12.peg.128	2440.14	10687.3	2016.41	0	0	hypothetical protein
fig_82301.12.peg.129	176.497	278.287	2210.5	180.301	545.907	HflK protein
fig_82301.12.peg.13	153.41	287.959	443.606	139.925	2436.04	Enolase
fig_82301.12.peg.130	162.2	115.2	1000.66	167.935	169.488	HflC protein
fig_82301.12.peg.131	135.465	30.1681	698.649	117.275	6480.19	HtrA protease/chaperone protein
fig_82301.12.peg.132	0	0	3035.96	0	0	hypothetical protein
fig_82301.12.peg.133	313.937	416.659	2523.78	161.971	306.505	hypothetical protein
fig_82301.12.peg.134	2635.02	1573.75	1052.47	3058.87	0	hypothetical protein
fig_82301.12.peg.135	495.572	0	2598.07	0	0	hypothetical protein
fig_82301.12.peg.136	95.5418	66.0714	755.063	32.1056	97.2077	hypothetical protein
fig_82301.12.peg.137	96.7226	133.776	1510.09	0	98.4091	Exodeoxyribonuclease III
fig_82301.12.peg.138	100.249	65.8602	954.425	64.0059	581.382	Uroporphyrinogen-III synthase
fig_82301.12.peg.139	91.0953	94.4946	1292.6	91.8341	741.469	TldD protein2C part of proposed TldE/TldD proteolytic complex
fig_82301.12.peg.14	100.617	30.7451	526.964	59.7589	633.274	UDP-N-acetylmuramate--alanine ligase
fig_82301.12.peg.140	241.346	429.983	1509.77	261.173	0	conserved hypothetical protein
fig_82301.12.peg.141	141.754	133.04	368.925	80.8087	562.738	DNA polymerase I
fig_82301.12.peg.142	0	0	775.713	0	0	hypothetical protein
fig_82301.12.peg.143	0	7144.29	2552.49	0	0	hypothetical protein
fig_82301.12.peg.144	139.078	239.658	1698.12	116.455	484.821	ATP-dependent hsl protease ATP-binding subunit HslU
fig_82301.12.peg.145	164.399	135.006	1249.28	262.41	0	ATP-dependent protease HslV
fig_82301.12.peg.146	113.425	120.838	789.493	0	118.522	Glutamate--cysteine ligase (EC 6.3.2.2)2C divergent2C of Alpha- and Beta-proteobacteria type
fig_82301.12.peg.147	183.574	120.602	1911.1	117.206	887.181	hypothetical protein
fig_82301.12.peg.148	132.52	94.1202	816.588	274.411	0	Ferrochelatase2C protoheme ferro-lyase
fig_82301.12.peg.149	132.619	0	625.697	62.7209	379.807	hypothetical protein
fig_82301.12.peg.15	153.639	0	545.559	78.4752	118.802	Rare lipoprotein A
fig_82301.12.peg.150	446.991	533.924	597.856	345.927	0	Nucleoside diphosphate kinase
fig_82301.12.peg.151	38.6503	0	1072.11	0	0	Zinc ABC transporter2C periplasmic-binding protein ZnuA
fig_82301.12.peg.152	103.737	286.956	690.021	139.438	0	Zinc ABC transporter2C ATP-binding protein ZnuC
fig_82301.12.peg.153	131.526	94.2637	1225.93	0	0	Ubiquinone biosynthesis monooxygenase UbiB
fig_82301.12.peg.154	5989.03	13490	12306.8	26220.5	0	hypothetical protein
fig_82301.12.peg.155	141.676	97.9753	2042.39	95.2167	1585.61	Orotate phosphoribosyltransferase
fig_82301.12.peg.156	0	0	1016.73	0	0	hypothetical protein
fig_82301.12.peg.157	94.0065	29.4091	5919.5	0	173.073	Protein-export membrane protein SecD
fig_82301.12.peg.158	52.1383	57.0885	1411.58	0	83.9916	Porphobilinogen deaminase
fig_82301.12.peg.159	90.0427	0	5020.23	54.7519	0	UDP-N-acetylenolpyruvoylglucosamine reductase
fig_82301.12.peg.16	1486.72	0	1198.32	0	0	hypothetical protein
fig_82301.12.peg.160	971.896	0	562.162	0	0	hypothetical protein
fig_82301.12.peg.161	0	0	477.309	0	0	hypothetical protein
fig_82301.12.peg.162	157.535	103.495	5448.01	0	4263.49	hypothetical protein
fig_82301.12.peg.163	95.083	0	862.958	34.6901	1207.88	1-hydroxy-2-methyl-2-(E)-butenyl 4-diphosphate synthase
fig_82301.12.peg.164	101.322	145.233	1442.55	0	534.184	Translation elongation factor LepA
fig_82301.12.peg.165	128.109	194.222	915.191	157.295	1666.88	Malonyl-CoA decarboxylase
fig_82301.12.peg.166	4066.9	0	1268.55	0	0	hypothetical protein
fig_82301.12.peg.167	65.1728	57.0885	776.451	0	0	peptidase2C M23/M37 family
fig_82301.12.peg.168	125.577	0	859.7	69.7191	211.092	hypothetical protein
fig_82301.12.peg.169	181.186	0	5255.61	70.1103	3502.56	competence lipoprotein ComL2C putative
fig_82301.12.peg.17	67.3984	147.595	7660	0	0	rRNA small subunit methyltransferase H
fig_82301.12.peg.170	971.896	4256.69	1328.67	0	0	hypothetical protein
fig_82301.12.peg.171	2194.92	0	1057.97	0	0	hypothetical protein
fig_82301.12.peg.172	112.344	227.096	1761.42	0	0	CDP-diacylglycerol--glycerol-3-phosphate 3-phosphatidyltransferase
fig_82301.12.peg.173	119.534	523.535	3040.25	127.199	2503.32	NADP-dependent malic enzyme
fig_82301.12.peg.174	683.68	998.123	4131.19	0	16153.4	YrbA protein
fig_82301.12.peg.175	215.543	629.355	4037.28	0	0	Uncharacterized monothiol glutaredoxin ycf64-like
fig_82301.12.peg.176	185.328	187.315	643.961	36.4081	1543.29	Ubiquinol--cytochrome c reductase2C cytochrome B subunit
fig_82301.12.peg.177	177.704	412.044	1403.4	266.962	606.221	ubiquinol cytochrome C oxidoreductase2C cytochrome C1 subunit
fig_82301.12.peg.178	116.983	133.659	716.643	0	229.421	Excinuclease ABC subunit B
fig_82301.12.peg.179	98.2775	71.739	1064.18	0	0	Alternative Folylglutamate Synthase
fig_82301.12.peg.18	225.034	234.202	923.561	142.255	43.0712	22C3-bisphosphoglycerate-independent phosphoglycerate mutase
fig_82301.12.peg.180	215.596	298.188	1507.79	0	877.419	Dihydrofolate reductase
fig_82301.12.peg.181	152.73	70.4129	683.679	68.4303	103.595	Dihydropteroate synthase
fig_82301.12.peg.182	162.451	194.045	1056.71	0	856.468	Dihydroneopterin aldolase
fig_82301.12.peg.183	388.238	340.079	973.356	330.504	500.342	PqqC-like protein
fig_82301.12.peg.184	163.841	83.6026	1221.56	121.873	1168.51	DNA ligase
fig_82301.12.peg.185	108.591	71.341	719.662	0	0	5-nucleotidase SurE
fig_82301.12.peg.186	161.27	219.747	1934.13	76.2713	207.838	2-oxoglutarate dehydrogenase E1 component
fig_82301.12.peg.187	96.7845	0	916.983	0	1870.97	DsbA-like disulfide oxidoreductase
fig_82301.12.peg.188	116.55	240.217	1203.35	0	618.486	3-polyprenyl-4-hydroxybenzoate carboxy-lyase
fig_82301.12.peg.189	140.755	231.178	1124.09	112.335	1360.49	Endonuclease Nuc
fig_82301.12.peg.19	83.0507	49.6015	842.159	96.4098	145.953	Malonyl CoA-acyl carrier protein transacylase
fig_82301.12.peg.190	174.101	33.6407	3314.46	130.774	395.951	Chromosomal replication initiator protein DnaA
fig_82301.12.peg.191	907.822	0	1214.5	0	0	hypothetical protein
fig_82301.12.peg.192	145.197	0	1100.33	0	323.866	Putative glutamine synthetase2C Rickettsiales type
fig_82301.12.peg.193	0	0	770.639	0	0	hypothetical protein
fig_82301.12.peg.194	1404.25	0	920.916	0	0	hypothetical protein
fig_82301.12.peg.195	271.079	384.116	1246.32	169.682	1952.27	Adenylosuccinate synthetase
fig_82301.12.peg.196	3313.12	2560.72	1370.08	4977.24	0	hypothetical protein
fig_82301.12.peg.197	109.673	160.114	997.134	0	294.46	Bicyclomycin resistance protein
fig_82301.12.peg.198	89.1802	80.8117	7727.55	0	118.894	2-octaprenyl-6-methoxyphenol hydroxylase
fig_82301.12.peg.199	155.386	0	856.932	0	872.073	Scaffold protein for [4Fe-4S] cluster assembly ApbC2C MRP-like
fig_82301.12.peg.2	159.089	74.6544	1804.38	0	0	Hemolysin TlyC2C contains CBS domains
fig_82301.12.peg.20	2252.87	0	5371.31	3196.41	0	LSU ribosomal protein L31p
fig_82301.12.peg.200	4460.15	6511.49	1871.13	0	0	hypothetical protein
fig_82301.12.peg.201	351.062	0	4158.49	0	0	hypothetical protein
fig_82301.12.peg.202	1755.31	0	1538.21	0	0	hypothetical protein
fig_82301.12.peg.203	101.36	107.984	1825.85	69.9627	476.617	tRNA nucleotidyltransferase
fig_82301.12.peg.204	1463.28	0	562.375	0	0	hypothetical protein
fig_82301.12.peg.205	194.889	0	2247.11	0	0	hypothetical protein
fig_82301.12.peg.206	98.1129	171.885	1809.19	208.807	379.33	GTP-binding and nucleic acid-binding protein YchF
fig_82301.12.peg.207	991.144	6511.49	854.76	0	0	hypothetical protein
fig_82301.12.peg.208	905.866	5951.24	1015.26	0	0	hypothetical protein
fig_82301.12.peg.209	169.678	371.576	1949.1	0	390.487	Fructose-12C6-bisphosphatase2C GlpX type
fig_82301.12.peg.21	238.158	521.539	0	63.3569	383.658	NAD kinase
fig_82301.12.peg.210	0	0	999.343	0	0	hypothetical protein
fig_82301.12.peg.211	163.46	172.448	1671.08	76.1784	1037.92	Pyruvate2Cphosphate dikinase
fig_82301.12.peg.212	0	0	2782.46	0	0	hypothetical protein
fig_82301.12.peg.213	239.547	0	796.687	0	0	hypothetical protein
fig_82301.12.peg.214	1631.2	0	575.885	0	0	hypothetical protein
fig_82301.12.peg.215	44.2757	145.438	1062.94	0	0	Predicted glutamine amidotransferases
fig_82301.12.peg.216	226.388	0	594.112	0	0	Phosphopantetheine adenylyltransferase
fig_82301.12.peg.217	871.04	0	704.286	0	0	hypothetical protein
fig_82301.12.peg.218	76.216	91.0389	1371.63	0	937.589	Phosphatidate cytidylyltransferase
fig_82301.12.peg.219	130.274	85.5856	850.803	0	251.836	Undecaprenyl pyrophosphate synthetase
fig_82301.12.peg.22	0	0	1154.73	0	0	hypothetical protein
fig_82301.12.peg.220	731.642	0	610.903	0	0	hypothetical protein
fig_82301.12.peg.221	157.252	108.747	1207.69	0	479.981	Ribosome recycling factor
fig_82301.12.peg.222	140.39	283.79	3824.87	275.799	730.671	Uridylate kinase
fig_82301.12.peg.223	277.421	347.155	1442.98	112.46	1191.76	Translation elongation factor Ts
fig_82301.12.peg.224	230.549	121.17	1324.03	117.759	623.952	SSU ribosomal protein S2p (SAe)
fig_82301.12.peg.225	102.944	111.683	3200.46	36.1796	54.7715	Carbamoyl-phosphate synthase large chain
fig_82301.12.peg.226	226.784	70.9474	1431.93	68.9498	1878.87	Short-chain alcohol dehydrogenase family enzyme
fig_82301.12.peg.227	132.222	62.0468	1722.5	241.199	182.573	Inner membrane protein YihY2C formerly thought to be RNase BN
fig_82301.12.peg.228	0	0	1147.24	0	12525.3	hypothetical protein
fig_82301.12.peg.229	232.38	369.082	1496.63	163.041	1678.4	Phosphomannomutase
fig_82301.12.peg.23	907.822	0	1321.84	0	0	hypothetical protein
fig_82301.12.peg.230	108.335	230.83	872.386	74.7769	0	Lipoprotein releasing system transmembrane protein LolC
fig_82301.12.peg.231	773.202	0	15385.1	0	9964.67	hypothetical protein
fig_82301.12.peg.232	222.526	76.9433	0	74.7769	452.812	hypothetical protein
fig_82301.12.peg.233	197.955	236.454	3567.15	0	347.884	Succinate dehydrogenase hydrophobic membrane anchor protein
fig_82301.12.peg.234	1110.44	0	563.844	0	0	Succinate dehydrogenase subunit C sdhC
fig_82301.12.peg.235	0	0	1005.78	0	0	hypothetical protein
fig_82301.12.peg.236	95.06	113.548	647.903	110.351	0	hypothetical protein
fig_82301.12.peg.237	156.59	121.029	2683.56	235.242	534.191	Smr domain family protein
fig_82301.12.peg.238	66.8743	0	901.973	65.688	0	23S rRNA (guanosine-2'-O-) -methyltransferase rlmB
fig_82301.12.peg.239	627.034	222.67	1501.88	1009.87	655.209	membrane protein
fig_82301.12.peg.24	1358.8	0	1867.96	5783.68	17511.6	hypothetical protein
fig_82301.12.peg.240	215.543	314.678	456.302	917.453	2777.82	Cytochrome oxidase biogenesis protein Cox11-CtaG2C copper delivery to Cox1
fig_82301.12.peg.241	2723.47	0	1184.35	0	0	hypothetical protein
fig_82301.12.peg.242	3302.62	8678.84	861.821	0	0	hypothetical protein
fig_82301.12.peg.243	144.321	284.443	619.167	92.1446	209.243	Phosphate ABC transporter2C periplasmic phosphate-binding protein PstS
fig_82301.12.peg.244	382.076	228.192	1100.82	0	5371.65	LSU ribosomal protein L17p
fig_82301.12.peg.245	223.52	419.558	1004.02	203.872	3086.38	SSU ribosomal protein S11p (S14e)
fig_82301.12.peg.246	265.142	232.253	422.272	225.714	2733.62	SSU ribosomal protein S13p (S18e)
fig_82301.12.peg.247	98.36	86.1591	1269.19	0	633.809	Adenylate kinase
fig_82301.12.peg.248	119.971	137.073	689.017	133.213	554.589	Preprotein translocase secY subunit
fig_82301.12.peg.249	307.04	288.165	756.406	0	211.981	LSU ribosomal protein L15p (L27Ae)
fig_82301.12.peg.25	120.453	139.647	1016.21	45.2384	205.456	Ferric iron ABC transporter2C iron-binding protein
fig_82301.12.peg.250	312.801	373.636	954.762	0	4764.18	SSU ribosomal protein S5p (S2e)
fig_82301.12.peg.251	511.475	216.788	409.044	421.369	0	LSU ribosomal protein L18p (L5e)
fig_82301.12.peg.252	145.625	112.554	831.889	109.385	0	LSU ribosomal protein L6p (L9e)
fig_82301.12.peg.253	304.511	600.161	993.084	777.684	882.988	SSU ribosomal protein S8p (S15Ae)
fig_82301.12.peg.254	216.182	0	546.978	690.129	0	SSU ribosomal protein S14p (S29e)
fig_82301.12.peg.255	273.12	170.887	3074.13	166.075	2514.18	LSU ribosomal protein L5p (L11e)
fig_82301.12.peg.256	343.181	322.083	695.43	0	0	LSU ribosomal protein L24p (L26e)
fig_82301.12.peg.257	448.069	490.611	613.098	0	360.906	LSU ribosomal protein L14p
fig_82301.12.peg.258	915.977	1604.71	818.869	779.764	3541.4	SSU ribosomal protein S17p (S11e)
fig_82301.12.peg.259	580.707	1271.68	1295.2	0	7483.88	LSU ribosomal protein L29p (L35e)
fig_82301.12.peg.26	2723.47	0	1203.56	0	0	hypothetical protein
fig_82301.12.peg.260	417.902	549.096	2671.13	355.757	269.286	LSU ribosomal protein L16p
fig_82301.12.peg.261	274.102	369.386	850.847	0	271.73	SSU ribosomal protein S3p (S3e)
fig_82301.12.peg.262	336.159	779.454	4021.85	252.503	382.258	LSU ribosomal protein L22p (L17e)
fig_82301.12.peg.263	773.409	441.83	1888.9	1288.17	1950.13	SSU ribosomal protein S19p (S15e)
fig_82301.12.peg.264	339.999	372.281	7728.82	361.799	1825.73	LSU ribosomal protein L2p (L8e)
fig_82301.12.peg.265	359.242	0	506.668	417.028	1893.99	LSU ribosomal protein L23p (L23Ae)
fig_82301.12.peg.266	221.051	374.769	1296.94	91.0542	827.069	LSU ribosomal protein L4p (L1e)
fig_82301.12.peg.267	247.127	221.393	2036.18	143.439	217.15	LSU ribosomal protein L3p (L3e)
fig_82301.12.peg.268	459.58	232.253	1151.77	677.141	2050.22	SSU ribosomal protein S10p (S20e)
fig_82301.12.peg.269	195.093	101.187	750.537	98.3378	1736.83	Carbamoyl-phosphate synthase small chain
fig_82301.12.peg.27	176.984	387.575	817.031	0	0	Aspartate carbamoyltransferase
fig_82301.12.peg.270	263.587	128.272	1010.21	0	0	hypothetical protein
fig_82301.12.peg.271	144.517	167.546	825.571	54.2763	903.845	Methionyl-tRNA formyltransferase
fig_82301.12.peg.272	665.848	709.362	844.31	229.797	1043.65	LSU ribosomal protein L20p
fig_82301.12.peg.273	2208.44	0	1192.43	0	0	LSU ribosomal protein L35p
fig_82301.12.peg.274	144.17	145.715	967.419	141.612	1715.07	hypothetical protein
fig_82301.12.peg.275	0	0	1729.96	0	0	hypothetical protein
fig_82301.12.peg.276	1626.76	0	3035.52	0	0	hypothetical protein
fig_82301.12.peg.277	1815.64	0	1653.92	0	0	hypothetical protein
fig_82301.12.peg.278	0	0	1169.46	0	15723.7	hypothetical protein
fig_82301.12.peg.279	762.54	0	671.032	0	0	hypothetical protein
fig_82301.12.peg.28	996.18	1869.88	2682.04	0	0	hypothetical protein
fig_82301.12.peg.280	96.7845	0	1110.41	0	0	hypothetical protein
fig_82301.12.peg.281	731.642	0	1959.71	0	0	hypothetical protein
fig_82301.12.peg.282	51.2046	0	1020.01	0	329.95	Ferredoxin
fig_82301.12.peg.283	1245.14	0	1014.89	0	0	hypothetical protein
fig_82301.12.peg.284	2194.92	0	3042.49	0	0	hypothetical protein
fig_82301.12.peg.285	0	0	3071.16	0	0	hypothetical protein
fig_82301.12.peg.286	110.771	61.9345	1657.71	60.1907	865.652	glycerol dehydrogenase
fig_82301.12.peg.287	114.191	115.415	12135.7	0	1075.43	N-succinyl-L2CL-diaminopimelate desuccinylase
fig_82301.12.peg.288	239.24	388.938	2556.52	94.4968	0	Alkyl hydroperoxide reductase subunit C-like protein
fig_82301.12.peg.289	157.797	305.867	3733.86	0	225.004	Thioredoxin reductase
fig_82301.12.peg.29	0	0	7235.37	0	0	Probable extracellular metallopeptidase
fig_82301.12.peg.290	0	0	1368.23	0	0	hypothetical protein
fig_82301.12.peg.291	495.572	0	1086.2	0	0	hypothetical protein
fig_82301.12.peg.292	2723.47	0	1052.22	0	0	hypothetical protein
fig_82301.12.peg.293	184.077	161.244	943.038	104.469	6167.99	Integrase/recombinase xerD
fig_82301.12.peg.294	198.087	97.6026	2618.06	94.8546	143.598	Dihydrolipoamide dehydrogenase of 2-oxoglutarate dehydrogenase
fig_82301.12.peg.295	67.5504	84.5302	1291.92	41.0751	248.731	PQQ enzyme repeat family protein
fig_82301.12.peg.296	244.307	229.288	5358.78	74.2773	337.34	Pyridoxine 5'-phosphate synthase
fig_82301.12.peg.297	474.373	346.275	1665.82	336.525	3056.75	DNA-binding protein2C HU family
fig_82301.12.peg.298	313.181	633.077	1771.2	153.813	1629.98	SSU ribosomal protein S9p (S16e)
fig_82301.12.peg.299	252.565	452.529	2515.4	0	887.712	LSU ribosomal protein L13p (L13Ae)
fig_82301.12.peg.3	149.356	0	1198.56	0	0	hypothetical protein
fig_82301.12.peg.30	139.66	166.822	2293.65	162.125	818.124	Zinc transporter ZitB
fig_82301.12.peg.300	36.8509	0	1139.52	72.3945	328.789	outer membrane protein TolC2C putative
fig_82301.12.peg.301	65.0908	0	6131.28	118.739	898.778	Cell division protein FtsJ / Ribosomal RNA large subunit methyltransferase E
fig_82301.12.peg.302	105.625	173.48	988.831	84.298	255.234	Heme exporter protein B
fig_82301.12.peg.303	113.597	213.228	869.179	0	313.712	C4-type zinc finger protein2C DksA/TraR family
fig_82301.12.peg.304	156.589	195.951	1582.76	476.084	2594.64	Guanylate kinase
fig_82301.12.peg.305	178.853	95.9189	1306.03	139.827	176.401	Pentapeptide repeat domain protein
fig_82301.12.peg.306	331.172	369.457	4572.38	279.265	1389.11	ankyrin repeat domain protein
fig_82301.12.peg.307	289.982	127.006	962.687	123.43	0	Inorganic pyrophosphatase
fig_82301.12.peg.308	67.9348	111.577	2664.93	0	492.475	2-octaprenyl-3-methyl-6-methoxy-12C4-benzoquinol hydroxylase
fig_82301.12.peg.309	3253.52	0	2416.98	0	0	hypothetical protein
fig_82301.12.peg.31	2440.14	0	2160.16	0	15723.7	hypothetical protein
fig_82301.12.peg.310	114.922	32.1278	2969.18	0	1039.9	Dioxygenases related to 2-nitropropane dioxygenase
fig_82301.12.peg.311	755.603	0	681.444	0	0	Dephospho-CoA kinase
fig_82301.12.peg.312	178.485	0	4286.54	0	0	Dephospho-CoA kinase
fig_82301.12.peg.313	85.4224	116.11	898.358	0	1366.61	Ribonuclease D
fig_82301.12.peg.314	2642.09	0	1284.51	0	0	hypothetical protein
fig_82301.12.peg.315	178.428	281.331	735.838	45.5683	0	NADH-ubiquinone oxidoreductase chain H
fig_82301.12.peg.316	211.562	209.007	1016.53	142.185	3044.26	NADH-ubiquinone oxidoreductase chain G
fig_82301.12.peg.317	750.955	0	4047.7	0	0	hypothetical protein
fig_82301.12.peg.318	177.802	80.5586	1600.66	117.436	1007.44	Inosine-5'-monophosphate dehydrogenase
fig_82301.12.peg.319	240.597	131.72	974.885	192.018	581.382	Uracil-DNA glycosylase2C family 4
fig_82301.12.peg.32	87.1012	190.742	902.714	61.7906	561.26	surface antigen-related protein
fig_82301.12.peg.320	158.349	115.589	1449.29	112.335	510.182	Peptide deformylase
fig_82301.12.peg.321	174.237	147.7	1254.05	35.8854	325.957	Cell division protein FtsA
fig_82301.12.peg.322	838.416	0	1449.98	1529.44	206069	hypothetical protein
fig_82301.12.peg.323	73.2209	68.7196	972.779	0	1415.45	GTP-binding protein EngA
fig_82301.12.peg.324	91.3533	0	873.129	0	588.659	Periplasmic thiol:disulfide oxidoreductase DsbB2C required for DsbA reoxidation
fig_82301.12.peg.325	56.226	0	2347	0	3668.36	Membrane proteins related to metalloendopeptidases
fig_82301.12.peg.326	86.6582	33.0038	1249.57	0	97.114	Leucyl-tRNA synthetase
fig_82301.12.peg.327	0	0	1544.31	0	0	hypothetical protein
fig_82301.12.peg.328	151.646	73.7975	862.649	0	0	ATP synthase A chain
fig_82301.12.peg.329	1262.72	873.226	535.667	2545.92	0	ATP synthase C chain
fig_82301.12.peg.33	103.245	188.413	993.302	0	665.286	MiaB family protein2C possibly involved in tRNA or rRNA modification
fig_82301.12.peg.330	1087.47	7144.29	566.483	0	0	hypothetical protein
fig_82301.12.peg.331	372.738	0	848.329	0	900.689	ATP synthase B chain
fig_82301.12.peg.332	375.388	422.773	1061.1	0	1658.68	ATP synthase B' chain
fig_82301.12.peg.333	0	0	1245.55	0	0	hypothetical protein
fig_82301.12.peg.334	684.461	4496.68	3100.26	0	0	hypothetical protein
fig_82301.12.peg.335	262.737	0	1190.46	0	5079.04	hypothetical protein
fig_82301.12.peg.336	87.5265	92.7452	648.136	36.0536	218.323	Biotin carboxylase of acetyl-CoA carboxylase
fig_82301.12.peg.337	729.912	0	1815.09	0	0	hypothetical protein
fig_82301.12.peg.338	106.419	66.5846	824.849	32.3549	734.721	Glutamyl-tRNA synthetase
fig_82301.12.peg.339	124.576	148.804	642.598	0	145.953	COG1565: Uncharacterized conserved protein
fig_82301.12.peg.34	193.925	254.805	2038.3	0	0	Aspartyl-tRNA(Asn) amidotransferase subunit C
fig_82301.12.peg.340	181.491	216.788	2131.56	0	0	hypothetical protein
fig_82301.12.peg.341	369.891	441.83	1994.69	0	1300.09	hypothetical protein
fig_82301.12.peg.342	205.792	122.908	779.789	0	361.656	22C32C42C5-tetrahydropyridine-22C6-dicarboxylate N-succinyltransferase
fig_82301.12.peg.343	1631.2	0	2008.08	0	0	hypothetical protein
fig_82301.12.peg.344	96.1844	84.2533	12747.7	40.9406	0	Rod shape-determining protein RodA
fig_82301.12.peg.345	92.9306	122.105	5153.95	59.3333	89.8234	NADH:ubiquinone oxidoreductase subunit 5 (chain L)/Multisubunit Na+/H+ antiporter2C MnhA subunit
fig_82301.12.peg.346	320.45	0	1302.9	292.283	2212.4	NADH:ubiquinone oxidoreductase 17.2 kD subunit
fig_82301.12.peg.347	0	0	2088.42	0	0	hypothetical protein
fig_82301.12.peg.348	202.386	455.866	592.619	73.8385	0	Iron(III)-transport ATP-binding protein sfuC
fig_82301.12.peg.349	2533.56	2560.72	523.525	7465.85	0	Twin-arginine translocation protein TatA
fig_82301.12.peg.35	68.9638	213.209	1329.41	0	627.369	Ribose-phosphate pyrophosphokinase
fig_82301.12.peg.350	187.648	170.04	2302.39	82.626	500.342	exopolysaccharide synthesis protein ExoD-related protein
fig_82301.12.peg.351	96.4219	84.4613	1485.33	164.167	497.056	exopolysaccharide synthesis protein ExoD-related protein
fig_82301.12.peg.352	122.883	98.8532	892.797	0	0	Cysteinyl-tRNA synthetase
fig_82301.12.peg.353	450.269	394.416	1288.37	383.311	8704.29	hypothetical protein
fig_82301.12.peg.354	2393.37	0	1974.54	0	0	hypothetical protein
fig_82301.12.peg.355	171.361	194.1	1166.94	75.4542	399.799	Phosphoglycerate kinase
fig_82301.12.peg.356	110.223	140.154	12176.7	90.8055	206.203	Thioredoxin reductase
fig_82301.12.peg.357	555.423	791.338	0	769.057	905.534	Transaldolase
fig_82301.12.peg.358	268.688	0	0	0	12119.5	ATP synthase epsilon chain
fig_82301.12.peg.359	240.75	296.559	4173.39	128.093	1405.9	ATP synthase beta chain
fig_82301.12.peg.36	136.944	62.0468	117107	60.2998	273.86	WlaX protein
fig_82301.12.peg.360	96.783	87.7011	3059.65	42.6159	0	Phosphate transport system permease protein PstC
fig_82301.12.peg.361	2868.57	7141.49	14989.2	5783.68	0	LSU ribosomal protein L34p
fig_82301.12.peg.362	3256.36	11314.8	29241.4	0	51492.4	hypothetical protein
fig_82301.12.peg.363	181.444	329.023	5099.07	0	2472.27	Ribonuclease P protein component
fig_82301.12.peg.364	564.457	0	3340.03	554.445	1678.72	hypothetical protein
fig_82301.12.peg.365	59.7096	98.0681	22258.1	0	0	Predicted methyltransferase2C contains N-terminal TPR repeats
fig_82301.12.peg.366	140.528	47.9595	8883.96	0	211.681	Ribonucleotide reductase of class Ia (aerobic)2C alpha subunit
fig_82301.12.peg.367	59.974	0	3316.34	0	0	Putative Holliday junction resolvase
fig_82301.12.peg.368	111.156	79.6642	19517.9	51.6142	0	Excinuclease ABC subunit C
fig_82301.12.peg.369	115.728	121.647	11153.1	59.1111	924.698	Glycyl-tRNA synthetase beta chain
fig_82301.12.peg.37	81.8257	56.5861	2267.06	0	499.515	GTP-binding protein Era
fig_82301.12.peg.370	184.439	242.341	9379.08	58.8793	0	Glycyl-tRNA synthetase alpha chain
fig_82301.12.peg.371	148.426	0	19985.6	78.9711	0	conserved hypothetical protein
fig_82301.12.peg.372	133.179	117.781	17900.6	0	569.365	DNA mismatch repair protein MutS
fig_82301.12.peg.373	3631.29	0	4996.4	0	70197.5	hypothetical protein
fig_82301.12.peg.374	151.929	0	2247.15	0	2936.98	hypothetical protein
fig_82301.12.peg.375	221.924	116.638	1866.53	0	1544.43	5-formyltetrahydrofolate cyclo-ligase
fig_82301.12.peg.376	199.521	180.798	4173.39	0	930.998	NADPH-dependent glutamate synthase beta chain and related oxidoreductases
fig_82301.12.peg.377	1196.69	0	6909.75	7640.48	0	hypothetical protein
fig_82301.12.peg.378	106.9	88.8982	27532.7	17.279	52.3167	DNA gyrase subunit B
fig_82301.12.peg.379	452.933	0	6086.16	0	0	hypothetical protein
fig_82301.12.peg.38	186.933	119.232	50229	46.3498	1192.86	Glucosamine--fructose-6-phosphate aminotransferase [isomerizing]
fig_82301.12.peg.380	0	0	5488.25	6122.21	4634.14	hypothetical protein
fig_82301.12.peg.381	283.056	210.519	14086.5	409.184	206.485	2-hydroxymuconic semialdehyde hydrolase
fig_82301.12.peg.382	587.664	593.963	9188.7	923.583	174.774	cytochrome c-1
fig_82301.12.peg.383	85.9743	100.413	6832.29	48.7929	332.399	Single-stranded-DNA-specific exonuclease RecJ
fig_82301.12.peg.384	197.383	144.082	13802.4	280.051	0	hypothetical protein
fig_82301.12.peg.385	98.6182	56.3382	11082.4	0	331.551	tRNA delta(2)-isopentenylpyrophosphate transferase
fig_82301.12.peg.386	0	0	1837.74	0	0	hypothetical protein
fig_82301.12.peg.387	126.7	0	0	0	0	ATP-dependent DNA helicase RecG
fig_82301.12.peg.388	135.603	0	11153.1	85.159	472.708	IMP cyclohydrolase
fig_82301.12.peg.389	185.238	162.261	13822.4	220.769	668.433	Fumarate hydratase class II
fig_82301.12.peg.39	480.724	721.874	1705.81	0	0	Preprotein translocase subunit YajC
fig_82301.12.peg.390	119.598	84.1842	4566.27	27.2713	1527.56	Lysyl-tRNA synthetase
fig_82301.12.peg.391	89.3035	87.5664	5153.95	34.0403	386.497	ATPase required for both assembly of type IV secretion complex and secretion of T-DNA complex2C VirB4
fig_82301.12.peg.392	105.227	16.4597	9704.22	95.9774	968.653	Inner membrane protein of type IV secretion of T-DNA complex2C VirB6
fig_82301.12.peg.393	66.6444	70.0531	1428.91	0	206.132	Inner membrane protein of type IV secretion of T-DNA complex2C VirB6
fig_82301.12.peg.394	73.7814	42.1495	11026.4	0	413.417	Inner membrane protein of type IV secretion of T-DNA complex2C VirB6
fig_82301.12.peg.395	70.1699	64.9286	9377.52	25.2402	878.843	Inner membrane protein of type IV secretion of T-DNA complex2C VirB6
fig_82301.12.peg.396	53.9033	88.5318	2020.95	86.0391	0	hypothetical protein
fig_82301.12.peg.397	101.902	0	3297.26	0	820.792	Ribosomal RNA small subunit methyltransferase D
fig_82301.12.peg.398	1110.44	3647.6	2208.84	0	0	hypothetical protein
fig_82301.12.peg.399	103.93	0	9604.42	0	669.697	hypothetical protein
fig_82301.12.peg.4	190.09	0	12864.2	0	35276.9	conserved domain protein
fig_82301.12.peg.40	138.439	202.11	33707.3	0	297.355	COG0009 YrdC subfamily2C required for N6-threonylcarbamoyl adenosine t(6)A37 modification in tRNA
fig_82301.12.peg.400	0	0	21078.5	0	0	hypothetical protein
fig_82301.12.peg.401	905.866	0	56317.4	0	0	hypothetical protein
fig_82301.12.peg.402	2264.66	0	8350.06	0	0	hypothetical protein
fig_82301.12.peg.403	159.574	169.088	14925.3	98.5964	199.017	UDP-N-acetylmuramoylalanine--D-glutamate ligase
fig_82301.12.peg.404	282.378	265.019	20224.4	257.557	3119.28	Ferredoxin2C 2Fe-2S
fig_82301.12.peg.405	76.2831	45.5595	3502.29	44.2767	737.325	hypothetical protein
fig_82301.12.peg.406	83.8952	0	24971.5	0	0	Cytochrome c-type biogenesis protein cycL precursor
fig_82301.12.peg.407	0	0	62920.2	0	0	hypothetical protein
fig_82301.12.peg.408	187.931	125.557	4494.3	81.3481	246.302	tRNA (5-methylaminomethyl-2-thiouridylate)-methyltransferase
fig_82301.12.peg.409	188.175	309.062	10654.6	42.9085	584.624	Rod shape-determining protein MreB
fig_82301.12.peg.41	135.635	61.4538	54960.4	59.7235	3345.32	DNA polymerase III delta prime subunit
fig_82301.12.peg.410	112.67	62.9964	9499.2	91.8341	3243.93	Thermostable carboxypeptidase 1
fig_82301.12.peg.411	619.224	1103.21	22315.9	536.076	202.888	18K peptidoglycan-associated outer membrane lipoprotein 3B/ Peptidoglycan-associated lipoprotein precursor 3B/ Outer membrane protein P6 3B OmpA/MotB precursor
fig_82301.12.peg.412	97.8032	202.906	0	32.8655	199.017	tRNA(Ile)-lysidine synthetase
fig_82301.12.peg.413	86.6323	71.1432	29319.7	23.0467	5268.37	Cell division protein FtsH
fig_82301.12.peg.414	0	0	12176.7	0	0	hypothetical protein
fig_82301.12.peg.415	125.804	0	22956.4	283.49	715.282	Cytochrome oxidase biogenesis protein Surf12C facilitates heme A insertion
fig_82301.12.peg.416	100.636	0	0	0	1556.34	hypothetical protein
fig_82301.12.peg.417	81.4155	0	1959.8	0	655.778	Hydrolase2C haloacid dehalogenase-like family
fig_82301.12.peg.418	543.733	0	33796.9	0	0	hypothetical protein
fig_82301.12.peg.419	111.75	90.3584	9188.7	0	564.995	Chaperone protein HtpG
fig_82301.12.peg.42	1057.84	1985.63	4749.6	0	0	hypothetical protein
fig_82301.12.peg.420	416.942	0	60645.4	0	0	hypothetical protein
fig_82301.12.peg.421	232.959	66.5418	10539.2	64.6683	978.998	hypothetical protein
fig_82301.12.peg.422	199.7	308.697	46704.4	187.503	170.314	5-aminolevulinate synthase
fig_82301.12.peg.423	219.13	155.634	7175.69	226.877	0	Inositol-1-monophosphatase
fig_82301.12.peg.424	358.44	369.386	2945.12	179.493	0	Translation elongation factor P
fig_82301.12.peg.425	36.8447	121.029	18084.7	0	178.064	16S rRNA processing protein RimM
fig_82301.12.peg.426	1463.28	0	16200.2	0	0	Thiol peroxidase2C Bcp-type
fig_82301.12.peg.427	670.087	0	8364.81	0	0	hypothetical protein
fig_82301.12.peg.428	477.452	0	22410.3	0	0	hypothetical protein
fig_82301.12.peg.429	191.34	135.897	33400.3	66.0351	0	Transcriptional regulatory protein basR/pmrA
fig_82301.12.peg.43	56.7352	0	16693.6	0	121.863	type IV secretion system protein VirB82C putative
fig_82301.12.peg.430	82.7316	49.4109	47190.2	0	290.783	Glycerol-3-phosphate dehydrogenase [NAD(P)+]
fig_82301.12.peg.431	104.953	0	19517.9	0	1014.44	Phosphatidylglycerophosphatase A
fig_82301.12.peg.432	183.264	66.8879	0	65.0047	393.636	acetyltransferase2C GNAT family
fig_82301.12.peg.433	64.3765	0	12864.2	0	1303.74	Probably membrane associated protein containing PAS/PAC domain
fig_82301.12.peg.434	160.398	197.581	30190.9	128.012	0	Succinate dehydrogenase iron-sulfur protein
fig_82301.12.peg.435	150.155	0	3234.74	0	0	Metal-dependent hydrolase YbeY2C involved in rRNA and/or ribosome maturation and assembly
fig_82301.12.peg.436	160.018	0	15302.4	72.9761	331.431	Cell division protein FtsZ
fig_82301.12.peg.437	104.954	591.014	79942.5	0	289.843	Cell division protein FtsZ
fig_82301.12.peg.438	3590.06	0	22418.4	0	34700.2	hypothetical protein
fig_82301.12.peg.439	737.855	1526.05	16953.8	1134.12	264.142	hypothetical protein
fig_82301.12.peg.44	129.627	113.548	62455	0	0	Ribonuclease HII
fig_82301.12.peg.440	296.386	162.263	6088.36	157.695	954.922	Deoxyuridine 5'-triphosphate nucleotidohydrolase
fig_82301.12.peg.441	128.965	109.324	25094.4	106.245	1286.74	Acetylglutamate kinase
fig_82301.12.peg.442	100.775	0	8988.61	98.9878	1048.99	GTP-binding protein EngB
fig_82301.12.peg.443	76.6963	125.967	806.965	0	1606.19	Peptide chain release factor 1
fig_82301.12.peg.444	1982.29	0	10885	0	0	hypothetical protein
fig_82301.12.peg.445	1087.47	0	29978.4	0	0	hypothetical protein
fig_82301.12.peg.446	0	0	2802.3	0	0	hypothetical protein
fig_82301.12.peg.447	0	0	23721.4	0	0	hypothetical protein
fig_82301.12.peg.448	116.53	79.7465	862.757	0	0	Alanyl-tRNA synthetase
fig_82301.12.peg.449	149.01	151.775	14989.2	44.2504	2746.58	hypothetical protein
fig_82301.12.peg.45	75.5007	0	2579.35	0	0	Phospho-N-acetylmuramoyl-pentapeptide-transferase
fig_82301.12.peg.450	101.78	138.779	791.6	61.3051	278.425	Isoleucyl-tRNA synthetase
fig_82301.12.peg.451	168.539	67.1058	6751.96	65.2164	1283.48	tRNA-i(6)A37 methylthiotransferase
fig_82301.12.peg.452	88.6741	239.878	8346.78	133.213	252.086	Glutamyl-tRNA(Gln) synthetase
fig_82301.12.peg.453	1198.37	0	0	0	11583	hypothetical protein
fig_82301.12.peg.454	0	0	6088.36	0	0	hypothetical protein
fig_82301.12.peg.455	234.283	107.383	10364.6	69.5732	105.325	Dihydroorotase
fig_82301.12.peg.456	74.2122	48.755	1274.77	0	0	N-Acetyl-D-glucosamine ABC transport system2C sugar-binding protein
fig_82301.12.peg.457	280.275	336.973	2334.86	257.31	1912.27	Succinate dehydrogenase flavoprotein subunit
fig_82301.12.peg.458	893.449	0	15730.1	0	0	Primosomal protein N'2C superfamily II helicase2C PriA
fig_82301.12.peg.459	1245.14	0	7494.61	0	0	Helicase PriA essential for oriC/DnaA-independent DNA replication
fig_82301.12.peg.46	87.2654	20.116	17846.7	19.5496	325.552	Cell division protein FtsK
fig_82301.12.peg.460	719.167	0	11026.4	0	0	Helicase PriA essential for oriC/DnaA-independent DNA replication
fig_82301.12.peg.461	1196.69	0	2172.02	0	0	hypothetical protein
fig_82301.12.peg.462	314.735	0	1226.12	0	3476.71	hypothetical protein
fig_82301.12.peg.463	543.733	0	37473	0	0	hypothetical protein
fig_82301.12.peg.464	219.959	0	0	0	0	Helicase PriA essential for oriC/DnaA-independent DNA replication
fig_82301.12.peg.465	0	0	5518.06	0	0	hypothetical protein
fig_82301.12.peg.466	262.392	389.251	2074.53	162.125	490.874	Fructose-bisphosphate aldolase class I
fig_82301.12.peg.467	380.099	0	22831.4	0	0	hypothetical protein
fig_82301.12.peg.468	1660.19	0	1513.56	0	0	hypothetical protein
fig_82301.12.peg.469	114.831	45.7215	0	0	201.804	Dihydroorotate dehydrogenase
fig_82301.12.peg.47	113.329	42.5448	35070.3	0	62.5941	DNA polymerase III beta subunit
fig_82301.12.peg.470	87.2524	0	26803.6	74.2773	337.34	Ribonuclease III
fig_82301.12.peg.471	161.478	151.551	10654.6	88.3707	0	Aspartyl-tRNA(Asn) amidotransferase subunit A
fig_82301.12.peg.472	76.7591	0	1990.04	51.5877	0	hypothetical protein
fig_82301.12.peg.473	149.184	181.498	0	0	106.812	3-oxoacyl-[acyl-carrier-protein] synthase2C KASII
fig_82301.12.peg.474	418.197	499.53	9992.81	0	0	Acyl carrier protein
fig_82301.12.peg.475	72.5867	0	855.236	0	0	hypothetical protein
fig_82301.12.peg.476	2926.57	0	13930.3	0	0	hypothetical protein
fig_82301.12.peg.477	154.123	0	6741.46	56.2301	595.878	conserved domain protein
fig_82301.12.peg.478	94.4385	177.266	22306.2	57.4248	1043.21	Sodium/proton antiporter shaA
fig_82301.12.peg.479	1340.17	0	5387.22	0	0	hypothetical protein
fig_82301.12.peg.48	71.3764	0	21564.9	0	530.692	tRNA pseudouridine synthase A
fig_82301.12.peg.480	0	0	19154.6	0	0	hypothetical protein
fig_82301.12.peg.481	96.7022	152.067	3044.18	36.9463	3579.66	tRNA-guanine transglycosylase
fig_82301.12.peg.482	133.888	129.565	12939	0	0	NADH-ubiquinone oxidoreductase chain E
fig_82301.12.peg.483	128.351	120.461	24718.7	39.023	59.076	membrane protein2C putative
fig_82301.12.peg.484	1438.33	0	38816.9	3061.11	0	hypothetical protein
fig_82301.12.peg.485	0	0	3591.48	0	0	hypothetical protein
fig_82301.12.peg.486	0	0	3044.18	0	0	hypothetical protein
fig_82301.12.peg.487	0	0	13911.3	0	0	hypothetical protein
fig_82301.12.peg.488	141.325	297.107	27480.2	216.556	109.28	2-C-methyl-D-erythritol 4-phosphate cytidylyltransferase
fig_82301.12.peg.489	398.108	554.79	0	231.072	233.21	Triosephosphate isomerase
fig_82301.12.peg.49	0	5453.44	7357.42	0	0	hypothetical protein
fig_82301.12.peg.490	137.885	236.31	6680.05	153.105	0	Phosphatidylserine decarboxylase
fig_82301.12.peg.491	72.399	135.897	3567.06	66.0351	99.9691	CDP-diacylglycerol--serine O-phosphatidyltransferase
fig_82301.12.peg.492	0	0	11235.8	0	12768.8	hypothetical protein
fig_82301.12.peg.493	0	0	5970.13	0	0	hypothetical protein
fig_82301.12.peg.494	115.888	152.269	4749.6	59.1928	134.416	sodium/alanine symporter family protein
fig_82301.12.peg.495	85.2715	101.856	14022.4	0	1198.84	Acyl-phosphate:glycerol-3-phosphate O-acyltransferase PlsY
fig_82301.12.peg.496	555.218	0	1512.91	3544.9	0	hypothetical protein
fig_82301.12.peg.497	4066.9	0	11153.1	0	0	hypothetical protein
fig_82301.12.peg.498	108.209	103.673	42603.1	0	326.847	Excinuclease ABC subunit A
fig_82301.12.peg.499	0	0	3987.91	0	0	hypothetical protein
fig_82301.12.peg.5	225.105	138.643	27480.2	134.74	747.924	Phosphoribosylformylglycinamidine cyclo-ligase
fig_82301.12.peg.50	198.469	53.2194	4996.4	25.8605	39.1496	SSU ribosomal protein S1p
fig_82301.12.peg.500	176.144	236.165	25094.4	91.8061	416.95	hypothetical protein
fig_82301.12.peg.501	165.657	0	17487.4	111.334	505.637	Putative 3-methyladenine DNA glycosylase
fig_82301.12.peg.502	122.746	115.2	16394.4	0	423.72	hypothetical protein
fig_82301.12.peg.503	121.569	0	6242.51	443.534	671.456	Glutaredoxin 3
fig_82301.12.peg.504	68.1168	0	51684.5	51.1653	0	Riboflavin kinase (EC 2.7.1.26) / FMN adenylyltransferase
fig_82301.12.peg.505	148.527	0	17846.7	0	0	Lipoprotein signal peptidase
fig_82301.12.peg.506	83.555	121.984	0	0	59.8232	zinc protease
fig_82301.12.peg.507	53.0088	0	3824.3	33.8445	204.946	ZINC PROTEASE
fig_82301.12.peg.508	127.754	0	13698.8	116.524	0	Phosphoribosylglycinamide formyltransferase
fig_82301.12.peg.509	82.1276	119.9	0	0	0	Na+/H+ ion antiporter family protein
fig_82301.12.peg.51	342.23	0	36247.5	0	0	Bacterial nucleoid DNA-binding protein2C HupA family
fig_82301.12.peg.510	60.7362	0	32476.6	70.5058	320.211	membrane protein2C TerC family
fig_82301.12.peg.511	148.987	141.855	10143.6	27.5722	125.223	GMP synthase [glutamine-hydrolyzing]
fig_82301.12.peg.512	178.565	108.288	5638.04	105.239	1009.02	Phosphoribosylamine--glycine ligase
fig_82301.12.peg.513	117.241	37.5724	25383.1	73.029	165.835	Seryl-tRNA synthetase
fig_82301.12.peg.514	98.0611	169.534	15030.1	32.9521	0	hypothetical protein
fig_82301.12.peg.515	132.967	51.3853	55110.4	0	831.609	tRNA dihydrouridine synthase B
fig_82301.12.peg.516	0	0	8923.37	0	0	hypothetical protein
fig_82301.12.peg.517	1811.73	0	1576.68	0	70046.2	hypothetical protein
fig_82301.12.peg.518	262.255	251.26	5110.78	104.651	1953.96	Serine hydroxymethyltransferase
fig_82301.12.peg.519	192.097	152.971	14011.5	148.664	393.854	major facilitator family transporter
fig_82301.12.peg.52	2718.67	0	2065.6	0	0	hypothetical protein
fig_82301.12.peg.520	293.049	0	6680.05	0	0	hypothetical protein
fig_82301.12.peg.521	106.057	0	8346.78	0	0	KAP family P-loop domain protein
fig_82301.12.peg.522	151.947	36.2997	11026.4	35.2776	1174.93	Dihydrolipoamide acetyltransferase component of pyruvate dehydrogenase complex
fig_82301.12.peg.523	108.834	29.1838	43111.9	14.1811	901.672	hypothetical protein
fig_82301.12.peg.524	100.691	107.271	22306.2	34.7503	0	Type IV secretory pathway2C VirB4 components
fig_82301.12.peg.525	905.866	0	3266.43	0	0	hypothetical protein
fig_82301.12.peg.526	1928.33	2111.42	18377.4	0	0	hypothetical protein
fig_82301.12.peg.527	208.471	0	18084.7	0	12090	hypothetical protein
fig_82301.12.peg.528	660.523	0	16934.4	0	0	hypothetical protein
fig_82301.12.peg.529	98.1305	46.049	3980.09	44.7524	1219.49	Enoyl-[acyl-carrier-protein] reductase [FMN]
fig_82301.12.peg.53	452.933	0	9379.08	0	0	hypothetical protein
fig_82301.12.peg.530	147.379	0	9077.53	0	0	cytochrome b5612C putative
fig_82301.12.peg.531	137.864	84.2533	17598.8	81.8811	0	Mitochondrial processing peptidase-like protein
fig_82301.12.peg.532	163.968	89.7679	0	87.2404	396.214	Superoxide dismutase [Fe]
fig_82301.12.peg.533	991.144	0	1391.13	0	0	hypothetical protein
fig_82301.12.peg.534	893.449	0	0	0	0	hypothetical protein
fig_82301.12.peg.535	162.806	0	10020.1	0	572.226	Inactive homolog of metal-dependent proteases2C putative molecular chaperone
fig_82301.12.peg.536	53.6999	0	5010.04	0	0	hypothetical protein
fig_82301.12.peg.537	1876.24	0	1920.88	2662.05	32240.1	hypothetical protein
fig_82301.12.peg.538	141.904	202.666	5957.36	0	655.981	Dihydrolipoamide succinyltransferase component (E2) of 2-oxoglutarate dehydrogenase complex
fig_82301.12.peg.539	1196.69	0	16464.7	0	0	hypothetical protein
fig_82301.12.peg.54	380.179	499.53	4154.91	485.466	2939.74	YgfY COG2938
fig_82301.12.peg.540	0	0	25728.4	0	0	hypothetical protein
fig_82301.12.peg.541	0	0	18265.1	0	0	hypothetical protein
fig_82301.12.peg.542	105.871	50.28	10020.1	32.5762	345.215	Protein export cytoplasm protein SecA ATPase RNA helicase
fig_82301.12.peg.543	99.9973	48.6629	10654.6	0	0	Ribonucleotide reductase of class Ia (aerobic)2C beta subunit
fig_82301.12.peg.544	64.3519	0	6680.05	0	0	small protein A
fig_82301.12.peg.545	147.593	92.3465	11962.1	179.493	271.73	Ribonuclease D related protein
fig_82301.12.peg.546	1700.4	1573.39	0	2446.54	0	Thioredoxin
fig_82301.12.peg.547	188.454	292.637	7350.96	153.137	264.949	ATP-dependent DNA helicase UvrD/PcrA
fig_82301.12.peg.548	109.9	199.174	828.576	0	293.035	Quinone oxidoreductase
fig_82301.12.peg.549	193.702	219.949	1670.01	183.219	138.686	Isocitrate dehydrogenase [NAD]
fig_82301.12.peg.55	156.079	209.262	5010.04	203.37	3140.35	Intramembrane protease RasP/YluC2C implicated in cell division based on FtsL cleavage
fig_82301.12.peg.550	515.468	3386.46	5837.15	3291.11	0	hypothetical protein
fig_82301.12.peg.551	196.688	416.831	0	81.019	0	Endonuclease III
fig_82301.12.peg.552	142.452	35.9948	1712.34	0	1112.11	NADH-ubiquinone oxidoreductase chain F
fig_82301.12.peg.553	598.343	0	222.941	0	0	hypothetical protein
fig_82301.12.peg.554	0	0	15730.1	0	0	hypothetical protein
fig_82301.12.peg.555	87.9214	86.6422	8232.37	28.0676	679.853	Metallo-beta-lactamase family protein2C RNA-specific
fig_82301.12.peg.556	166.168	385.294	0	187.223	283.433	Enoyl-[acyl-carrier-protein] reductase [NADH]
fig_82301.12.peg.557	385.918	220.465	9571.63	642.774	324.36	NADH-ubiquinone oxidoreductase chain I
fig_82301.12.peg.558	164.193	22.7093	5391.23	66.2096	66.8222	Threonyl-tRNA synthetase
fig_82301.12.peg.559	210.573	251.527	7673.79	0	0	Translation initiation factor 3
fig_82301.12.peg.56	101.302	109.401	38646.7	17.72	1180.34	Outer membrane protein assembly factor YaeT precursor
fig_82301.12.peg.560	225.016	113.714	14201	184.187	3122.97	L-Proline/Glycine betaine transporter ProP
fig_82301.12.peg.561	106.447	96.4586	3513.08	23.4357	248.351	Aspartyl-tRNA synthetase
fig_82301.12.peg.562	130.057	0	5115.86	0	0	hypothetical protein
fig_82301.12.peg.563	69.2873	182.078	47465.8	176.951	0	ABC transporter involved in cytochrome c biogenesis2C ATPase component CcmA
fig_82301.12.peg.564	907.822	0	1078.25	0	0	hypothetical protein
fig_82301.12.peg.565	241.758	203.998	1899.04	141.61	2401.06	Acetyl-coenzyme A carboxyl transferase alpha chain
fig_82301.12.peg.566	508.107	0	4600.8	0	4209.58	hypothetical protein
fig_82301.12.peg.567	148.539	62.9581	45907.3	0	648.391	Formamidopyrimidine-DNA glycosylase
fig_82301.12.peg.568	347.118	0	1340.81	0	2684.1	hypothetical protein
fig_82301.12.peg.569	200.72	376.761	798.838	0	1108.62	Pyridoxamine 5'-phosphate oxidase
fig_82301.12.peg.57	114.898	0	977.348	104.798	0	Outer membrane protein H precursor
fig_82301.12.peg.570	991.144	0	2016.85	0	19160.1	hypothetical protein
fig_82301.12.peg.571	237.883	407.69	1613.15	66.0351	99.9691	Forms the bulk of type IV secretion complex that spans outer membrane and periplasm (VirB9)
fig_82301.12.peg.572	190.604	0	977.272	0	1511.64	NADH-ubiquinone oxidoreductase chain D
fig_82301.12.peg.573	130.324	65.8602	1395.99	320.029	1065.87	Prolipoprotein diacylglyceryl transferase
fig_82301.12.peg.574	67.3025	0	916.296	0	1951.57	tmRNA-binding protein SmpB
fig_82301.12.peg.575	84.6014	0	786.188	0	0	membrane protein CvpA2C putative
fig_82301.12.peg.576	479.444	0	1439.73	0	0	hypothetical protein
fig_82301.12.peg.577	1404.25	0	1276.33	0	0	hypothetical protein
fig_82301.12.peg.578	187.906	137.164	1395.34	266.605	67.2679	Phenylalanyl-tRNA synthetase alpha chain
fig_82301.12.peg.579	194.949	206.573	1939.59	40.1513	3099.99	N-acetylglucosamine-1-phosphate uridyltransferase
fig_82301.12.peg.58	148.193	162.263	982.263	0	0	(3R)-hydroxymyristoyl-[acyl carrier protein] dehydratase
fig_82301.12.peg.580	79.43	149.094	2676.09	0	438.71	hypothetical protein
fig_82301.12.peg.581	0	0	1535.96	0	11566.7	hypothetical protein
fig_82301.12.peg.582	380.699	660.659	3515.09	0	6942.83	LSU ribosomal protein L25p
fig_82301.12.peg.583	277.82	110.617	2591.86	107.503	0	Peptidyl-tRNA hydrolase
fig_82301.12.peg.584	321.388	2111.42	1472.44	0	0	hypothetical protein
fig_82301.12.peg.585	91.5893	38.8201	319.683	0	1313.63	Proposed peptidoglycan lipid II flippase MurJ
fig_82301.12.peg.586	66.8842	86.1583	1513.04	33.493	101.408	hypothetical protein
fig_82301.12.peg.587	86.4658	44.5531	1279.91	0	0	RNA polymerase sigma factor RpoD
fig_82301.12.peg.588	31.7361	0	2497.35	0	0	PH adaptation potassium efflux system protein C%3B sodium- potassium/hydrogen antiporter subunit C
fig_82301.12.peg.589	91.0401	0	956.923	332.151	1508.51	Multisubunit Na+/H+ antiporter2C MnhB subunit
fig_82301.12.peg.59	106.419	99.8766	697.142	13.8664	1007.61	Glutamate synthase [NADPH] small chain
fig_82301.12.peg.590	39.5423	173.186	947.722	0	0	PH adaptation potassium efflux system protein B1%3B sodium- potassium/hydrogen antiporter subunit B1
fig_82301.12.peg.591	265.836	0	818.912	0	5138.94	Na(+) H(+) antiporter subunit G
fig_82301.12.peg.592	100.283	0	1729.6	0	0	hypothetical protein
fig_82301.12.peg.593	116.396	382.343	1130.22	0	2531.36	DNA-directed RNA polymerase omega subunit
fig_82301.12.peg.594	242.502	0	578.963	0	0	hypothetical protein
fig_82301.12.peg.595	223.7	133.603	821.965	0	786.257	Phosphoribosylaminoimidazole carboxylase catalytic subunit
fig_82301.12.peg.596	93.0816	92.3042	683.463	44.8527	0	DNA mismatch repair protein MutL
fig_82301.12.peg.597	140.281	172.8	1238.22	55.9782	338.976	ATP synthase gamma chain
fig_82301.12.peg.598	95.9867	68.1731	1036.05	132.507	2106.3	TldE/PmbA protein2C part of proposed TldE/TldD proteolytic complex
fig_82301.12.peg.599	1863.69	612.192	1062.04	4759.64	0	Cold shock protein CspA
fig_82301.12.peg.6	163.82	74.2235	1375.15	0	0	Phosphoribosylaminoimidazole-succinocarboxamide synthase
fig_82301.12.peg.60	61.1331	28.6874	1490.87	27.8797	0	NADH dehydrogenase subunit 5
fig_82301.12.peg.600	558.011	680.279	2323.91	146.917	389.224	Cold-shock DEAD-box protein A
fig_82301.12.peg.601	159.581	131.049	2267.58	63.6797	385.613	Methionine aminopeptidase
fig_82301.12.peg.602	130.925	139.105	8054.48	99.1382	1691.84	DNA-directed RNA polymerase beta subunit
fig_82301.12.peg.603	324.902	0	2736.47	188.582	0	LSU ribosomal protein L7/L12 (P1/P2)
fig_82301.12.peg.604	150.909	116.638	5411.16	0	171.603	LSU ribosomal protein L10p (P0)
fig_82301.12.peg.605	212.128	0	3257.63	574.583	2609.54	LSU ribosomal protein L1p (L10Ae)
fig_82301.12.peg.606	345.784	324.527	552.723	0	0	LSU ribosomal protein L11p (L12e)
fig_82301.12.peg.607	151.449	120.602	7428.03	58.6032	354.872	Transcription antitermination protein NusG
fig_82301.12.peg.608	611.447	0	3218.88	1301.3	0	Preprotein translocase subunit SecE
fig_82301.12.peg.609	300.888	455.373	1604.9	160.928	395.891	Translation elongation factor G
fig_82301.12.peg.61	128.688	67.6352	2785.68	65.7309	4079.85	Signal recognition particle2C subunit Ffh SRP54
fig_82301.12.peg.610	795.682	696.983	1169.27	406.415	0	SSU ribosomal protein S7p (S5e)
fig_82301.12.peg.611	6554.18	8073.53	1808.88	16128.3	1319.8	SSU ribosomal protein S12p (S23e)
fig_82301.12.peg.612	73.8627	0	8450.95	0	549.177	Cell division protein FtsQ
fig_82301.12.peg.613	80.5646	0	7728.82	46.7619	212.375	D-alanine--D-alanine ligase
fig_82301.12.peg.614	80.2643	0	3306.85	0	0	YgjD/Kae1/Qri7 family2C required for N6-threonylcarbamoyl adenosine t(6)A37 modification in tRNA
fig_82301.12.peg.615	127.757	100.217	9994.71	24.3489	1179.56	type I secretion system ATPase
fig_82301.12.peg.616	265.856	261.988	21489.9	84.8705	0	hypothetical protein
fig_82301.12.peg.617	536.771	0	4068.97	0	5188.24	hypothetical protein
fig_82301.12.peg.618	239.722	0	22585.4	0	0	hypothetical protein
fig_82301.12.peg.619	416.942	0	1978.36	0	0	hypothetical protein
fig_82301.12.peg.62	1124.86	2111.42	11690.1	2051.97	0	hypothetical protein
fig_82301.12.peg.620	292.794	142.486	1880.31	138.474	2096.33	Single-stranded DNA-binding protein
fig_82301.12.peg.621	267.742	159.907	832.238	103.603	0	Dihydrodipicolinate synthase
fig_82301.12.peg.622	4786.74	0	4234.23	7640.48	0	hypothetical protein
fig_82301.12.peg.623	99.9973	0	3709.71	0	715.954	Porphobilinogen synthase
fig_82301.12.peg.624	731.642	0	1678.28	0	0	hypothetical protein
fig_82301.12.peg.625	245.777	166.461	737.181	97.0648	97.9627	Cysteine desulfurase
fig_82301.12.peg.626	188.336	241.033	747.782	78.0822	307.338	Aconitate hydratase
fig_82301.12.peg.627	762.54	0	1850.47	0	0	hypothetical protein
fig_82301.12.peg.628	4460.15	6511.49	1085.38	0	0	hypothetical protein
fig_82301.12.peg.629	1631.2	7144.29	927.566	6943.14	0	hypothetical protein
fig_82301.12.peg.63	154.921	313.162	1551.18	152.172	115.185	Sigma cross-reacting protein 27A
fig_82301.12.peg.630	647.931	0	803.152	0	0	hypothetical protein
fig_82301.12.peg.631	0	0	1436.07	0	70717.9	hypothetical protein
fig_82301.12.peg.632	253.399	0	763.135	0	0	hypothetical protein
fig_82301.12.peg.633	625.413	2739.17	2180.23	2662.05	0	hypothetical protein
fig_82301.12.peg.634	0	0	1317.67	0	0	hypothetical protein
fig_82301.12.peg.635	177.058	170.226	810.121	82.7165	1252.23	Transcription termination protein NusA
fig_82301.12.peg.636	170.687	109.401	735.201	17.72	938.909	Translation initiation factor 2
fig_82301.12.peg.637	141.189	0	874.74	0	389.91	Ribosome-binding factor A
fig_82301.12.peg.638	165.828	233.45	874.68	0	572.441	4-hydroxybenzoate polyprenyltransferase
fig_82301.12.peg.639	68.5119	150.034	636.023	0	4230.8	Peptidyl-prolyl cis-trans isomerase ppiD
fig_82301.12.peg.64	539.877	0	1195.72	229.797	2435.19	hypothetical protein
fig_82301.12.peg.640	77.7764	0	1057.95	0	1336.46	hypothetical protein
fig_82301.12.peg.641	433.353	508.958	1030.59	123.657	280.802	Transcription termination factor Rho
fig_82301.12.peg.642	135.371	254.098	748.395	35.2776	907.901	Cytosol aminopeptidase PepA
fig_82301.12.peg.643	130.25	0	1318.2	0	0	dioxygenase2C putative
fig_82301.12.peg.644	7316.42	28839.9	2062.8	0	0	hypothetical protein
fig_82301.12.peg.645	5981.06	7144.29	1506.57	13886.3	10511.1	LSU ribosomal protein L36p
fig_82301.12.peg.646	128.118	62.3476	1294.98	0	183.458	Hypothetical protein DUF2999
fig_82301.12.peg.647	208.168	151.955	1837.09	73.8385	0	Cytochrome c-type biogenesis protein CcmC2C putative heme lyase for CcmE
fig_82301.12.peg.648	1982.29	0	1793.74	0	9580.04	hypothetical protein
fig_82301.12.peg.649	813.38	10687.3	1981.07	0	0	hypothetical protein
fig_82301.12.peg.65	1815.64	0	966.966	0	17549.4	hypothetical protein
fig_82301.12.peg.650	1030.94	0	820.011	0	0	hypothetical protein
fig_82301.12.peg.651	254.729	185.943	965.639	271.062	136.785	hypothetical protein
fig_82301.12.peg.652	129.728	200.534	3216.34	194.888	0	NADH-ubiquinone oxidoreductase chain J
fig_82301.12.peg.653	1321.05	8678.84	1217.21	0	0	hypothetical protein
fig_82301.12.peg.654	1295.86	0	926.773	0	0	NADH-ubiquinone oxidoreductase chain K
fig_82301.12.peg.655	117.175	116.636	1125.81	68.0113	308.882	NADH-ubiquinone oxidoreductase chain L
fig_82301.12.peg.656	140.406	62.5369	1051.74	60.7761	322.026	NADH-ubiquinone oxidoreductase chain M
fig_82301.12.peg.657	332.294	0	1051.75	0	0	hypothetical protein
fig_82301.12.peg.658	67.7488	38.7033	796.357	37.6135	170.827	NADH-ubiquinone oxidoreductase chain N
fig_82301.12.peg.659	94.7511	196.574	712.427	0	0	Biotin-protein ligase (EC 6.3.4.15) / Biotin operon repressor
fig_82301.12.peg.66	4539.11	0	2989.02	0	0	hypothetical protein
fig_82301.12.peg.660	2490.28	0	1289.09	0	0	hypothetical protein
fig_82301.12.peg.661	255.451	209.779	11940.3	0	0	Cytochrome c-type biogenesis protein CcmE2C heme chaperone
fig_82301.12.peg.662	2134.67	0	1592.23	0	0	LSU ribosomal protein L32p
fig_82301.12.peg.663	167.351	431.154	1227.94	41.9014	888.071	Phosphate:acyl-ACP acyltransferase PlsX
fig_82301.12.peg.664	242.504	101.154	1139.93	0	446.468	3-oxoacyl-[acyl-carrier-protein] synthase2C KASIII
fig_82301.12.peg.665	764.151	228.192	3093.28	221.767	2350.09	hypothetical protein
fig_82301.12.peg.666	63.6388	95.5625	870.547	23.218	35.1492	Xaa-Pro aminopeptidase
fig_82301.12.peg.667	130.433	112.75	1866.28	0	597.181	tRNA uridine 5-carboxymethylaminomethyl modification enzyme GidA
fig_82301.12.peg.668	580.707	0	1246.74	0	0	Diaminohydroxyphosphoribosylaminopyrimidine deaminase
fig_82301.12.peg.669	495.572	6511.49	779.53	0	0	hypothetical protein
fig_82301.12.peg.67	175.012	121.029	2121.72	0	6588.36	4-hydroxy-3-methylbut-2-enyl diphosphate reductase
fig_82301.12.peg.670	1288.67	0	834.769	3291.11	39858.7	hypothetical protein
fig_82301.12.peg.671	0	0	628.554	0	13231.5	hypothetical protein
fig_82301.12.peg.672	122.212	155.398	1652.44	0	1066.94	dNTP triphosphohydrolase2C broad substrate specificity2C subgroup 2
fig_82301.12.peg.673	179.473	147.385	393.141	0	4553.65	probable iron binding protein from the HesB_IscA_SufA family
fig_82301.12.peg.674	205.383	0	1145.11	0	0	Lipoprotein releasing system ATP-binding protein LolD
fig_82301.12.peg.675	432.337	389.084	987.723	378.129	686.929	Alpha/beta hydrolase
fig_82301.12.peg.676	119.26	78.3498	1329.79	38.0719	864.542	Cysteine desulfurase
fig_82301.12.peg.677	298.922	377.657	1260.34	293.619	0	hypothetical protein
fig_82301.12.peg.678	1226.1	0	948.999	0	25395.2	tRNA pseudouridine synthase B
fig_82301.12.peg.679	2012.89	1763.21	2781.86	0	10376.5	hypothetical protein
fig_82301.12.peg.68	175.705	329.806	610.903	0	0	4-hydroxy-3-methylbut-2-enyl diphosphate reductase
fig_82301.12.peg.680	1444.68	999.061	845.635	1456.4	2939.74	SSU ribosomal protein S15p (S13e)
fig_82301.12.peg.681	260.221	205.522	874.439	308.682	1154.52	Polyribonucleotide nucleotidyltransferase
fig_82301.12.peg.682	129.057	161.497	894.096	78.4752	118.802	Ribulose-phosphate 3-epimerase
fig_82301.12.peg.683	0	0	1904.14	0	0	hypothetical protein
fig_82301.12.peg.684	65.2048	31.7314	941.939	0	1213.81	UDP-N-acetylmuramoylalanyl-D-glutamyl-22C6-diaminopimelate--D-alanyl-D-alanine ligase
fig_82301.12.peg.685	304.988	219.581	999.722	213.398	484.588	hypothetical protein
fig_82301.12.peg.686	282.818	232.253	1736.02	0	0	Bis(5'-nucleosyl)-tetraphosphatase (asymmetrical)
fig_82301.12.peg.687	252.102	254.805	1603.16	0	0	NADH ubiquinone oxidoreductase chain A
fig_82301.12.peg.688	347.978	0	1682.46	123.43	373.714	NADH-ubiquinone oxidoreductase chain B
fig_82301.12.peg.689	206.457	208.67	835.766	0	153.503	NADH-ubiquinone oxidoreductase chain C
fig_82301.12.peg.69	101.36	107.984	2525.23	34.9814	264.787	putrescine-ornithine antiporter
fig_82301.12.peg.690	278.781	361.14	1335.94	350.972	531.329	Malate dehydrogenase
fig_82301.12.peg.691	141.071	264.797	2241.89	128.671	876.562	Putative deoxyribonuclease YcfH
fig_82301.12.peg.692	62.3038	0	1143.57	0	200.735	Adenosine (5')-pentaphospho-(5'')-adenosine pyrophosphohydrolase
fig_82301.12.peg.693	183.115	300.751	627.386	0	3097.36	Iojap protein
fig_82301.12.peg.694	212.426	44.3038	1484.94	129.169	1759.91	Tyrosyl-tRNA synthetase
fig_82301.12.peg.695	70.2874	0	957.345	0	177.228	Aspartokinase
fig_82301.12.peg.696	64.6613	70.8006	1634.52	34.4036	52.0828	Dihydrofolate synthase
fig_82301.12.peg.697	45.4321	99.4914	912.274	0	0	ABC-type transport system involved in resistance to organic solvents2C auxiliary component
fig_82301.12.peg.698	525.674	81.259	2276.09	631.768	0	Periplasmic thiol:disulfide interchange protein DsbA
fig_82301.12.peg.699	1285.62	1407.68	893.793	0	0	hypothetical protein
fig_82301.12.peg.7	244.307	76.4293	1934.11	222.832	0	tRNA (Guanine37-N1) -methyltransferase
fig_82301.12.peg.70	79.4446	0	1528.27	0	423.66	putrescine-ornithine antiporter
fig_82301.12.peg.700	79.2188	86.7402	788.431	84.298	0	O-methyltransferase family protein
fig_82301.12.peg.701	81.3689	118.793	1152.45	115.448	8214.37	Glutathione S-transferase family protein
fig_82301.12.peg.702	259.501	320.568	1403.92	113.288	385.884	DNA polymerase III subunits gamma and tau
fig_82301.12.peg.703	806.064	1176.79	1896.34	285.915	0	hypothetical protein co-occurring with RecR
fig_82301.12.peg.704	830.396	445.341	2143.15	865.604	327.605	surface antigen Wsp
fig_82301.12.peg.705	338.412	219.581	790.884	53.3495	0	RNA polymerase sigma factor RpoH
fig_82301.12.peg.706	438.293	785.302	1280.45	254.397	2310.75	hypothetical protein
fig_82301.12.peg.707	122.25	142.78	919.555	0	157.549	Histidyl-tRNA synthetase
fig_82301.12.peg.708	192.276	202.11	2571.08	98.2099	0	NifU protein
fig_82301.12.peg.709	103.996	195.205	591.325	31.6182	239.33	Amidophosphoribosyltransferase
fig_82301.12.peg.71	276.796	519.559	756.036	0	0	Phosphoribosylformylglycinamidine synthase2C PurS subunit
fig_82301.12.peg.710	0	0	0	0	0	hypothetical protein
fig_82301.12.peg.711	1795.03	0	819.967	0	11566.7	hypothetical protein
fig_82301.12.peg.712	762.54	0	1397.58	0	0	hypothetical protein
fig_82301.12.peg.713	49.4487	0	346.963	15.0341	204.837	RecB family exonuclease
fig_82301.12.peg.714	113.769	81.5373	1330.9	105.655	1659.47	Phosphoribosylformylglycinamidine synthase2C PurS subunit
fig_82301.12.peg.715	515.468	0	1881.7	0	0	hypothetical protein
fig_82301.12.peg.716	333.758	0	661.938	0	0	hypothetical protein
fig_82301.12.peg.717	0	3149.79	476.971	0	0	hypothetical protein
fig_82301.12.peg.718	2264.66	5951.24	679.938	0	61290.4	hypothetical protein
fig_82301.12.peg.719	0	0	1077.42	0	0	hypothetical protein
fig_82301.12.peg.72	170.668	0	993.285	45.4028	1580.89	Aspartate-semialdehyde dehydrogenase
fig_82301.12.peg.720	907.822	0	3442.98	0	0	hypothetical protein
fig_82301.12.peg.721	0	0	3332.64	0	0	hypothetical protein
fig_82301.12.peg.722	82.1841	71.9897	0	139.925	211.83	Ser/Thr protein phosphatase family protein2C putative
fig_82301.12.peg.723	196.903	175.402	4116.19	0	2516.09	32C4-dihydroxy-2-butanone 4-phosphate synthase / GTP cyclohydrolase II
fig_82301.12.peg.724	67.1794	0	17905.5	0	590.302	Inner membrane protein forms channel for type IV secretion of T-DNA complex2C VirB8
fig_82301.12.peg.725	194.52	63.8967	11989.3	0	282.024	Forms the bulk of type IV secretion complex that spans outer membrane and periplasm (VirB9)
fig_82301.12.peg.726	137.761	60.3362	1779.52	29.3187	443.849	Inner membrane protein forms channel for type IV secretion of T-DNA complex (VirB10)
fig_82301.12.peg.727	156.142	195.391	862.128	0	0	ATPase required for both assembly of type IV secretion complex and secretion of T-DNA complex2C VirB11
fig_82301.12.peg.728	135.871	105.015	858.224	61.2351	16377.4	Coupling protein VirD42C ATPase required for T-DNA transfer
fig_82301.12.peg.729	134.69	0	1197.82	55.4811	0	surface antigen Wsp paralog
fig_82301.12.peg.73	142.669	91.443	809.576	44.4342	1412.63	Phosphoribosylaminoimidazole carboxylase ATPase subunit
fig_82301.12.peg.730	96.7562	68.7196	1316.36	66.7847	303.312	sodium/alanine symporter family protein
fig_82301.12.peg.731	2718.67	7144.29	625.582	0	0	hypothetical protein
fig_82301.12.peg.732	1811.73	0	1381.72	0	0	hypothetical protein
fig_82301.12.peg.733	3658.21	0	1750.18	0	0	hypothetical protein
fig_82301.12.peg.734	193.873	195.951	877.263	95.2167	1729.76	Septum formation protein Maf
fig_82301.12.peg.735	461.553	551.318	1285.38	0	10544.7	Translation initiation factor 1
fig_82301.12.peg.736	193.057	0	1052.26	136.956	1866.02	Transcription termination protein NusB
fig_82301.12.peg.737	156.069	0	325.89	166.075	1759.92	62C7-dimethyl-8-ribityllumazine synthase
fig_82301.12.peg.738	77.4804	101.804	1519.67	49.4689	861.233	Inner membrane protein translocase component YidC2C long form
fig_82301.12.peg.739	95.1643	113.672	1304.88	0	836.204	Protein-export membrane protein SecF
fig_82301.12.peg.74	683.829	382.343	891.88	743.156	3093.88	ApaG protein
fig_82301.12.peg.740	75.8854	65.0272	2111.9	0	2072.88	Cytochrome c heme lyase subunit CcmF
fig_82301.12.peg.741	1815.64	0	5592.42	0	17549.4	hypothetical protein
fig_82301.12.peg.742	120.453	60.8719	1179.14	59.158	1074.7	Protein-N(5)-glutamine methyltransferase PrmC2C methylates polypeptide chain release factors RF1 and RF2
fig_82301.12.peg.743	598.343	0	1166.55	0	0	hypothetical protein
fig_82301.12.peg.744	89.824	0	747.932	0	315.712	Transketolase
fig_82301.12.peg.745	256.704	187.384	1234.97	182.108	15990	SSU ribosomal protein S4p (S9e)
fig_82301.12.peg.746	566.816	0	942.797	1447.58	0	Believed to be involved in assembly of Fe-S clusters
fig_82301.12.peg.747	2393.37	0	981.52	0	0	hypothetical protein
fig_82301.12.peg.748	441.155	0	882.327	0	0	Conserved domain protein
fig_82301.12.peg.749	713.355	0	1274.25	0	0	LSU ribosomal protein L28p
fig_82301.12.peg.75	102.33	125.074	1480.26	30.388	1656.14	Ferric iron ABC transporter2C permease protein
fig_82301.12.peg.750	219.189	172.8	910.691	55.9782	169.488	Lipoate synthase
fig_82301.12.peg.751	207.871	310.745	1129.56	143.051	1684.36	ClpB protein
fig_82301.12.peg.752	165.245	144.747	949.803	74.4734	275.595	NAD-specific glutamate dehydrogenase
fig_82301.12.peg.753	300.18	788.832	905.922	0	580.286	hypothetical protein
fig_82301.12.peg.754	107.815	168.645	1651.83	98.3378	148.871	Pole remodelling regulatory diguanylate cyclase
fig_82301.12.peg.755	351.062	0	1247.49	0	20359.4	hypothetical protein
fig_82301.12.peg.756	148.942	195.7	1661.51	95.0951	3167.17	Dihydrolipoamide dehydrogenase
fig_82301.12.peg.757	59.7934	46.2145	2094.23	0	2039.79	UDP-N-acetylglucosamine--N-acetylmuramyl-(pentapeptide) pyrophosphoryl-undecaprenol N-acetylglucosamine transferase
fig_82301.12.peg.758	99.7633	0	767.937	0	0	Glutathione synthetase
fig_82301.12.peg.759	51.9198	0	728.012	397.791	0	possible periplasmic protein
fig_82301.12.peg.76	131.855	298.704	879.544	58.0587	966.831	Rhodanese domain protein UPF01762C Rickettsiales subgroup
fig_82301.12.peg.760	0	0	1308.27	0	0	hypothetical protein
fig_82301.12.peg.761	285.688	135.27	635.443	98.5964	447.788	Cell division trigger factor
fig_82301.12.peg.762	259.009	194.469	1877.88	188.994	429.169	ATP-dependent Clp protease proteolytic subunit
fig_82301.12.peg.763	262.255	215.366	915.121	104.651	369.668	ATP-dependent Clp protease ATP-binding subunit ClpX
fig_82301.12.peg.764	196.186	135.672	1177.04	82.4073	199.607	ATP-dependent protease La
fig_82301.12.peg.765	1358.8	0	1359.03	5783.68	0	hypothetical protein
fig_82301.12.peg.766	2440.14	0	1166.42	0	0	hypothetical protein
fig_82301.12.peg.767	77.5523	44.3038	782.752	43.0564	65.182	Putative permease often clustered with de novo purine synthesis
fig_82301.12.peg.768	104.219	171.171	1486.17	83.1759	0	Chromosomal replication initiator protein DnaA
fig_82301.12.peg.769	1277.35	0	1181.68	0	7055.07	hypothetical protein
fig_82301.12.peg.77	277.609	0	517.516	0	0	hypothetical protein
fig_82301.12.peg.770	134.861	98.4435	785.152	47.8358	0	Tyrosine recombinase XerD
fig_82301.12.peg.771	167.534	220.129	1476.58	0	647.732	1-acyl-sn-glycerol-3-phosphate acyltransferase
fig_82301.12.peg.772	549.685	1031.78	898.696	501.367	1518.02	SSU ribosomal protein S20p
fig_82301.12.peg.773	238.189	36.8193	3297.92	71.5653	0	Citrate synthase (si)
fig_82301.12.peg.774	260.506	228.192	1220.02	443.534	3693.01	Cytochrome oxidase biogenesis protein Sco1/SenC/PrrC2C putative copper metallochaperone
fig_82301.12.peg.775	125.128	156.581	1543.85	76.0862	115.185	DNA polymerase III epsilon subunit
fig_82301.12.peg.776	95.1717	166.732	1361.32	0	0	Transporter
fig_82301.12.peg.777	146.437	128.272	2670.07	249.322	0	Protein export cytoplasm chaperone protein
fig_82301.12.peg.778	305.723	0	2470.61	2602.6	0	SSU ribosomal protein S21p
fig_82301.12.peg.779	180.867	201.396	2055.6	156.581	177.783	Succinyl-CoA ligase [ADP-forming] beta chain
fig_82301.12.peg.78	77.066	102.976	1234.17	50.0383	555.513	DNA topoisomerase I
fig_82301.12.peg.780	199.863	171.266	1881.4	0	923.908	Succinyl-CoA ligase
fig_82301.12.peg.781	178.618	0	3730.35	63.3569	479.573	Diaminopimelate epimerase
fig_82301.12.peg.782	135.615	118.793	686.556	230.896	349.548	Oxygen-insensitive NAD(P)H nitroreductase / Dihydropteridine reductase
fig_82301.12.peg.783	572.824	0	3228.28	0	0	hypothetical protein
fig_82301.12.peg.784	0	0	891.165	0	0	hypothetical protein
fig_82301.12.peg.785	495.572	0	1584.3	0	0	hypothetical protein
fig_82301.12.peg.786	1815.64	0	722.859	0	0	hypothetical protein
fig_82301.12.peg.787	292.173	0	1017.98	0	1129.62	oxidoreductase2C putative
fig_82301.12.peg.788	285.795	436.647	1767.96	84.8705	513.934	hypothetical protein
fig_82301.12.peg.789	128.742	125.303	3420.28	0	368.704	Nucleoside-diphosphate-sugar epimerases
fig_82301.12.peg.79	215.008	229.059	2746.06	74.2033	0	Glutathione-regulated potassium-efflux system protein KefKL
fig_82301.12.peg.790	731.642	9613.29	733.921	0	42430.7	hypothetical protein
fig_82301.12.peg.791	149.952	135.456	3420.28	59.8375	525.402	DNA polymerase III alpha subunit
fig_82301.12.peg.792	260.981	336.188	2157.93	261.378	0	SSU ribosomal protein S6p
fig_82301.12.peg.793	736.708	0	4904.24	0	0	SSU ribosomal protein S18p
fig_82301.12.peg.794	248.292	543.733	4216.16	211.369	0	LSU ribosomal protein L9p
fig_82301.12.peg.795	203.084	140.441	6376.85	34.1218	671.53	Adenylosuccinate lyase
fig_82301.12.peg.796	175.158	0	2262.71	0	0	hypothetical protein
fig_82301.12.peg.797	364.524	0	4854.15	0	0	Conserved domain protein
fig_82301.12.peg.798	1222.89	1339	1293.79	0	0	LSU ribosomal protein L33p
fig_82301.12.peg.799	182.947	220.758	1929.48	47.676	180.439	Ribonuclease E
fig_82301.12.peg.8	637.603	1102.33	19405.9	214.258	1621.8	LSU ribosomal protein L19p
fig_82301.12.peg.80	349.388	834.679	1656.96	506.986	0	Alkyl hydroperoxide reductase and/or thiol-specific antioxidant family (AhpC/TSA) protein
fig_82301.12.peg.800	405.322	651.664	2352.92	262.062	859.58	Chaperone protein DnaK
fig_82301.12.peg.801	163.413	94.7267	3854.58	92.0596	278.734	Aspartyl-tRNA(Asn) amidotransferase subunit B/Glutamyl-tRNA(Gln) amidotransferase subunit B
fig_82301.12.peg.802	654.408	373.847	3318.89	726.643	550.024	LSU ribosomal protein L21p
fig_82301.12.peg.803	706.737	515.892	848.725	501.367	5313.06	LSU ribosomal protein L27p
fig_82301.12.peg.804	625.413	0	1433.72	0	8060.03	hypothetical protein
fig_82301.12.peg.805	2440.14	0	2197.88	0	0	hypothetical protein
fig_82301.12.peg.806	234.977	432.242	2885.7	0	272.544	Cytochrome c oxidase polypeptide III
fig_82301.12.peg.807	364.956	2397.64	1445.97	0	0	hypothetical protein
fig_82301.12.peg.808	4539.11	0	15310.4	0	0	Crossover junction endodeoxyribonuclease RuvC
fig_82301.12.peg.809	605.276	1325.49	554.225	429.39	8450.56	BolA-like protein2C putative
fig_82301.12.peg.81	186.758	94.3799	0	183.445	2082.85	Thymidylate kinase
fig_82301.12.peg.810	272.979	197.075	1507.95	229.832	3421.38	Cystathionine beta-lyase
fig_82301.12.peg.811	109.758	64.0954	1393.49	31.1454	330.052	UDP-N-acetylmuramoylalanyl-D-glutamate--22C6-diaminopimelate ligase
fig_82301.12.peg.812	120.496	36.8193	923.281	71.5653	54.1706	L-Proline/Glycine betaine transporter ProP
fig_82301.12.peg.813	702.124	9225.45	1370.66	0	0	hypothetical protein
fig_82301.12.peg.814	109.88	180.468	1080.92	175.387	265.515	tRNA-specific adenosine-34 deaminase
fig_82301.12.peg.815	167.802	161.327	1010.64	78.3925	395.589	CTP synthase
fig_82301.12.peg.816	0	1573.75	2201.49	0	0	preprotein translocase2C SecG subunit
fig_82301.12.peg.817	89.635	61.9866	38201.6	36.1448	145.917	ATP-dependent nuclease subunit A
fig_82301.12.peg.818	278.675	232.483	1544.71	0	2821.83	4-diphosphocytidyl-2-C-methyl-D-erythritol kinase
fig_82301.12.peg.819	140.451	0	1356.26	896.736	0	hypothetical protein
fig_82301.12.peg.82	93.2672	132.483	382.221	0	97.4581	GTPase and tRNA-U34 5-formylation enzyme TrmE
fig_82301.12.peg.820	120.974	254.323	1061.68	0	93.5433	zinc ABC transporter2C permease protein
fig_82301.12.peg.821	109.861	48.1166	1588.45	0	637.126	conserved hypothetical protein
fig_82301.12.peg.822	173.657	130.385	900.746	0	191.829	Dihydrodipicolinate reductase
fig_82301.12.peg.823	137.359	69.4154	1369.49	134.922	0	Phosphate transport ATP-binding protein PstB
fig_82301.12.peg.824	251.292	318.247	1067.7	115.982	2458.16	1-deoxy-D-xylulose 5-phosphate reductoisomerase
fig_82301.12.peg.825	880.58	377.29	2756.16	488.89	1480.24	hypothetical protein
fig_82301.12.peg.826	253.889	416.991	1911.45	405.25	0	Protoporphyrinogen IX oxidase2C novel form2C HemJ
fig_82301.12.peg.827	120.337	247.054	1113.56	0	0	Pyruvate dehydrogenase E1 component alpha subunit
fig_82301.12.peg.828	219.062	0	1174.55	0	0	Ribosomal large subunit pseudouridine synthase C
fig_82301.12.peg.829	102.099	70.6062	1754.83	68.6182	2441.17	Methionine transporter MetT
fig_82301.12.peg.83	104.434	83.1635	1764.07	40.411	122.355	Parvulin-like peptidyl-prolyl isomerase
fig_82301.12.peg.830	107.143	26.0702	4051.83	0	1265.74	Arginyl-tRNA synthetase
fig_82301.12.peg.831	96.4212	0	397.081	105.535	958.601	ABC transporter2C ATP-binding/permease protein
fig_82301.12.peg.832	108.361	177.975	912.925	0	0	hypothetical protein
fig_82301.12.peg.833	813.38	0	503.198	0	0	hypothetical protein
fig_82301.12.peg.834	124.371	77.8168	820.429	0	343.465	Ubiquinone/menaquinone biosynthesis methyltransferase UbiE
fig_82301.12.peg.835	257.734	0	820.285	0	0	hypothetical protein
fig_82301.12.peg.836	155.933	0	2691.44	104.798	317.304	ATP synthase delta chain
fig_82301.12.peg.837	293.877	259.344	5928.17	84.014	339.165	ATP synthase alpha chain
fig_82301.12.peg.838	231.464	264.459	1308.48	128.506	2139.97	Transcription elongation factor GreA
fig_82301.12.peg.839	165.12	180.798	3527.74	175.707	133	32C4-dihydroxy-2-butanone 4-phosphate synthase
fig_82301.12.peg.84	355.212	388.938	1383.59	188.994	715.282	Ubiquinol-cytochrome C reductase iron-sulfur subunit
fig_82301.12.peg.840	144.384	107.383	1667.37	34.7866	0	Zinc metalloprotease
fig_82301.12.peg.841	524.417	265.019	1085.94	515.114	0	hypothetical protein
fig_82301.12.peg.842	110.429	0	446.643	0	0	3-oxoacyl-[acyl-carrier protein] reductase
fig_82301.12.peg.843	120.78	62.2342	1053.55	60.482	503.592	Secretion protein2C HlyD family
fig_82301.12.peg.844	0	0	1225.18	0	0	hypothetical protein
fig_82301.12.peg.845	235.197	68.674	1236.85	133.481	707.258	Cytochrome c oxidase polypeptide II
fig_82301.12.peg.846	180.812	143.118	978.078	111.271	1137.04	Cytochrome c oxidase polypeptide I
fig_82301.12.peg.847	115.769	169.015	10490.6	109.504	0	Heme O synthase2C protoheme IX farnesyltransferase
fig_82301.12.peg.848	0	0	1043.69	0	0	hypothetical protein
fig_82301.12.peg.849	125.073	164.337	25888.7	159.71	0	Ribonuclease HI
fig_82301.12.peg.85	88.0894	138.892	21913.4	29.9959	340.576	DNA gyrase subunit A
fig_82301.12.peg.850	78.2721	71.4197	47568.5	55.527	4392.19	conserved hypothetical protein
fig_82301.12.peg.851	106.304	206.022	23784.2	0	1111.41	Twin-arginine translocation protein TatC
fig_82301.12.peg.852	148.575	98.4435	71352.7	95.6717	941.429	NAD-dependent glyceraldehyde-3-phosphate dehydrogenase
fig_82301.12.peg.853	0	0	0	0	0	hypothetical protein
fig_82301.12.peg.854	147.022	128.785	47568.5	25.0317	568.424	GTP-binding protein TypA/BipA
fig_82301.12.peg.855	1486.72	0	169599	6328.15	0	hypothetical protein
fig_82301.12.peg.856	234.522	142.221	0	46.0723	348.739	Peptide chain release factor 2%3B programmed frameshift-containing
fig_82301.12.peg.857	108.113	66.0714	28266.5	0	0	Mg/Co/Ni transporter MgtE / CBS domain
fig_82301.12.peg.858	110.689	0	0	141.343	0	Pyruvate dehydrogenase E1 component beta subunit
fig_82301.12.peg.859	0	2111.42	0	0	0	hypothetical protein
fig_82301.12.peg.86	2440.14	0	1841.95	0	0	hypothetical protein
fig_82301.12.peg.860	830.094	0	0	0	0	hypothetical protein
fig_82301.12.peg.861	197.516	85.0896	941.178	124.041	438.159	Chaperone protein DnaJ
fig_82301.12.peg.862	132.918	0	71352.7	0	15416.8	hypothetical protein
fig_82301.12.peg.863	506.799	0	37063.9	0	0	hypothetical protein
fig_82301.12.peg.864	2194.92	0	0	0	0	hypothetical protein
fig_82301.12.peg.865	73.473	50.8098	34790.2	16.4597	647.869	Sensor histidine kinase/response regulator
fig_82301.12.peg.866	240.833	62.0468	0	60.2998	182.573	Coproporphyrinogen III oxidase2C aerobic
fig_82301.12.peg.867	241.192	243.777	51777.4	157.942	717.315	Orotidine 5'-phosphate decarboxylase
fig_82301.12.peg.868	0	0	0	0	0	hypothetical protein
fig_82301.12.peg.869	123.08	66.0077	0	48.1119	1092.53	Valyl-tRNA synthetase
fig_82301.12.peg.87	126.7	0	0	0	0	hypothetical protein
fig_82301.12.peg.870	2075.23	0	207110	0	0	hypothetical protein
fig_82301.12.peg.871	92.1882	86.5209	214058	0	190.941	D-alanyl-D-alanine carboxypeptidase
fig_82301.12.peg.88	102.2	116.769	87214.4	0	0	Thymidylate synthase thyX
fig_82301.12.peg.89	68.2956	143.577	77362.6	0	264.048	UDP-N-acetylglucosamine 1-carboxyvinyltransferase
fig_82301.12.peg.9	147.672	183.048	10901.8	71.1578	1238.83	Phosphate transport system permease protein PstA
fig_82301.12.peg.90	201.348	440.931	18265.4	0	0	Holo-[acyl-carrier protein] synthase
fig_82301.12.peg.91	84.9236	71.9897	1476.49	34.9814	582.532	Prolyl-tRNA synthetase
fig_82301.12.peg.92	190.206	0	0	225.937	769.591	CXYorf1-related protein
fig_82301.12.peg.93	3253.52	0	71352.7	10386.4	0	hypothetical protein
fig_82301.12.peg.94	98.4561	56.2456	0	0	124.127	Cell division protein FtsI [Peptidoglycan synthetase]
fig_82301.12.peg.95	99.49	113.672	185320	0	836.204	Methylenetetrahydrofolate dehydrogenase (NADP+) / Methenyltetrahydrofolate cyclohydrolase
fig_82301.12.peg.96	159.361	91.0389	0	0	669.706	3-polyprenyl-4-hydroxybenzoate carboxy-lyase UbiX
fig_82301.12.peg.97	770.934	0	25888.7	0	0	hypothetical protein
fig_82301.12.peg.98	95.8814	0	901.173	0	211.83	Hemolysins and related proteins containing CBS domains
fig_82301.12.peg.99	93.2789	158.145	453.292	38.4231	0	Acetylornithine aminotransferase
